# Supplementary material for: OsFKBP12 transduces the sucrose signal from OsNIN8 to the OsTOR pathway in a loosely binding manner for cell division
Source: iScience. 2024 Dec 9;28(1):111555. doi: 10.1016/j.isci.2024.111555 (PMC11732086; doi:10.1016/j.isci.2024.111555)
Supplement: Table S1. Differential expression and enrichment analyses of RNA_Seq, related to Figure 1 [file mmc2.xlsx]

## Sheet: A.allSample.expr
GeneID	S01	S02	S03	S11	S12	S13	S61	S62	S63	Cellular_Component	Biological_Process	Molecular_Function	Pathway
Os01g0100100	5.5814	5.0773	5.96	3.8231	2.8197	3.5666	4.691	3.9848	4.3685	-	-	-	-
Os01g0100200	0.6613	0.5373	0.5044	0	0	0.0937	0.2659	0.1873	0.3925	GO:0009536//plastid	-	-	-
Os01g0100400	3.6459	2.8721	2.8936	0.6923	0.57	0.635	1.5718	0.9766	1.484	GO:0005739//mitochondrion	GO:0055114//oxidation-reduction process	GO:0005507//copper ion binding;GO:0008447//L-ascorbate oxidase activity	K00423//Ascorbate and aldarate metabolism;Metabolic pathways
Os01g0100500	15.1894	14.7155	17.3966	9.7146	10.1362	10.356	12.9034	10.6848	11.198	GO:0005739//mitochondrion;GO:0016020//membrane	GO:0006635//fatty acid beta-oxidation;GO:0016558//protein import into peroxisome matrix	-	-
Os01g0100600	12.6569	15.2924	13.2834	13.7937	10.9974	11.9019	9.8371	8.9906	11.905	-	-	GO:0003676//nucleic acid binding	-
Os01g0100700	25.031	24.0602	23.2153	20.6408	21.5579	20.1558	55.2428	53.8072	50.411	GO:0015935//small ribosomal subunit	GO:0006412//translation	GO:0003723//RNA binding;GO:0003735//structural constituent of ribosome	K02989//Ribosome
Os01g0100800	11.1926	13.825	11.5037	9.6891	9.4222	9.9869	9.9769	10.6073	9.3003	GO:0016023//cytoplasmic membrane-bounded vesicle	-	-	-
Os01g0100900	158.719	161.658	158.537	140.04	147.936	146.41	117.043	118.219	119.666	GO:0016021//integral component of membrane;GO:0005789//endoplasmic reticulum membrane	GO:0043161//proteasome-mediated ubiquitin-dependent protein catabolic process;GO:0006888//ER to Golgi vesicle-mediated transport;GO:0080129//proteasome core complex assembly;GO:0030149//sphingolipid catabolic process;GO:0006635//fatty acid beta-oxidation;GO:0051788//response to misfolded protein;GO:0009407//toxin catabolic process	GO:0016831//carboxy-lyase activity;GO:0030170//pyridoxal phosphate binding;GO:0008117//sphinganine-1-phosphate aldolase activity	K01634//Sphingolipid metabolism;Metabolic pathways
Os01g0101200	1.7437	1.5556	1.9715	0.7206	0.9323	1.5254	1.4757	1.5248	1.8112	GO:0009536//plastid	GO:0016311//dephosphorylation;GO:0019509//L-methionine biosynthetic process from methylthioadenosine	GO:0043874//acireductone synthase activity;GO:0016829//lyase activity;GO:0000287//magnesium ion binding	-
Os01g0101300	5.2191	3.2156	4.1799	3.9287	2.947	5.5193	4.8971	3.5345	4.9692	-	-	-	K13151//RNA transport
Os01g0101600	15.4504	14.8593	15.6132	11.4728	12.9748	13.6739	12.517	14.2417	13.5689	-	GO:0006996//organelle organization;GO:0044763//single-organism cellular process;GO:0048856//anatomical structure development	GO:1901363//heterocyclic compound binding;GO:0097159//organic cyclic compound binding	-
Os01g0101700	5.1	4.5655	4.7736	3.8548	4.0582	3.1211	3.072	2.6832	2.6813	GO:0009507//chloroplast;GO:0005634//nucleus	GO:0015996//chlorophyll catabolic process;GO:0042026//protein refolding	GO:0051082//unfolded protein binding;GO:0051087//chaperone binding	-
Os01g0101800	0.0456	0.1297	0	0.0458	0	0	0	0.0452	0.0474	GO:0005739//mitochondrion	-	-	-
Os01g0102000	0.6252	0.1778	0.2003	0.4392	0.155	0.124	1.7012	1.549	1.6883	-	GO:0008152//metabolic process	GO:0016788//hydrolase activity, acting on ester bonds	K01114//Metabolic pathways;Inositol phosphate metabolism;Ether lipid metabolism;Microbial metabolism in diverse environments;Aminobenzoate degradation;Glycerophospholipid metabolism;Riboflavin metabolism
Os01g0102300	3.9474	2.6503	2.8101	0.8804	1.3591	0.6522	1.0288	1.304	1.5945	GO:0031977//thylakoid lumen;GO:0009536//plastid	GO:0019761//glucosinolate biosynthetic process;GO:0010103//stomatal complex morphogenesis	-	-
Os01g0102400	0.0702	0.0998	0	0	0.058	0.0696	0	0.0696	0	GO:0005634//nucleus	-	GO:0003677//DNA binding;GO:0046982//protein heterodimerization activity	-
Os01g0102500	7.3988	6.1578	6.0379	11.652	9.5932	10.3767	9.7643	10.0153	11.0587	-	-	-	-
Os01g0102600	0.4736	0.2694	0.5057	0	0.1565	0.0939	0.4444	0.751	0.3935	GO:0009570//chloroplast stroma	GO:0009117//nucleotide metabolic process;GO:0010027//thylakoid membrane organization;GO:0016310//phosphorylation;GO:0015995//chlorophyll biosynthetic process;GO:0009658//chloroplast organization;GO:0006733//oxidoreduction coenzyme metabolic process;GO:0006569//tryptophan catabolic process;GO:0006766//vitamin metabolic process;GO:0006636//unsaturated fatty acid biosynthetic process;GO:0009965//lea…	GO:0016301//kinase activity	K00891//Metabolic pathways;Phenylalanine, tyrosine and tryptophan biosynthesis;Galactose metabolism;Oxidative phosphorylation;Biosynthesis of secondary metabolites;Ribosome;Other glycan degradation;Sphingolipid metabolism
Os01g0102700	41.5576	48.8319	42.0539	51.0173	52.6931	51.1888	57.8991	61.0416	51.0127	GO:0016023//cytoplasmic membrane-bounded vesicle;GO:0005789//endoplasmic reticulum membrane;GO:0016021//integral component of membrane	GO:0010332//response to gamma radiation;GO:0006281//DNA repair	GO:0005524//ATP binding	K13250//Protein processing in endoplasmic reticulum
Os01g0102800	7.5879	7.6029	7.7836	6.6563	7.6772	7.2858	6.5591	5.9805	5.7714	GO:0016023//cytoplasmic membrane-bounded vesicle	GO:0010332//response to gamma radiation;GO:0006281//DNA repair	GO:0005524//ATP binding	K10841//Nucleotide excision repair
Os01g0102900	40.1755	48.209	41.5823	9.4373	10.5167	8.4746	8.2879	9.1305	7.3001	-	-	-	-
Os01g0102950	1.4642	2.2305	1.7869	1.0497	1.6421	0.6221	2.7477	2.2803	1.3036	GO:0005622//intracellular	GO:0007034//vacuolar transport	-	K12198//Endocytosis
Os01g0103100	0.7127	1.4031	1.6392	0.055	0.1812	0.2174	0.2572	0.1087	0	GO:0016021//integral component of membrane	GO:0006857//oligopeptide transport	GO:0005215//transporter activity	-
Os01g0103600	45.3915	46.1887	46.5698	37.2951	34.4747	30.3321	24.5314	30.3213	27.8489	GO:0016021//integral component of membrane;GO:0005789//endoplasmic reticulum membrane;GO:0005886//plasma membrane	GO:0060964//regulation of gene silencing by miRNA;GO:0016126//sterol biosynthetic process;GO:0019932//second-messenger-mediated signaling;GO:0006084//acetyl-CoA metabolic process;GO:0016132//brassinosteroid biosynthetic process	GO:0000247//C-8 sterol isomerase activity;GO:0047750//cholestenol delta-isomerase activity	K01824//Metabolic pathways;Biosynthesis of secondary metabolites;Steroid biosynthesis
Os01g0103700	2.1716	1.5221	1.731	1.1051	0.9099	1.031	0.7462	1.3944	0.826	GO:0016023//cytoplasmic membrane-bounded vesicle	-	-	-
Os01g0103800	5.7162	4.947	4.5116	3.4423	3.4912	3.4988	4.4773	5.2217	5.2144	GO:0005739//mitochondrion	-	-	-
Os01g0103900	0.0971	0.345	0.3109	0.1461	0.1604	0.2406	0.1821	0.1924	0.0504	-	-	-	-
Os01g0104000	17.3755	16.6407	16.462	11.6434	11.8016	11.5523	10.111	12.1103	11.5139	GO:0016023//cytoplasmic membrane-bounded vesicle	GO:0010051//xylem and phloem pattern formation;GO:0006346//methylation-dependent chromatin silencing;GO:0048439//flower morphogenesis;GO:0010014//meristem initiation;GO:0010267//production of ta-siRNAs involved in RNA interference;GO:0010050//vegetative phase change;GO:0010048//vernalization response;GO:0007267//cell-cell signaling;GO:0009616//virus induced gene silencing;GO:0009887//organ morpho…	GO:0004672//protein kinase activity;GO:0005524//ATP binding	-
Os01g0104100	22.5649	21.7573	22.0183	18.2873	19.6105	21.8568	16.4269	18.2504	18.1169	GO:0005886//plasma membrane;GO:0031965//nuclear membrane	GO:0009737//response to abscisic acid;GO:0009651//response to salt stress;GO:0009414//response to water deprivation;GO:0009409//response to cold	GO:0008270//zinc ion binding	-
Os01g0104200	43.0188	42.5877	41.4101	29.9237	27.6228	29.2138	23.084	22.1781	22.5938	GO:0005634//nucleus	GO:0006355//regulation of transcription, DNA-templated	GO:0003677//DNA binding	-
Os01g0104400	69.6267	69.4818	67.3156	53.6609	53.927	52.3981	70.2895	70.902	71.2848	-	-	-	-
Os01g0104500	0	0	0	0.0717	0.118	0	0.067	0	0	GO:0005634//nucleus	GO:0006355//regulation of transcription, DNA-templated	GO:0003677//DNA binding	-
Os01g0104600	7.0643	8.1788	7.7052	7.9006	9.0064	7.3039	7.1493	6.6011	6.9182	GO:0005739//mitochondrion	GO:0048608//reproductive structure development;GO:0010100//negative regulation of photomorphogenesis;GO:0006281//DNA repair	GO:0003824//catalytic activity	K10571//Ubiquitin mediated proteolysis
Os01g0104800	6.5785	7.0509	6.7545	4.4187	4.5161	4.0637	11.3005	11.3342	12.2991	-	-	-	-
Os01g0104900	32.2334	28.6655	31.164	13.178	13.4206	12.2768	17.9248	17.021	19.5191	GO:0016023//cytoplasmic membrane-bounded vesicle	GO:0008152//metabolic process	GO:0016747//transferase activity, transferring acyl groups other than amino-acyl groups	K15400//Cutin, suberine and wax biosynthesis
Os01g0105300	0	0.0616	0.0463	0	0.0358	0	0.0407	0	0	-	-	GO:0046983//protein dimerization activity;GO:0003677//DNA binding	-
Os01g0105400	10.4832	13.8958	12.3021	6.1924	7.3542	6.8205	12.7053	12.3375	12.4198	GO:0005886//plasma membrane;GO:0016021//integral component of membrane	GO:0071555//cell wall organization;GO:0030244//cellulose biosynthetic process	GO:0016760//cellulose synthase (UDP-forming) activity;GO:0008270//zinc ion binding	-
Os01g0105500	0.2275	0.3235	0.4859	0.2283	0.188	0.4511	1.0673	0.4509	0	-	-	-	-
Os01g0105700	0.3535	0.3016	0.2265	0	0.1753	0.1402	0.3317	0.2803	0.0734	GO:0005634//nucleus	GO:0006355//regulation of transcription, DNA-templated	GO:0046983//protein dimerization activity;GO:0003700//sequence-specific DNA binding transcription factor activity	-
Os01g0105800	2.1676	3.6258	3.9486	3.7113	3.3717	4.2981	5.0249	3.7911	6.0922	GO:0005739//mitochondrion	GO:0016226//iron-sulfur cluster assembly	GO:0051536//iron-sulfur cluster binding;GO:0005198//structural molecule activity	-
Os01g0105900	42.5054	45.6679	40.6148	32.2377	33.3617	32.5259	48.7239	49.2145	42.5059	-	GO:0016310//phosphorylation	GO:0016773//phosphotransferase activity, alcohol group as acceptor;GO:0016301//kinase activity	K00856//Metabolic pathways;Purine metabolism
Os01g0106200	45.3231	48.8526	49.0011	41.746	39.7869	40.0036	44.9657	46.9342	52.7107	GO:0016021//integral component of membrane	-	-	-
Os01g0106300	0.7575	0.718	0.1798	1.0137	0.3477	0.3338	1.9743	1.2512	2.3604	GO:0005737//cytoplasm	GO:0055114//oxidation-reduction process	GO:0016491//oxidoreductase activity	-
Os01g0106400	18.0981	19.0793	16.5919	6.1139	6.055	5.8642	9.609	7.612	9.9033	GO:0005737//cytoplasm	GO:0055114//oxidation-reduction process	GO:0016491//oxidoreductase activity	-
Os01g0106500	6.1126	6.6367	7.1206	5.1311	3.7653	5.1786	8.9681	12.7767	10.1583	-	-	-	-
Os01g0106600	0.9367	0.5919	0.8891	1.0446	1.462	0.7223	1.4648	1.2377	0.9729	-	-	-	-
Os01g0106700	6.1063	6.1468	6.7292	2.9908	4.0569	4.0682	3.9648	4.793	3.9069	-	GO:0000724//double-strand break repair via homologous recombination;GO:0016310//phosphorylation	GO:0016773//phosphotransferase activity, alcohol group as acceptor;GO:0005524//ATP binding;GO:0016301//kinase activity	K04728//p53 signaling pathway;Apoptosis;Transcriptional misregulation in cancer;NF-kappa B signaling pathway;Cell cycle;HTLV-I infection
Os01g0106800	51.5367	50.5996	51.4059	38.535	41.9763	38.0645	48.4952	46.2464	43.5599	GO:0031467//Cul7-RING ubiquitin ligase complex;GO:0031463//Cul3-RING ubiquitin ligase complex;GO:0031462//Cul2-RING ubiquitin ligase complex;GO:0080008//Cul4-RING E3 ubiquitin ligase complex;GO:0043224//nuclear SCF ubiquitin ligase complex	GO:0045116//protein neddylation;GO:0042787//protein ubiquitination involved in ubiquitin-dependent protein catabolic process;GO:0031146//SCF-dependent proteasomal ubiquitin-dependent protein catabolic process	GO:0019788//NEDD8 ligase activity;GO:0097602//cullin family protein binding;GO:0008270//zinc ion binding;GO:0061630//ubiquitin protein ligase activity	K03868//Pathways in cancer;Ubiquitin mediated proteolysis;Cell cycle;Oocyte meiosis;Wnt signaling pathway;Nucleotide excision repair;Cell cycle - yeast;Protein processing in endoplasmic reticulum;Renal cell carcinoma;TGF-beta signaling pathway;Circadian rhythm - mammal
Os01g0106900	87.8558	85.9328	84.3561	70.6214	73.9417	71.8712	96.5333	91.0155	90.0884	GO:0009570//chloroplast stroma	GO:0019288//isopentenyl diphosphate biosynthetic process, methylerythritol 4-phosphate pathway;GO:0055114//oxidation-reduction process;GO:0016114//terpenoid biosynthetic process	GO:0070402//NADPH binding;GO:0016853//isomerase activity;GO:0046872//metal ion binding;GO:0030604//1-deoxy-D-xylulose-5-phosphate reductoisomerase activity	K00099//Terpenoid backbone biosynthesis;Biosynthesis of secondary metabolites;Metabolic pathways
Os01g0107000	21.8453	24.103	23.3271	21.4413	19.8737	19.813	15.5185	15.5716	14.8165	GO:0005778//peroxisomal membrane	GO:0016560//protein import into peroxisome matrix, docking	-	K13343//Peroxisome
Os01g0107300	3.6492	3.3572	4.3551	0.6463	1.419	1.0641	2.6184	3.1911	3.7903	-	-	-	-
Os01g0107700	0.6815	0.8199	0.5038	0.4209	0.3032	0.2079	0.5411	0.8313	0.4356	-	GO:0008152//metabolic process	GO:0016740//transferase activity	-
Os01g0107900	35.853	35.8767	32.7604	24.3238	30.9766	30.0559	22.7394	21.1396	23.6635	GO:0042651//thylakoid membrane;GO:0009507//chloroplast	GO:0010343//singlet oxygen-mediated programmed cell death	-	-
Os01g0108000	25.3696	23.2259	25.5488	22.3989	23.8952	23.7204	22.643	24.2843	21.209	-	-	-	-
Os01g0108200	19.2807	19.3374	20.1168	13.8089	13.5072	15.5174	16.5217	19.3585	17.3058	-	GO:0006508//proteolysis	GO:0070008//serine-type exopeptidase activity;GO:0004252//serine-type endopeptidase activity	-
Os01g0108400	0.7551	1.5031	0.4838	0	0	0	0.1417	0	0	-	-	GO:0005488//binding	-
Os01g0108500	0.1088	0.2319	0.1161	0	0	0.0539	0	0	0	GO:0009536//plastid	-	-	-
Os01g0108600	3.3814	2.7287	3.6108	5.5035	6.2681	6.1612	5.2308	4.2569	4.2716	-	-	-	-
Os01g0108800	0.1347	0.1276	0.0959	0	0.0371	0.1335	0.0421	0	0.0466	-	-	-	-
Os01g0109000	6.061	6.3334	6.0043	5.0572	4.9481	5.0678	4.3167	4.487	2.9581	-	-	-	-
Os01g0109100	3.8278	3.7089	4.5114	2.5612	2.4601	2.4456	1.1706	1.2645	1.2958	-	GO:0008152//metabolic process	GO:0016787//hydrolase activity	-
Os01g0109500	3.2132	2.0991	2.0402	0.9588	0.287	0.3444	0.7334	1.5492	1.1726	-	-	-	-
Os01g0109700	70.2654	70.5551	75.2309	71.1079	75.2157	76.8686	86.653	96.8133	90.4054	GO:0000118//histone deacetylase complex;GO:0000785//chromatin	GO:0016575//histone deacetylation;GO:0000122//negative regulation of transcription from RNA polymerase II promoter	GO:0004407//histone deacetylase activity;GO:0001106//RNA polymerase II transcription corepressor activity	K11644//Transcriptional misregulation in cancer;Huntington's disease
Os01g0109750	7.8624	10.713	9.4452	4.932	4.5118	2.8148	2.4591	2.8138	3.4027	-	GO:0006355//regulation of transcription, DNA-templated	-	-
Os01g0110050	0.0637	0.0905	0.272	0.1278	0	0	0	0	0	-	-	-	-
Os01g0110100	0.434	0.2951	0.3224	0.0757	0.078	0.1122	0	0	0.0196	GO:0005886//plasma membrane;GO:0005802//trans-Golgi network;GO:0016021//integral component of membrane	GO:0035435//phosphate ion transmembrane transport;GO:0045892//negative regulation of transcription, DNA-templated;GO:0019375//galactolipid biosynthetic process;GO:0016036//cellular response to phosphate starvation	GO:0015114//phosphate ion transmembrane transporter activity	-
Os01g0110200	0.6586	1.0924	0.586	0	0.0907	0	0.6179	0.2176	0.114	-	-	-	-
Os01g0110400	107.419	106.958	108.12	91.964	101.084	99.2398	85.5924	81.674	87.0053	-	GO:0016126//sterol biosynthetic process;GO:0019745//pentacyclic triterpenoid biosynthetic process	GO:0016747//transferase activity, transferring acyl groups other than amino-acyl groups	K00626//Tryptophan metabolism;Aminoacyl-tRNA biosynthesis;Valine, leucine and isoleucine degradation;Terpenoid backbone biosynthesis;Butanoate metabolism;Propanoate metabolism;Microbial metabolism in diverse environments;Pyruvate metabolism;Biosynthesis of secondary metabolites;Synthesis and degradation of ketone bodies;Glyoxylate and dicarboxylate metabolism;Fatty acid metabolism;Fat digestion a…
Os01g0110500	3.3164	3.0453	3.2094	2.9472	2.6263	2.8427	5.8345	6.0599	6.3152	GO:0005886//plasma membrane;GO:0009506//plasmodesma;GO:0009536//plastid	GO:0007178//transmembrane receptor protein serine/threonine kinase signaling pathway;GO:0046777//protein autophosphorylation;GO:0009755//hormone-mediated signaling pathway	GO:0031625//ubiquitin protein ligase binding;GO:0004713//protein tyrosine kinase activity;GO:0004675//transmembrane receptor protein serine/threonine kinase activity;GO:0005524//ATP binding;GO:0001653//peptide receptor activity	-
Os01g0110700	3.5552	2.5274	3.0305	3.2553	2.6286	3.803	2.0483	2.349	1.814	-	GO:0015977//carbon fixation;GO:0006099//tricarboxylic acid cycle	GO:0008964//phosphoenolpyruvate carboxylase activity	K01595//Pyruvate metabolism;Microbial metabolism in diverse environments;Carbon fixation in photosynthetic organisms;Methane metabolism;Carbon fixation pathways in prokaryotes;Metabolic pathways
Os01g0110800	0.8169	0.6195	1.1631	0.164	0.54	0.4319	2.2484	1.8891	2.0929	GO:0016023//cytoplasmic membrane-bounded vesicle	-	-	K13420//Plant-pathogen interaction
Os01g0111100	3.0447	4.7348	4.0641	1.337	0.9435	1.2263	0.2678	0.2829	0.3953	GO:0009507//chloroplast	GO:0000413//protein peptidyl-prolyl isomerization;GO:0016556//mRNA modification;GO:0019288//isopentenyl diphosphate biosynthetic process, methylerythritol 4-phosphate pathway;GO:0006457//protein folding	GO:0003755//peptidyl-prolyl cis-trans isomerase activity	-
Os01g0111200	32.4157	31.8185	32.0559	28.723	29.4386	30.972	26.3007	26.5699	26.7193	GO:0009536//plastid	-	-	-
Os01g0111250	3.9433	4.4853	3.7897	2.9683	1.6292	1.1728	2.59	2.5402	2.6623	GO:0005739//mitochondrion	GO:0050896//response to stimulus	-	-
Os01g0111300	2.6751	1.9017	1.8568	1.7452	1.2158	1.4587	1.255	1.193	2.3618	-	-	-	-
Os01g0111400	4.8679	4.7324	5.5535	5.1781	4.882	6.4348	5.7777	5.6903	5.5315	-	-	GO:0003677//DNA binding;GO:0046983//protein dimerization activity	-
Os01g0111500	0	0.1026	0.1542	0	0	0	0	0	0	GO:0005634//nucleus	-	GO:0046983//protein dimerization activity	-
Os01g0111600	2.8776	4.968	3.9507	9.2833	8.4073	6.1133	5.3036	4.0741	3.8428	-	-	-	-
Os01g0111700	18.0266	21.9459	15.7605	13.0042	13.4995	12.0635	7.6114	8.7094	7.9576	GO:0016023//cytoplasmic membrane-bounded vesicle	-	-	-
Os01g0111800	31.9242	37.7853	35.1607	16.4401	14.7783	15.2451	23.838	22.1969	21.7007	GO:0016023//cytoplasmic membrane-bounded vesicle	-	-	-
Os01g0111900	40.862	37.9925	31.4208	10.7487	15.5511	16.9054	27.1213	26.5856	29.2666	GO:0016023//cytoplasmic membrane-bounded vesicle	-	-	-
Os01g0112000	7.675	4.6435	9.2418	6.2281	6.7469	5.3425	16.8543	11.3286	14.2474	-	-	-	-
Os01g0112100	0.4327	0.4101	0.1232	0.2316	0.4291	0.4576	0.7308	0.5432	0.5093	-	GO:0009987//cellular process	-	-
Os01g0112201	0	0	0	0	0.1408	0.3378	0	0	0.2654	-	-	-	-
Os01g0112300	19.6258	19.3932	24.1006	17.531	19.6231	22.9596	20.0721	20.5201	24.3597	-	-	-	-
Os01g0112400	0.6263	0	0.8917	0.8381	0.7763	0.9314	2.3506	2.069	2.7105	GO:0016021//integral component of membrane	GO:0006810//transport	GO:0005215//transporter activity	-
Os01g0112500	103.799	106.862	110.602	108.797	102.51	96.4345	100.248	93.2382	90.1649	-	-	-	-
Os01g0112600	0	0.3609	0	0.1274	0.3146	0.1258	0.2381	0.2515	0.1318	-	-	-	-
Os01g0112866	0	0.0551	0	0	0	0	0	0	0	-	GO:0006508//proteolysis	GO:0043531//ADP binding;GO:0008234//cysteine-type peptidase activity	-
Os01g0113000	0.0304	0	0.0324	0	0	0.0301	0.0285	0.0301	0	-	GO:0006508//proteolysis	GO:0043531//ADP binding;GO:0008234//cysteine-type peptidase activity	-
Os01g0113100	0	0.0564	0.0847	0	0	0	0.0372	0	0	-	GO:0006508//proteolysis	GO:0043531//ADP binding;GO:0008234//cysteine-type peptidase activity	-
Os01g0113200	6.8441	5.9995	6.9237	6.0945	5.8681	5.816	1.9797	2.601	2.6725	GO:0016023//cytoplasmic membrane-bounded vesicle	GO:0006468//protein phosphorylation	GO:0005524//ATP binding;GO:0004674//protein serine/threonine kinase activity;GO:0004713//protein tyrosine kinase activity	-
Os01g0113300	4.8374	4.5178	5.2162	4.5219	3.9973	4.7958	2.8034	3.0081	3.8915	GO:0009506//plasmodesma;GO:0016023//cytoplasmic membrane-bounded vesicle;GO:0005886//plasma membrane	GO:0046777//protein autophosphorylation;GO:0009755//hormone-mediated signaling pathway;GO:0007178//transmembrane receptor protein serine/threonine kinase signaling pathway	GO:0001653//peptide receptor activity;GO:0004675//transmembrane receptor protein serine/threonine kinase activity;GO:0005524//ATP binding;GO:0031625//ubiquitin protein ligase binding	-
Os01g0113350	1.4274	1.6605	0.97	0.8465	0.697	0.9649	0.7305	0.7073	0.7413	GO:0016023//cytoplasmic membrane-bounded vesicle;GO:0005886//plasma membrane;GO:0009506//plasmodesma	GO:0007178//transmembrane receptor protein serine/threonine kinase signaling pathway;GO:0046777//protein autophosphorylation;GO:0009755//hormone-mediated signaling pathway	GO:0001653//peptide receptor activity;GO:0004675//transmembrane receptor protein serine/threonine kinase activity;GO:0005524//ATP binding;GO:0031625//ubiquitin protein ligase binding	-
Os01g0113400	1.7598	1.9335	1.9219	1.4853	1.8508	1.8637	1.7638	1.9423	2.2433	GO:0016023//cytoplasmic membrane-bounded vesicle;GO:0005886//plasma membrane;GO:0009506//plasmodesma	GO:0007178//transmembrane receptor protein serine/threonine kinase signaling pathway;GO:0009755//hormone-mediated signaling pathway;GO:0046777//protein autophosphorylation	GO:0005524//ATP binding;GO:0004675//transmembrane receptor protein serine/threonine kinase activity;GO:0031625//ubiquitin protein ligase binding;GO:0004713//protein tyrosine kinase activity;GO:0001653//peptide receptor activity	K04733//Tuberculosis;Toll-like receptor signaling pathway;Influenza A;Neurotrophin signaling pathway;Pertussis;NF-kappa B signaling pathway;Leishmaniasis;Measles;Chagas disease (American trypanosomiasis);Apoptosis;Toxoplasmosis
Os01g0113500	0.1527	0.3474	0.3914	0.1226	0.3029	0.3634	0.2006	0.2422	0.2855	GO:0005886//plasma membrane;GO:0016023//cytoplasmic membrane-bounded vesicle;GO:0009506//plasmodesma	GO:0009755//hormone-mediated signaling pathway;GO:0046777//protein autophosphorylation;GO:0007178//transmembrane receptor protein serine/threonine kinase signaling pathway	GO:0004675//transmembrane receptor protein serine/threonine kinase activity;GO:0005524//ATP binding;GO:0004713//protein tyrosine kinase activity;GO:0031625//ubiquitin protein ligase binding;GO:0001653//peptide receptor activity	-
Os01g0113600	0.8115	1.3846	2.773	2.4435	2.0117	1.6091	2.4366	1.6085	2.0229	-	-	-	-
Os01g0113650	1.6299	2.2426	1.4598	2.8496	2.824	3.1276	1.7267	1.3548	2.2937	GO:0009506//plasmodesma;GO:0016023//cytoplasmic membrane-bounded vesicle;GO:0005886//plasma membrane	GO:0007178//transmembrane receptor protein serine/threonine kinase signaling pathway;GO:0009755//hormone-mediated signaling pathway;GO:0046777//protein autophosphorylation	GO:0001653//peptide receptor activity;GO:0031625//ubiquitin protein ligase binding;GO:0004675//transmembrane receptor protein serine/threonine kinase activity;GO:0005524//ATP binding	-
Os01g0113800	4.2606	2.9657	3.4596	1.6481	1.7603	1.804	2.0405	1.7594	1.9822	GO:0009506//plasmodesma;GO:0005886//plasma membrane;GO:0016023//cytoplasmic membrane-bounded vesicle	GO:0007178//transmembrane receptor protein serine/threonine kinase signaling pathway;GO:0046777//protein autophosphorylation;GO:0009755//hormone-mediated signaling pathway	GO:0005524//ATP binding;GO:0004675//transmembrane receptor protein serine/threonine kinase activity;GO:0031625//ubiquitin protein ligase binding;GO:0004713//protein tyrosine kinase activity;GO:0001653//peptide receptor activity	-
Os01g0113900	0.5829	0.6906	1.0373	0.2438	0.1605	0	0.2279	0	0.1514	GO:0009506//plasmodesma;GO:0005886//plasma membrane;GO:0005739//mitochondrion;GO:0016023//cytoplasmic membrane-bounded vesicle	GO:0046777//protein autophosphorylation;GO:0009755//hormone-mediated signaling pathway;GO:0007178//transmembrane receptor protein serine/threonine kinase signaling pathway	GO:0001653//peptide receptor activity;GO:0031625//ubiquitin protein ligase binding;GO:0005524//ATP binding;GO:0004675//transmembrane receptor protein serine/threonine kinase activity	-
Os01g0114100	57.2531	55.4402	55.9575	47.7269	52.1433	55.8186	27.2617	26.8154	30.1286	GO:0009506//plasmodesma;GO:0005886//plasma membrane	GO:0009755//hormone-mediated signaling pathway;GO:0046777//protein autophosphorylation;GO:0007178//transmembrane receptor protein serine/threonine kinase signaling pathway	GO:0031625//ubiquitin protein ligase binding;GO:0004675//transmembrane receptor protein serine/threonine kinase activity;GO:0005524//ATP binding;GO:0001653//peptide receptor activity;GO:0030247//polysaccharide binding	-
Os01g0114200	0.7551	0.1789	1.2095	0.3789	0.416	0.4991	0.2362	0.4989	0.2614	GO:0009536//plastid	-	-	-
Os01g0114300	7.6768	7.9598	8.2334	8.9499	8.3935	11.5992	7.3919	6.9769	6.7898	GO:0009506//plasmodesma;GO:0016023//cytoplasmic membrane-bounded vesicle;GO:0005886//plasma membrane	GO:0009755//hormone-mediated signaling pathway;GO:0046777//protein autophosphorylation;GO:0007178//transmembrane receptor protein serine/threonine kinase signaling pathway	GO:0001653//peptide receptor activity;GO:0031625//ubiquitin protein ligase binding;GO:0004713//protein tyrosine kinase activity;GO:0005524//ATP binding;GO:0004675//transmembrane receptor protein serine/threonine kinase activity	-
Os01g0114400	0	0.0802	0	0.1133	0.1399	0.2797	0.1588	0.1118	0.2344	GO:0005886//plasma membrane;GO:0009506//plasmodesma	GO:0009755//hormone-mediated signaling pathway;GO:0046777//protein autophosphorylation;GO:0007178//transmembrane receptor protein serine/threonine kinase signaling pathway	GO:0001653//peptide receptor activity;GO:0031625//ubiquitin protein ligase binding;GO:0004713//protein tyrosine kinase activity;GO:0004675//transmembrane receptor protein serine/threonine kinase activity;GO:0005524//ATP binding	-
Os01g0114500	0.4887	0.6079	0.5218	1.0422	1.9181	0.8478	2.006	1.3924	0.8882	GO:0016023//cytoplasmic membrane-bounded vesicle;GO:0005886//plasma membrane;GO:0009506//plasmodesma	GO:0007178//transmembrane receptor protein serine/threonine kinase signaling pathway;GO:0009755//hormone-mediated signaling pathway;GO:0046777//protein autophosphorylation	GO:0001653//peptide receptor activity;GO:0005524//ATP binding;GO:0004675//transmembrane receptor protein serine/threonine kinase activity;GO:0031625//ubiquitin protein ligase binding;GO:0004713//protein tyrosine kinase activity	-
Os01g0114600	0.1687	0.1599	0.3604	0.2258	0.4648	0.3346	0.5805	0.223	0.2337	GO:0009506//plasmodesma;GO:0005886//plasma membrane;GO:0016023//cytoplasmic membrane-bounded vesicle	GO:0046777//protein autophosphorylation;GO:0009755//hormone-mediated signaling pathway;GO:0007178//transmembrane receptor protein serine/threonine kinase signaling pathway	GO:0005524//ATP binding;GO:0004675//transmembrane receptor protein serine/threonine kinase activity;GO:0031625//ubiquitin protein ligase binding;GO:0004713//protein tyrosine kinase activity;GO:0001653//peptide receptor activity	-
Os01g0114700	0.442	0.6285	0.472	0.2535	0.6262	0.6261	0.237	0	0.1968	GO:0016023//cytoplasmic membrane-bounded vesicle	GO:0006468//protein phosphorylation	GO:0005524//ATP binding;GO:0004713//protein tyrosine kinase activity;GO:0004674//protein serine/threonine kinase activity;GO:0030247//polysaccharide binding	-
Os01g0114800	1.0825	1.177	1.02	0.703	0.9471	0.8207	1.195	1.0097	0.5953	GO:0008280//cohesin core heterodimer	GO:0006281//DNA repair;GO:0007064//mitotic sister chromatid cohesion	GO:0003682//chromatin binding	-
Os01g0114900	0.9309	0	0.1243	0.2336	0.0962	0.1154	0.1092	0	0	GO:0009506//plasmodesma;GO:0005886//plasma membrane;GO:0016023//cytoplasmic membrane-bounded vesicle	GO:0007178//transmembrane receptor protein serine/threonine kinase signaling pathway;GO:0046777//protein autophosphorylation;GO:0009755//hormone-mediated signaling pathway	GO:0001653//peptide receptor activity;GO:0004713//protein tyrosine kinase activity;GO:0031625//ubiquitin protein ligase binding;GO:0004675//transmembrane receptor protein serine/threonine kinase activity;GO:0005524//ATP binding	-
Os01g0115100	0.5517	0.7843	1.3254	0.4153	0.3419	0.1367	0	0.5467	0.4297	-	-	-	-
Os01g0115200	0.6172	0.4388	0.3295	0.6195	0.6375	1.0709	1.0135	0.9175	0.8014	GO:0016023//cytoplasmic membrane-bounded vesicle	GO:0008152//metabolic process	GO:0016884//carbon-nitrogen ligase activity, with glutamine as amido-N-donor	-
Os01g0115600	2.0189	2.946	2.8366	0.5332	0.6146	0.316	0.2991	0.4739	0.6622	GO:0016023//cytoplasmic membrane-bounded vesicle;GO:0005886//plasma membrane;GO:0009506//plasmodesma	GO:0007178//transmembrane receptor protein serine/threonine kinase signaling pathway;GO:0009755//hormone-mediated signaling pathway;GO:0046777//protein autophosphorylation	GO:0001653//peptide receptor activity;GO:0030247//polysaccharide binding;GO:0031625//ubiquitin protein ligase binding;GO:0004713//protein tyrosine kinase activity;GO:0005524//ATP binding;GO:0004675//transmembrane receptor protein serine/threonine kinase activity	-
Os01g0115700	0.4394	0.4164	0.3128	0.343	0.2017	0.0484	0.1832	0.2419	0.5578	GO:0009506//plasmodesma;GO:0016023//cytoplasmic membrane-bounded vesicle;GO:0005886//plasma membrane	GO:0009755//hormone-mediated signaling pathway;GO:0046777//protein autophosphorylation;GO:0007178//transmembrane receptor protein serine/threonine kinase signaling pathway	GO:0001653//peptide receptor activity;GO:0031625//ubiquitin protein ligase binding;GO:0004713//protein tyrosine kinase activity;GO:0004675//transmembrane receptor protein serine/threonine kinase activity;GO:0005524//ATP binding	-
Os01g0115800	7.6754	10.0594	7.2345	8.3922	8.5747	8.9274	9.4951	8.8817	8.7294	GO:0005886//plasma membrane;GO:0016023//cytoplasmic membrane-bounded vesicle;GO:0009506//plasmodesma	GO:0009755//hormone-mediated signaling pathway;GO:0046777//protein autophosphorylation;GO:0007178//transmembrane receptor protein serine/threonine kinase signaling pathway	GO:0001653//peptide receptor activity;GO:0004675//transmembrane receptor protein serine/threonine kinase activity;GO:0005524//ATP binding;GO:0004713//protein tyrosine kinase activity;GO:0031625//ubiquitin protein ligase binding	-
Os01g0115900	1.8046	1.7105	2.9975	2.482	3.3137	2.7168	7.4627	7.0213	5.7619	GO:0005886//plasma membrane;GO:0016023//cytoplasmic membrane-bounded vesicle;GO:0009506//plasmodesma	GO:0009755//hormone-mediated signaling pathway;GO:0046777//protein autophosphorylation;GO:0007178//transmembrane receptor protein serine/threonine kinase signaling pathway	GO:0031625//ubiquitin protein ligase binding;GO:0004713//protein tyrosine kinase activity;GO:0005524//ATP binding;GO:0004675//transmembrane receptor protein serine/threonine kinase activity;GO:0001653//peptide receptor activity	-
Os01g0116100	0.3561	0.7594	0.3802	0.1787	0.1471	0.8826	0	2.9997	0.5548	GO:0009536//plastid	-	-	-
Os01g0116166	0.0911	0	0.0973	0	0.0753	0.0452	0	0.0452	0	-	GO:0006310//DNA recombination;GO:0015074//DNA integration;GO:0090305//nucleic acid phosphodiester bond hydrolysis	GO:0004527//exonuclease activity;GO:0008270//zinc ion binding;GO:0003677//DNA binding	-
Os01g0116200	0.5599	0.597	0.4484	0.9834	1.1181	1.2489	1.6198	1.942	1.0661	GO:0016023//cytoplasmic membrane-bounded vesicle;GO:0005886//plasma membrane;GO:0009506//plasmodesma	GO:0009755//hormone-mediated signaling pathway;GO:0046777//protein autophosphorylation;GO:0007178//transmembrane receptor protein serine/threonine kinase signaling pathway	GO:0004713//protein tyrosine kinase activity;GO:0031625//ubiquitin protein ligase binding;GO:0005524//ATP binding;GO:0004675//transmembrane receptor protein serine/threonine kinase activity;GO:0001653//peptide receptor activity	-
Os01g0116300	0.8907	0.447	0.5036	0.6311	0.9525	0.8311	0.7375	0.6231	0.5986	GO:0009506//plasmodesma;GO:0005886//plasma membrane;GO:0016023//cytoplasmic membrane-bounded vesicle	GO:0046777//protein autophosphorylation;GO:0009755//hormone-mediated signaling pathway;GO:0007178//transmembrane receptor protein serine/threonine kinase signaling pathway	GO:0004675//transmembrane receptor protein serine/threonine kinase activity;GO:0005524//ATP binding;GO:0004713//protein tyrosine kinase activity;GO:0031625//ubiquitin protein ligase binding;GO:0001653//peptide receptor activity	-
Os01g0116400	13.6656	11.1787	11.0444	10.1459	10.2482	11.3211	13.1736	15.445	13.951	GO:0009506//plasmodesma;GO:0005886//plasma membrane;GO:0016023//cytoplasmic membrane-bounded vesicle	GO:0046777//protein autophosphorylation;GO:0009755//hormone-mediated signaling pathway;GO:0007178//transmembrane receptor protein serine/threonine kinase signaling pathway	GO:0004675//transmembrane receptor protein serine/threonine kinase activity;GO:0005524//ATP binding;GO:0031625//ubiquitin protein ligase binding;GO:0004713//protein tyrosine kinase activity;GO:0001653//peptide receptor activity	K04733//Leishmaniasis;NF-kappa B signaling pathway;Chagas disease (American trypanosomiasis);Measles;Apoptosis;Toxoplasmosis;Neurotrophin signaling pathway;Pertussis;Influenza A;Toll-like receptor signaling pathway;Tuberculosis
Os01g0116500	15.0381	11.9735	13.703	14.2883	18.3912	18.6859	18.061	22.4549	22.7005	GO:0009506//plasmodesma;GO:0016023//cytoplasmic membrane-bounded vesicle;GO:0005886//plasma membrane	GO:0046777//protein autophosphorylation;GO:0009755//hormone-mediated signaling pathway;GO:0007178//transmembrane receptor protein serine/threonine kinase signaling pathway	GO:0031625//ubiquitin protein ligase binding;GO:0004713//protein tyrosine kinase activity;GO:0005524//ATP binding;GO:0004675//transmembrane receptor protein serine/threonine kinase activity;GO:0001653//peptide receptor activity	-
Os01g0116600	19.1598	19.8242	19.3454	17.7546	19.8297	18.5722	25.4979	25.1927	23.2503	-	GO:0006414//translational elongation	GO:0005525//GTP binding;GO:0003746//translation elongation factor activity;GO:0008270//zinc ion binding;GO:0003924//GTPase activity	K14416//mRNA surveillance pathway;Legionellosis
Os01g0116900	0.0878	0	0.1876	0	0.2904	0.0871	0	0.0871	0.365	GO:0005886//plasma membrane;GO:0016023//cytoplasmic membrane-bounded vesicle;GO:0009506//plasmodesma	GO:0046777//protein autophosphorylation;GO:0009755//hormone-mediated signaling pathway;GO:0007178//transmembrane receptor protein serine/threonine kinase signaling pathway	GO:0004675//transmembrane receptor protein serine/threonine kinase activity;GO:0005524//ATP binding;GO:0031625//ubiquitin protein ligase binding;GO:0004713//protein tyrosine kinase activity;GO:0030247//polysaccharide binding;GO:0001653//peptide receptor activity	-
Os01g0117000	0.5973	1.3446	1.4883	0.4996	0.7815	0.4441	1.0742	0.9866	1.1374	GO:0009506//plasmodesma;GO:0005886//plasma membrane;GO:0005739//mitochondrion;GO:0016023//cytoplasmic membrane-bounded vesicle	GO:0007178//transmembrane receptor protein serine/threonine kinase signaling pathway;GO:0009755//hormone-mediated signaling pathway;GO:0046777//protein autophosphorylation	GO:0001653//peptide receptor activity;GO:0031625//ubiquitin protein ligase binding;GO:0005524//ATP binding;GO:0004675//transmembrane receptor protein serine/threonine kinase activity	-
Os01g0117100	2.0311	1.4439	2.0547	1.2875	1.9875	2.0136	1.7051	1.6421	2.1096	GO:0016023//cytoplasmic membrane-bounded vesicle;GO:0005886//plasma membrane;GO:0009506//plasmodesma	GO:0007178//transmembrane receptor protein serine/threonine kinase signaling pathway;GO:0046777//protein autophosphorylation;GO:0009755//hormone-mediated signaling pathway	GO:0001653//peptide receptor activity;GO:0004713//protein tyrosine kinase activity;GO:0031625//ubiquitin protein ligase binding;GO:0004675//transmembrane receptor protein serine/threonine kinase activity;GO:0005524//ATP binding	-
Os01g0117200	0	0.0647	0.0486	0	0	0	0	0	0	GO:0009506//plasmodesma;GO:0005886//plasma membrane;GO:0005739//mitochondrion;GO:0016023//cytoplasmic membrane-bounded vesicle	GO:0007178//transmembrane receptor protein serine/threonine kinase signaling pathway;GO:0046777//protein autophosphorylation;GO:0009755//hormone-mediated signaling pathway	GO:0004675//transmembrane receptor protein serine/threonine kinase activity;GO:0005524//ATP binding;GO:0031625//ubiquitin protein ligase binding;GO:0004713//protein tyrosine kinase activity;GO:0001653//peptide receptor activity	-
Os01g0117300	2.6181	2.8952	3.4946	2.3358	2.3437	2.2351	1.433	1.946	2.4172	GO:0009506//plasmodesma;GO:0005886//plasma membrane;GO:0016023//cytoplasmic membrane-bounded vesicle	GO:0007178//transmembrane receptor protein serine/threonine kinase signaling pathway;GO:0046777//protein autophosphorylation;GO:0009755//hormone-mediated signaling pathway	GO:0031625//ubiquitin protein ligase binding;GO:0004713//protein tyrosine kinase activity;GO:0004675//transmembrane receptor protein serine/threonine kinase activity;GO:0005524//ATP binding;GO:0001653//peptide receptor activity;GO:0030247//polysaccharide binding	-
Os01g0117400	0.1552	0	0.221	0	0.0855	0	0	0	0.0537	GO:0005886//plasma membrane;GO:0016023//cytoplasmic membrane-bounded vesicle;GO:0005739//mitochondrion;GO:0009506//plasmodesma	GO:0009755//hormone-mediated signaling pathway;GO:0046777//protein autophosphorylation;GO:0007178//transmembrane receptor protein serine/threonine kinase signaling pathway	GO:0001653//peptide receptor activity;GO:0031625//ubiquitin protein ligase binding;GO:0005524//ATP binding;GO:0004675//transmembrane receptor protein serine/threonine kinase activity	-
Os01g0117600	1.9416	1.9259	1.6875	1.7221	1.9029	1.0296	2.2878	2.5059	2.4387	GO:0009506//plasmodesma;GO:0005739//mitochondrion;GO:0016023//cytoplasmic membrane-bounded vesicle;GO:0005886//plasma membrane	GO:0007178//transmembrane receptor protein serine/threonine kinase signaling pathway;GO:0009755//hormone-mediated signaling pathway;GO:0046777//protein autophosphorylation	GO:0031625//ubiquitin protein ligase binding;GO:0004675//transmembrane receptor protein serine/threonine kinase activity;GO:0005524//ATP binding;GO:0001653//peptide receptor activity	-
Os01g0117700	0.2229	0.1584	0.1785	0.1118	0.1842	0.2209	0.1046	0.3313	0.1157	GO:0005886//plasma membrane;GO:0016023//cytoplasmic membrane-bounded vesicle;GO:0009506//plasmodesma	GO:0007178//transmembrane receptor protein serine/threonine kinase signaling pathway;GO:0009755//hormone-mediated signaling pathway;GO:0046777//protein autophosphorylation	GO:0001653//peptide receptor activity;GO:0005524//ATP binding;GO:0004675//transmembrane receptor protein serine/threonine kinase activity;GO:0004713//protein tyrosine kinase activity;GO:0031625//ubiquitin protein ligase binding	-
Os01g0117850	0.1713	0.1948	0.1463	0.1031	0.1698	0.0679	0.3857	0.4753	0.2491	GO:0009536//plastid;GO:0000124//SAGA complex	-	GO:0003712//transcription cofactor activity	-
Os01g0117875	0	0.3587	0.2694	0.2532	1.6679	0.5003	0.2367	0.25	0.2621	-	-	-	-
Os01g0117900	2.719	2.8485	2.9798	0.2873	1.2416	0.8513	3.5583	2.9074	3.5673	GO:0016023//cytoplasmic membrane-bounded vesicle;GO:0016021//integral component of membrane	GO:0055085//transmembrane transport	GO:0022857//transmembrane transporter activity	-
Os01g0118000	40.6115	37.9473	41.7488	47.4936	45.1223	44.8397	77.2263	77.4942	79.8683	GO:0005739//mitochondrion;GO:0009570//chloroplast stroma;GO:0009534//chloroplast thylakoid	GO:0006096//glycolytic process;GO:0006007//glucose catabolic process;GO:0009651//response to salt stress;GO:0006098//pentose-phosphate shunt;GO:0006979//response to oxidative stress	GO:0004332//fructose-bisphosphate aldolase activity	K01623//Carbon fixation in photosynthetic organisms;Sulfur metabolism;Glycolysis / Gluconeogenesis;Biosynthesis of secondary metabolites;Fructose and mannose metabolism;Cysteine and methionine metabolism;Phenylalanine, tyrosine and tryptophan biosynthesis;Microbial metabolism in diverse environments;Metabolic pathways;Pentose phosphate pathway
Os01g0118100	6.6202	6.1556	6.5531	4.4508	3.9943	4.1881	5.4426	6.2486	5.9594	GO:0005739//mitochondrion;GO:0005730//nucleolus	GO:0006396//RNA processing	GO:0005524//ATP binding;GO:0044822//poly(A) RNA binding;GO:0004004//ATP-dependent RNA helicase activity	K14442//RNA degradation
Os01g0118300	1.9723	1.8176	2.0281	0.1833	0.7545	0.688	0.4798	0.6154	0.7208	GO:0016021//integral component of membrane;GO:0005789//endoplasmic reticulum membrane	GO:0006659//phosphatidylserine biosynthetic process;GO:0006646//phosphatidylethanolamine biosynthetic process	GO:0003882//CDP-diacylglycerol-serine O-phosphatidyltransferase activity	K08730//Metabolic pathways;Glycerophospholipid metabolism
Os01g0118400	5.4729	5.8061	4.9001	9.5494	8.9058	8.1389	16.9858	17.19	15.8731	GO:0005739//mitochondrion	GO:0008152//metabolic process	GO:0016757//transferase activity, transferring glycosyl groups	-
Os01g0118600	2.0876	1.4391	1.216	1.7143	3.032	1.6934	5.4016	5.2665	5.1252	GO:0005739//mitochondrion	GO:0008152//metabolic process	GO:0016757//transferase activity, transferring glycosyl groups	-
Os01g0118700	74.687	69.5603	67.6052	94.367	93.7548	100.751	101.48	99.4508	100.678	-	GO:0008152//metabolic process	GO:0016757//transferase activity, transferring glycosyl groups	-
Os01g0119000	16.7641	18.7639	18.7265	31.2646	28.2458	30.0577	45.7945	48.0163	48.347	-	GO:0008152//metabolic process	GO:0016757//transferase activity, transferring glycosyl groups	-
Os01g0119100	7.0386	6.8726	7.9236	6.5538	5.5359	5.8852	9.3495	9.7492	9.4688	-	GO:0008152//metabolic process	GO:0016757//transferase activity, transferring glycosyl groups	-
Os01g0119500	17.2205	15.7805	16.8003	16.6521	17.681	17.5264	21.526	24.7777	24.1853	GO:0009536//plastid	-	-	-
Os01g0120300	5.6408	6.0151	4.894	1.5923	1.1653	2.6214	2.481	2.6205	1.8309	GO:0005829//cytosol;GO:0005739//mitochondrion;GO:0009570//chloroplast stroma	GO:0016556//mRNA modification;GO:0010228//vegetative to reproductive phase transition of meristem;GO:0010027//thylakoid membrane organization;GO:0006429//leucyl-tRNA aminoacylation;GO:0006364//rRNA processing;GO:0010103//stomatal complex morphogenesis;GO:0009793//embryo development ending in seed dormancy;GO:0006450//regulation of translational fidelity;GO:0048481//ovule development;GO:0009658//c…	GO:0004823//leucine-tRNA ligase activity;GO:0002161//aminoacyl-tRNA editing activity;GO:0005524//ATP binding	K01869//Riboflavin metabolism;Cyanoamino acid metabolism;Metabolic pathways;Biosynthesis of secondary metabolites;Starch and sucrose metabolism;ABC transporters;Aminoacyl-tRNA biosynthesis
Os01g0120400	6.8458	8.3246	10.1957	5.0628	6.4756	4.6437	5.9163	4.9099	4.9586	-	GO:0006419//alanyl-tRNA aminoacylation	GO:0003676//nucleic acid binding;GO:0005524//ATP binding;GO:0004813//alanine-tRNA ligase activity	K01872//Aminoacyl-tRNA biosynthesis;Purine metabolism;Microbial metabolism in diverse environments
Os01g0120500	1.726	1.9938	2.419	1.5158	1.2479	1.7111	0.8097	1.0691	1.2325	GO:0009507//chloroplast	GO:0010027//thylakoid membrane organization;GO:0010264//myo-inositol hexakisphosphate biosynthetic process;GO:0006098//pentose-phosphate shunt	-	-
Os01g0120600	7.4335	8.9176	8.0205	4.7407	6.6544	6.0647	5.2311	5.9857	6.1929	-	-	-	-
Os01g0120700	77.1892	82.5335	86.501	70.0397	73.1044	71.6129	69.3261	68.6516	67.2752	-	-	-	-
Os01g0120800	38.1384	39.2513	40.5925	27.8019	32.1587	32.3741	48.8537	50.4893	45.5681	GO:0033290//eukaryotic 48S preinitiation complex;GO:0005886//plasma membrane;GO:0005852//eukaryotic translation initiation factor 3 complex;GO:0005829//cytosol;GO:0016282//eukaryotic 43S preinitiation complex	GO:0006446//regulation of translational initiation;GO:0001731//formation of translation preinitiation complex	GO:0003743//translation initiation factor activity	K03254//RNA transport
Os01g0120900	2.3062	2.186	2.189	0.9001	1.5881	0.8892	3.7267	3.5554	4.5246	GO:0009536//plastid;GO:0005739//mitochondrion	-	-	-
Os01g0121100	87.3235	85.2676	90.2182	86.0172	84.631	82.456	82.6957	76.001	75.5484	-	GO:0032259//methylation	GO:0008168//methyltransferase activity	-
Os01g0121200	4.7877	4.9703	4.7067	2.9747	2.2607	1.3562	2.2818	1.8076	2.7627	-	-	GO:0008270//zinc ion binding	K10661//Protein processing in endoplasmic reticulum
Os01g0121300	7.6791	8.2624	8.6987	10.4153	11.0189	11.1111	12.5119	15.8894	14.0659	GO:0016020//membrane;GO:0016023//cytoplasmic membrane-bounded vesicle	-	-	-
Os01g0121500	30.1552	30.659	29.1426	54.952	65.2886	46.2641	91.5225	89.6569	79.7905	-	-	-	-
Os01g0121600	28.665	25.2967	18.245	30.896	28.8209	28.1388	40.4105	33.4467	36.0801	GO:0009536//plastid	-	-	-
Os01g0121700	14.7851	12.2574	13.7627	11.2052	11.5406	11.4957	8.6553	9.3984	9.1335	GO:0043190//ATP-binding cassette (ABC) transporter complex	GO:0006810//transport;GO:0008152//metabolic process	GO:0005524//ATP binding;GO:0042626//ATPase activity, coupled to transmembrane movement of substances	-
Os01g0121800	12.0342	11.8844	12.0909	9.8769	8.9645	8.3457	9.8454	11.2803	11.2065	GO:0016023//cytoplasmic membrane-bounded vesicle;GO:0016020//membrane	GO:0008152//metabolic process	GO:0008375//acetylglucosaminyltransferase activity	-
Os01g0121900	0	0	0.0581	0.1093	0.09	0.1079	0	0	0	GO:0005634//nucleus	GO:0016567//protein ubiquitination;GO:0006511//ubiquitin-dependent protein catabolic process;GO:0007275//multicellular organismal development	GO:0016874//ligase activity;GO:0008270//zinc ion binding;GO:0004842//ubiquitin-protein transferase activity	K04506//Ubiquitin mediated proteolysis;p53 signaling pathway;Wnt signaling pathway
Os01g0122000	0.2764	0.3929	0.3689	0	0	0	0	0	0	GO:0005634//nucleus;GO:0016023//cytoplasmic membrane-bounded vesicle	GO:0016567//protein ubiquitination;GO:0007275//multicellular organismal development;GO:0006511//ubiquitin-dependent protein catabolic process	GO:0008270//zinc ion binding;GO:0004842//ubiquitin-protein transferase activity;GO:0016874//ligase activity	-
Os01g0122200	2.5968	2.4976	2.1205	2.2997	1.7672	2.0445	4.0132	1.3625	3.2526	-	GO:0044267//cellular protein metabolic process	GO:0003824//catalytic activity;GO:0046872//metal ion binding	K04506//Ubiquitin mediated proteolysis;p53 signaling pathway;Wnt signaling pathway
Os01g0122300	0.116	0	0	0	0	0	0	0	0	-	GO:0044267//cellular protein metabolic process	-	-
Os01g0123500	0	0.1783	0	0.3776	0.1036	0.373	0	0.1243	0	GO:0005634//nucleus	GO:0016567//protein ubiquitination;GO:0006511//ubiquitin-dependent protein catabolic process;GO:0007275//multicellular organismal development	GO:0016874//ligase activity;GO:0008270//zinc ion binding;GO:0004842//ubiquitin-protein transferase activity	K04506//Wnt signaling pathway;p53 signaling pathway;Ubiquitin mediated proteolysis
Os01g0123900	0.1241	0	0.1325	0	0	0	0	0	0	GO:0016023//cytoplasmic membrane-bounded vesicle;GO:0005576//extracellular region;GO:0009536//plastid	GO:0010951//negative regulation of endopeptidase activity	GO:0004867//serine-type endopeptidase inhibitor activity	-
Os01g0124000	0	0	0.3748	0.1174	0	0.232	0	0	0	GO:0005576//extracellular region;GO:0016023//cytoplasmic membrane-bounded vesicle	GO:0010951//negative regulation of endopeptidase activity	GO:0004867//serine-type endopeptidase inhibitor activity	-
Os01g0124100	344.024	314.64	327.385	213.262	199.798	197.491	53.0652	46.2918	53.8665	GO:0009536//plastid;GO:0005576//extracellular region;GO:0016023//cytoplasmic membrane-bounded vesicle	GO:0010951//negative regulation of endopeptidase activity	GO:0004867//serine-type endopeptidase inhibitor activity	-
Os01g0124200	2382.2	2357.89	2417.79	1822.22	1665.45	1588.36	869.812	763.158	854.854	GO:0016023//cytoplasmic membrane-bounded vesicle;GO:0009536//plastid;GO:0005576//extracellular region	GO:0010951//negative regulation of endopeptidase activity	GO:0004867//serine-type endopeptidase inhibitor activity	-
Os01g0124400	640.14	680.627	648.089	689.597	629.288	610.47	340.881	317.762	353.604	GO:0005576//extracellular region;GO:0009536//plastid;GO:0016023//cytoplasmic membrane-bounded vesicle	GO:0010951//negative regulation of endopeptidase activity	GO:0004867//serine-type endopeptidase inhibitor activity	-
Os01g0124601	348.824	383.898	317.855	205.773	211.483	206.75	104.618	101.282	98.7057	-	-	-	-
Os01g0124700	44.0519	45.7921	44.9084	30.0545	28.0435	28.2361	18.1069	17.2786	15.2057	GO:0005576//extracellular region	-	GO:0004867//serine-type endopeptidase inhibitor activity	-
Os01g0125500	0.5401	0.6582	0.9062	0.3097	0.8925	0.2295	0.7239	1.2234	1.0418	-	-	-	-
Os01g0125600	9.6971	11.4425	11.9046	1.92	2.1259	0.9156	2.971	3.988	4.2481	-	GO:0048449//floral organ formation;GO:0009909//regulation of flower development;GO:0030001//metal ion transport;GO:0016570//histone modification	GO:0046872//metal ion binding	K07213//Mineral absorption
Os01g0125700	3.0468	2.888	5.2418	4.9268	2.0281	1.5942	4.1294	2.6002	4.0437	GO:0005739//mitochondrion	-	-	-
Os01g0125800	31.5607	32.4383	30.098	34.1095	31.4998	31.5253	30.3268	30.6662	30.4608	GO:0005829//cytosol;GO:0080008//Cul4-RING E3 ubiquitin ligase complex	GO:0009832//plant-type cell wall biogenesis;GO:0048767//root hair elongation;GO:0009750//response to fructose;GO:0009651//response to salt stress;GO:0007033//vacuole organization;GO:0006816//calcium ion transport;GO:0007030//Golgi organization;GO:0030243//cellulose metabolic process;GO:0006833//water transport	-	-
Os01g0125900	21.1684	21.2551	22.1254	18.7254	21.3216	20.9866	20.0586	21.3347	19.5336	GO:0005829//cytosol	GO:0006301//postreplication repair	-	K10581//Ubiquitin mediated proteolysis
Os01g0126100	17.2828	12.8144	13.9603	13.4694	14.977	15.1215	41.6793	43.5814	46.6008	GO:0016023//cytoplasmic membrane-bounded vesicle	GO:0055114//oxidation-reduction process	GO:0016491//oxidoreductase activity;GO:0005507//copper ion binding	-
Os01g0126200	0.529	0.6837	0.4622	0.3379	0.3974	0.3814	0.6317	0.5243	0.4995	-	-	-	-
Os01g0126300	0	0	0.0662	0.0622	0.1536	0.1229	0.0581	0.1843	0	-	-	GO:0046983//protein dimerization activity;GO:0003677//DNA binding	-
Os01g0126600	0.5323	0.4731	0.6395	0.6679	0.7698	0.5938	1.1863	1.0552	0.9676	GO:0005655//nucleolar ribonuclease P complex	GO:0031047//gene silencing by RNA;GO:0090502//RNA phosphodiester bond hydrolysis, endonucleolytic	GO:0004526//ribonuclease P activity	-
Os01g0126900	2.0078	1.0309	1.3102	2.575	2.1661	3.2623	6.4367	5.8038	5.2716	GO:0005739//mitochondrion;GO:0016023//cytoplasmic membrane-bounded vesicle	GO:0055114//oxidation-reduction process	GO:0005507//copper ion binding;GO:0016491//oxidoreductase activity	-
Os01g0127000	1.4034	0.9977	1.158	2.6891	2.7938	2.1503	13.7669	17.3861	16.101	GO:0005739//mitochondrion;GO:0016023//cytoplasmic membrane-bounded vesicle	GO:0055114//oxidation-reduction process	GO:0005507//copper ion binding;GO:0016491//oxidoreductase activity	-
Os01g0127100	2.2076	1.8833	1.4818	3.925	4.2218	5.3778	26.7505	32.193	27.7122	GO:0016023//cytoplasmic membrane-bounded vesicle	-	-	-
Os01g0127200	0	0.1473	0.1106	0.3118	0.2282	0.3423	1.8788	1.7449	1.7929	GO:0005739//mitochondrion;GO:0016023//cytoplasmic membrane-bounded vesicle	GO:0055114//oxidation-reduction process	GO:0005507//copper ion binding;GO:0016491//oxidoreductase activity	-
Os01g0127300	9.4221	11.6995	9.3234	8.8262	11.8863	11.4586	13.0253	12.3882	11.3523	GO:0009570//chloroplast stroma	GO:0048481//ovule development;GO:0009902//chloroplast relocation;GO:0016226//iron-sulfur cluster assembly;GO:0006364//rRNA processing;GO:0006569//tryptophan catabolic process;GO:0009793//embryo development ending in seed dormancy;GO:0006810//transport;GO:0010027//thylakoid membrane organization;GO:0010228//vegetative to reproductive phase transition of meristem;GO:0010207//photosystem II assembly…	GO:0005215//transporter activity	-
Os01g0127400	1.07	1.5214	1.714	0.716	0.9579	1.0609	0.6693	0.707	0.3705	-	-	-	-
Os01g0127500	0	0	0	0	0.0728	0	0.1653	0	0	-	GO:0008152//metabolic process	GO:0050662//coenzyme binding;GO:0003824//catalytic activity	K09753//Metabolic pathways;Biosynthesis of secondary metabolites;Phenylpropanoid biosynthesis
Os01g0127600	4.8506	4.4827	5.1796	0.9737	0.9018	0.6011	0.2276	0.2404	0.5038	GO:0016023//cytoplasmic membrane-bounded vesicle;GO:0005576//extracellular region	GO:0010951//negative regulation of endopeptidase activity	GO:0004867//serine-type endopeptidase inhibitor activity	-
Os01g0127700	5.4004	5.4446	4.6134	11.2018	10.5208	12.8172	6.6948	7.1686	7.139	-	GO:0006468//protein phosphorylation	GO:0004672//protein kinase activity;GO:0005524//ATP binding	-
Os01g0127900	3.0598	2.8411	3.0007	5.1393	6.5533	5.6957	6.7967	7.674	7.5238	-	GO:0009298//GDP-mannose biosynthetic process;GO:0005975//carbohydrate metabolic process	GO:0004476//mannose-6-phosphate isomerase activity;GO:0008270//zinc ion binding	K01809//Citrate cycle (TCA cycle);Galactose metabolism;Amino sugar and nucleotide sugar metabolism;Microbial metabolism in diverse environments;Metabolic pathways;Other glycan degradation;Sphingolipid metabolism;Biosynthesis of secondary metabolites;Fructose and mannose metabolism
Os01g0128000	43.3441	40.9884	44.1936	42.8255	46.4166	44.6453	29.837	29.0392	32.3977	-	-	GO:0003677//DNA binding	-
Os01g0128100	0.2016	0.9076	0.6817	0.7756	0.7218	0.7661	0.5674	0.6992	0.7328	GO:0016023//cytoplasmic membrane-bounded vesicle	GO:0006308//DNA catabolic process;GO:0090305//nucleic acid phosphodiester bond hydrolysis	GO:0003676//nucleic acid binding;GO:0004519//endonuclease activity	-
Os01g0128200	41.515	40.133	34.989	34.1291	34.7144	34.8579	28.731	29.6105	28.0325	-	GO:0006308//DNA catabolic process;GO:0090305//nucleic acid phosphodiester bond hydrolysis	GO:0004519//endonuclease activity;GO:0003676//nucleic acid binding	-
Os01g0128300	8.6036	8.956	8.0388	11.1024	9.9024	8.0728	18.8844	17.0534	14.5215	GO:0009517//PSII associated light-harvesting complex II;GO:0009941//chloroplast envelope	GO:0009688//abscisic acid biosynthetic process;GO:0016122//xanthophyll metabolic process;GO:0010117//photoprotection;GO:0042744//hydrogen peroxide catabolic process;GO:0032928//regulation of superoxide anion generation	-	-
Os01g0128400	41.1544	39.2789	40.55	64.9834	66.7985	64.3781	70.4156	75.1751	72.7714	-	-	-	-
Os01g0128700	5.9208	5.7598	8.3189	14.2828	10.3859	11.4309	11.2083	11.015	12.1915	-	-	-	-
Os01g0128800	18.1676	19.122	18.783	27.8346	28.2479	29.1495	27.7986	29.6481	26.3382	GO:0005783//endoplasmic reticulum	-	GO:0005543//phospholipid binding	K01115//Glutamatergic synapse;Pancreatic cancer;Pathways in cancer;Metabolic pathways;Endocytosis;GnRH signaling pathway;Ether lipid metabolism;Glycerophospholipid metabolism;Fc gamma R-mediated phagocytosis
Os01g0129000	0	0	0	0.1672	0.413	0	0	0.1651	0.5192	GO:0005634//nucleus	GO:0010097//specification of stamen identity;GO:0030154//cell differentiation;GO:0008285//negative regulation of cell proliferation;GO:0010094//specification of carpel identity	GO:0046872//metal ion binding	-
Os01g0129500	4.39	3.9422	3.8983	2.0871	2.1002	1.5577	2.0813	2.2899	1.7279	GO:0005622//intracellular	-	-	-
Os01g0129600	31.9179	32.6022	31.6222	117.385	99.7862	106.584	60.7618	56.9843	63.0728	GO:0005739//mitochondrion	-	-	-
Os01g0129800	1.425	1.1578	0.8695	1.2259	1.514	0.4037	3.0562	1.614	1.0572	-	-	-	-
Os01g0129950	0	0	0.3644	0	0	0	0	0	0	-	-	-	-
Os01g0130000	54.2114	61.2792	62.3473	49.2735	44.9636	45.4671	22.8109	24.761	25.1811	GO:0005774//vacuolar membrane;GO:0016021//integral component of membrane	GO:0098655//cation transmembrane transport	GO:0008324//cation transmembrane transporter activity	-
Os01g0130400	1.2526	1.2162	1.0766	0.9506	0.5806	0.8178	1.6053	1.1203	1.2376	GO:0016023//cytoplasmic membrane-bounded vesicle	GO:0000023//maltose metabolic process	GO:0004558//alpha-1,4-glucosidase activity;GO:0030246//carbohydrate binding;GO:0032450//maltose alpha-glucosidase activity	-
Os01g0130500	0	0	0	0	0	0	0	0	0.0556	-	-	-	-
Os01g0130900	7.2205	7.4663	8.2711	32.1504	34.4975	29.8055	9.3618	7.8065	5.8634	-	-	-	-
Os01g0131300	177.524	182.989	169.524	299.165	262.554	249.546	246.553	229.084	229.761	-	-	-	-
Os01g0131600	90.3656	86.3288	94.5511	52.7164	53.5118	56.5296	103.371	101.965	103.081	GO:0005634//nucleus	GO:0006355//regulation of transcription, DNA-templated	GO:0003700//sequence-specific DNA binding transcription factor activity	-
Os01g0131800	12.8747	17.0713	16.0652	10.1634	11.7147	8.7485	14.6593	14.1933	12.3208	GO:0016021//integral component of membrane;GO:0005787//signal peptidase complex;GO:0016023//cytoplasmic membrane-bounded vesicle	GO:0006465//signal peptide processing	GO:0008233//peptidase activity	K12948//Protein export
Os01g0131900	0	0	0.7431	0	0	0	1.9588	0.3448	1.4456	GO:0016023//cytoplasmic membrane-bounded vesicle;GO:0005576//extracellular region	GO:0010951//negative regulation of endopeptidase activity	GO:0008233//peptidase activity;GO:0004867//serine-type endopeptidase inhibitor activity	-
Os01g0132000	15.074	12.6337	14.9105	29.9401	36.3194	33.0353	22.9279	25.4753	30.6545	GO:0016023//cytoplasmic membrane-bounded vesicle;GO:0005576//extracellular region	GO:0010951//negative regulation of endopeptidase activity	GO:0008233//peptidase activity;GO:0004867//serine-type endopeptidase inhibitor activity	-
Os01g0132050	0	0.07	0	0	0	0	0	0.0244	0	GO:0016023//cytoplasmic membrane-bounded vesicle	-	-	-
Os01g0132100	0.0297	0.0423	0	0	0	0	0.0279	0	0	GO:0009506//plasmodesma;GO:0005886//plasma membrane;GO:0016023//cytoplasmic membrane-bounded vesicle	GO:0009755//hormone-mediated signaling pathway;GO:0046777//protein autophosphorylation	GO:0004672//protein kinase activity	K13420//Plant-pathogen interaction
Os01g0132200	0.1165	0	0	0.1169	0.1925	0.231	0	0.4618	0.242	-	-	-	-
Os01g0132400	0	0.1943	0.073	0.0686	0.0565	0	0.0641	0	0.071	-	-	-	-
Os01g0132500	24.705	27.4586	22.0957	57.3951	56.0623	53.7103	68.9535	61.8939	62.3924	-	-	-	-
Os01g0132700	5.9075	4.5815	4.8746	6.064	6.7677	5.7237	8.4405	6.7861	6.5543	GO:0016592//mediator complex	GO:0006357//regulation of transcription from RNA polymerase II promoter	GO:0001104//RNA polymerase II transcription cofactor activity	-
Os01g0132766	19.6863	14.3448	18.7443	32.8485	28.4679	33.0166	20.5496	16.7463	19.3399	-	-	-	-
Os01g0132800	5.2498	5.1071	4.3274	2.9581	4.1859	4.7482	3.1975	3.0122	2.6786	GO:0009570//chloroplast stroma;GO:0030529//ribonucleoprotein complex	GO:0008380//RNA splicing;GO:0006397//mRNA processing	GO:0004045//aminoacyl-tRNA hydrolase activity	-
Os01g0133100	2.9261	3.2845	2.9053	2.4216	2.5452	1.2215	1.734	1.5772	1.8662	-	-	-	-
Os01g0133200	0.2332	0.1658	0.3736	0	0	0	0	0.2311	0.2422	-	-	-	-
Os01g0133400	67.2158	69.4202	67.5837	46.8459	50.4771	54.9636	37.1851	38.9564	38.3144	GO:0005887//integral component of plasma membrane;GO:0009941//chloroplast envelope	GO:0046323//glucose import;GO:0015992//proton transport	GO:0005351//sugar:proton symporter activity;GO:0005355//glucose transmembrane transporter activity	-
Os01g0133500	11.1128	10.8527	10.9077	7.9427	7.4205	7.178	10.8484	9.2891	10.7847	GO:0009536//plastid	-	-	-
Os01g0133700	0	0.1246	0	0.3518	0.0724	0.0869	0	0.0868	0	GO:0016020//membrane	GO:0008152//metabolic process	GO:0008375//acetylglucosaminyltransferase activity	-
Os01g0133900	2.1113	0.5718	1.0199	1.0091	1.2046	1.1961	1.981	1.5942	1.5142	GO:0009506//plasmodesma;GO:0009536//plastid;GO:0016021//integral component of membrane;GO:0005886//plasma membrane	GO:0009755//hormone-mediated signaling pathway;GO:0046777//protein autophosphorylation;GO:0007178//transmembrane receptor protein serine/threonine kinase signaling pathway	GO:0001653//peptide receptor activity;GO:0031625//ubiquitin protein ligase binding;GO:0005524//ATP binding;GO:0004675//transmembrane receptor protein serine/threonine kinase activity	-
Os01g0134200	0.1781	0.3039	0.3423	0.3218	0.2649	0.3885	0.234	0.2824	0.481	-	-	-	-
Os01g0134500	7.3985	5.6828	6.5382	4.8651	5.1298	4.5527	14.0435	14.159	14.0442	GO:0016021//integral component of membrane	GO:0055114//oxidation-reduction process;GO:0006633//fatty acid biosynthetic process	GO:0016491//oxidoreductase activity;GO:0005506//iron ion binding	K00227//Steroid biosynthesis;Metabolic pathways;Biosynthesis of secondary metabolites
Os01g0134700	60.375	61.3826	60.3569	112.927	113.171	104.766	98.903	89.9174	92.3742	GO:0005634//nucleus	GO:0009581//detection of external stimulus;GO:0031348//negative regulation of defense response;GO:0006355//regulation of transcription, DNA-templated;GO:0010363//regulation of plant-type hypersensitive response;GO:0035304//regulation of protein dephosphorylation;GO:0009595//detection of biotic stimulus;GO:0010112//regulation of systemic acquired resistance;GO:0080142//regulation of salicylic acid…	GO:0003700//sequence-specific DNA binding transcription factor activity;GO:0005516//calmodulin binding;GO:0043565//sequence-specific DNA binding	K02183//Plant-pathogen interaction;Amphetamine addiction;Melanogenesis;Vascular smooth muscle contraction;Alcoholism;Alzheimer's disease;Insulin signaling pathway;Phosphatidylinositol signaling system;Gastric acid secretion;Phototransduction;GnRH signaling pathway;Neurotrophin signaling pathway;Glioma;Long-term potentiation;Pertussis;Oocyte meiosis;Dopaminergic synapse;Phototransduction - fly;Tub…
Os01g0134800	0.1505	0.3209	0.1607	0.3776	0.3731	0.2984	0.2118	0.2237	0.2345	GO:0016023//cytoplasmic membrane-bounded vesicle	GO:0045493//xylan catabolic process	GO:0004553//hydrolase activity, hydrolyzing O-glycosyl compounds	-
Os01g0134900	4.3628	4.4486	4.1411	2.3442	2.1485	2.1845	1.778	2.2274	2.2886	GO:0016023//cytoplasmic membrane-bounded vesicle	GO:0045493//xylan catabolic process	GO:0004553//hydrolase activity, hydrolyzing O-glycosyl compounds	-
Os01g0135000	0.0739	0	0	0	0	0	0	0.0733	0	-	-	-	-
Os01g0135400	1.4189	1.707	1.6899	0.8216	0.7215	1.028	1.2289	1.1358	1.5304	-	-	-	-
Os01g0135700	2.3953	2.0434	3.0693	2.6445	5.2451	4.5119	9.327	7.8337	8.5832	-	-	GO:0005509//calcium ion binding	K13448//Plant-pathogen interaction
Os01g0135800	0	0	0	0	0	0.1306	0	0	0.1369	GO:0005737//cytoplasm	GO:0009408//response to heat	-	K13993//Protein processing in endoplasmic reticulum
Os01g0135900	53.171	54.6999	55.5495	35.6629	29.1505	33.0733	17.9892	18.8742	15.7981	GO:0016023//cytoplasmic membrane-bounded vesicle	GO:0009408//response to heat	-	K13993//Protein processing in endoplasmic reticulum
Os01g0136000	0.2706	0.9617	1.3002	0.6789	1.9004	1.073	1.2694	2.2793	1.5457	-	GO:0009408//response to heat;GO:0051259//protein oligomerization	-	K13993//Protein processing in endoplasmic reticulum
Os01g0136100	20.5004	25.5746	25.5631	26.2837	24.8091	27.4051	27.5501	25.0359	30.772	GO:0005737//cytoplasm	GO:0009408//response to heat;GO:0051259//protein oligomerization	-	K13993//Protein processing in endoplasmic reticulum
Os01g0136200	1.4158	1.4091	0.6047	2.842	3.5098	3.5092	11.9561	12.0672	13.0881	GO:0005737//cytoplasm	GO:0009408//response to heat;GO:0051259//protein oligomerization	-	K13993//Protein processing in endoplasmic reticulum
Os01g0136300	1.1604	1.2374	1.394	2.475	2.5171	1.2943	3.1304	3.0189	3.4653	-	-	-	-
Os01g0136400	18.8438	20.6483	20.6929	24.5466	26.6515	25.4394	17.5139	18.6312	19.8964	-	GO:0006468//protein phosphorylation	GO:0030247//polysaccharide binding;GO:0004674//protein serine/threonine kinase activity;GO:0005524//ATP binding	-
Os01g0136700	0.4777	0.6434	0.9396	0.8074	1.6204	1.4456	0.7313	0.6229	0.6789	GO:0016023//cytoplasmic membrane-bounded vesicle	-	GO:0030247//polysaccharide binding	-
Os01g0136750	0	0	0	0	0.2142	0.0857	0	0	0.1795	-	-	-	-
Os01g0136800	18.2558	19.7395	20.842	17.8704	21.3058	20.0207	17.0448	19.1201	19.0554	-	GO:0006468//protein phosphorylation	GO:0030247//polysaccharide binding;GO:0004674//protein serine/threonine kinase activity;GO:0005524//ATP binding	-
Os01g0137100	1.6701	1.3852	1.7834	1.6762	1.7251	0.5519	0.9141	0.8276	0.8673	GO:0016023//cytoplasmic membrane-bounded vesicle	GO:0006468//protein phosphorylation;GO:0007165//signal transduction	GO:0038023//signaling receptor activity;GO:0030247//polysaccharide binding;GO:0004674//protein serine/threonine kinase activity;GO:0005524//ATP binding	-
Os01g0137200	1.4437	1.3684	2.1839	1.0263	1.6403	1.312	1.411	1.0134	1.312	GO:0009506//plasmodesma;GO:0016023//cytoplasmic membrane-bounded vesicle;GO:0005886//plasma membrane	GO:0007178//transmembrane receptor protein serine/threonine kinase signaling pathway;GO:0009755//hormone-mediated signaling pathway;GO:0046777//protein autophosphorylation	GO:0031625//ubiquitin protein ligase binding;GO:0005524//ATP binding;GO:0004675//transmembrane receptor protein serine/threonine kinase activity;GO:0001653//peptide receptor activity;GO:0030247//polysaccharide binding	-
Os01g0137350	0.801	0.7118	0.6415	0.9715	1.048	0.8272	0.9708	0.7608	1.3173	-	-	-	-
Os01g0137500	0.0616	0.1313	0.1315	0.0309	0.0254	0.0305	0.0578	0.061	0	GO:0009506//plasmodesma;GO:0005886//plasma membrane;GO:0016023//cytoplasmic membrane-bounded vesicle	GO:0009755//hormone-mediated signaling pathway;GO:0046777//protein autophosphorylation;GO:0007178//transmembrane receptor protein serine/threonine kinase signaling pathway	GO:0030247//polysaccharide binding;GO:0001653//peptide receptor activity;GO:0005524//ATP binding;GO:0004675//transmembrane receptor protein serine/threonine kinase activity;GO:0031625//ubiquitin protein ligase binding	-
Os01g0137550	0.6041	0.4294	2.0965	0.3032	0.7488	0.8983	0.9919	1.1974	1.098	-	-	-	-
Os01g0137700	6.9437	7.0616	5.8185	1.5971	1.5141	1.482	1.3573	2.2939	2.2037	GO:0016023//cytoplasmic membrane-bounded vesicle	-	GO:0030247//polysaccharide binding	-
Os01g0138100	0.1085	0.4629	0.1159	0	0	0	0	0.3227	0.1127	-	-	-	-
Os01g0138300	2.3497	3.6888	3.5545	3.5375	4.0855	2.9604	3.5826	4.1722	3.8133	GO:0016023//cytoplasmic membrane-bounded vesicle	GO:0006468//protein phosphorylation	GO:0030247//polysaccharide binding;GO:0005524//ATP binding;GO:0004674//protein serine/threonine kinase activity	-
Os01g0138400	29.1978	25.8468	23.8803	40.6443	37.7659	44.4348	22.0304	21.7026	24.5802	-	GO:0006468//protein phosphorylation	GO:0030247//polysaccharide binding;GO:0005524//ATP binding;GO:0004674//protein serine/threonine kinase activity	-
Os01g0138500	0.1489	0.3176	0.3975	0.6725	1.1074	1.3287	0.3493	0.2214	0.1547	GO:0005739//mitochondrion	-	-	-
Os01g0138600	0.8358	0.4571	1.4417	0.2581	0.0531	0.4462	0.181	0.446	0.4007	-	-	-	-
Os01g0138800	372.781	347.571	350.454	101.805	97.88	99.9539	32.8316	30.1576	32.172	-	GO:0006541//glutamine metabolic process	GO:0016787//hydrolase activity	-
Os01g0138900	17.3701	16.3461	16.3466	7.5254	7.9512	6.6282	12.0771	13.1278	12.9148	GO:0009536//plastid	GO:0008152//metabolic process	GO:0016853//isomerase activity	-
Os01g0139000	2.1559	0.9432	2.3022	1.1651	0.8222	1.6442	0.778	0.4931	0.689	GO:0005739//mitochondrion;GO:0016021//integral component of membrane;GO:0005789//endoplasmic reticulum membrane	-	-	-
Os01g0139200	203.023	172.383	180.714	150.031	152.489	163.249	172.384	189.682	189.85	-	-	-	-
Os01g0139600	4.2588	2.2106	3.4649	3.4602	4.4129	3.6191	3.108	1.8759	2.5277	GO:0016020//membrane	-	-	-
Os01g0139700	6.4642	4.3251	5.2786	9.5411	13.5111	11.498	5.5302	5.4643	5.5293	-	-	-	-
Os01g0139900	1.9304	2.3224	1.2685	3.1298	1.5952	3.2388	1.1146	1.766	2.9305	-	-	-	-
Os01g0140100	14.0061	12.6424	11.3568	6.183	4.8984	6.2803	9.4883	9.4459	10.1412	-	GO:0006508//proteolysis	GO:0004190//aspartic-type endopeptidase activity	K00924//Pyrimidine metabolism;Fructose and mannose metabolism;Tyrosine metabolism;Aminobenzoate degradation;Benzoate degradation;Limonene and pinene degradation;Metabolic pathways;Microbial metabolism in diverse environments;Ethylbenzene degradation
Os01g0140400	2.6436	1.6369	1.8668	0.428	0.7399	1.0991	1.1602	0.8452	1.0629	GO:0005886//plasma membrane;GO:0005773//vacuole;GO:0016023//cytoplasmic membrane-bounded vesicle;GO:0005802//trans-Golgi network;GO:0005768//endosome	GO:0016310//phosphorylation	GO:0016301//kinase activity	-
Os01g0140500	183.068	199.31	204.6	151.19	144.576	150.824	233.434	216.957	227.822	GO:0005739//mitochondrion;GO:0015934//large ribosomal subunit	GO:0006412//translation	GO:0003735//structural constituent of ribosome	K02898//Ribosome
Os01g0141000	282.392	279.901	273.238	514.205	475.555	479.614	347.798	330.809	349.118	GO:0005634//nucleus;GO:0009536//plastid	GO:0006355//regulation of transcription, DNA-templated	GO:0003677//DNA binding;GO:0003700//sequence-specific DNA binding transcription factor activity	-
Os01g0141100	147.527	153.624	147.806	171.172	173.6	170.828	154.78	159.391	159.414	GO:0005771//multivesicular body;GO:0005634//nucleus;GO:0009506//plasmodesma;GO:0005739//mitochondrion	GO:0007033//vacuole organization;GO:0031122//cytoplasmic microtubule organization;GO:0007032//endosome organization;GO:0016558//protein import into peroxisome matrix;GO:0006623//protein targeting to vacuole;GO:0006891//intra-Golgi vesicle-mediated transport;GO:0010091//trichome branching;GO:0016197//endosomal transport;GO:0010351//lithium ion transport;GO:0006869//lipid transport;GO:0006635//fatt…	GO:0008568//microtubule-severing ATPase activity;GO:0005524//ATP binding	K12196//Endocytosis
Os01g0141600	2.2195	3.2485	2.37	0.9173	1.2407	2.3946	1.96	2.9113	2.2375	GO:0009536//plastid	-	GO:0003676//nucleic acid binding	K00620//Metabolic pathways;Biosynthesis of secondary metabolites;Arginine and proline metabolism
Os01g0141700	1.013	0.5761	0.595	0.2542	0.7534	0.4017	0.5228	0.4016	0.6839	GO:0080008//Cul4-RING E3 ubiquitin ligase complex	-	GO:0003676//nucleic acid binding;GO:0008270//zinc ion binding	K10140//Ubiquitin mediated proteolysis;p53 signaling pathway;Nucleotide excision repair
Os01g0141900	5.9566	5.6264	5.1597	3.8463	3.9584	3.2212	4.2602	4.0044	5.6678	-	-	-	-
Os01g0142100	0.622	0.6633	0.6642	0.3642	0.2142	0.0514	0.0973	0	0.1615	GO:0016021//integral component of membrane;GO:0009535//chloroplast thylakoid membrane;GO:0031969//chloroplast membrane	GO:0019288//isopentenyl diphosphate biosynthetic process, methylerythritol 4-phosphate pathway;GO:0010228//vegetative to reproductive phase transition of meristem;GO:0010027//thylakoid membrane organization;GO:0048481//ovule development;GO:0016226//iron-sulfur cluster assembly;GO:0006655//phosphatidylglycerol biosynthetic process;GO:0006508//proteolysis;GO:0010103//stomatal complex morphogenesis;…	GO:0004222//metalloendopeptidase activity	-
Os01g0142200	6.6544	4.7306	5.5514	3.6525	3.4367	3.814	7.7071	5.7705	5.7237	GO:0005829//cytosol;GO:0005634//nucleus	-	-	-
Os01g0142300	4.1727	4.3569	4.2469	9.6849	7.7581	8.3384	6.7905	6.7201	7.0429	-	-	-	K06119//Metabolic pathways;Glycerolipid metabolism
Os01g0142500	21.0684	20.842	20.2162	27.2214	27.0216	25.9476	28.2327	27.1147	25.8899	GO:0005634//nucleus	-	GO:0003677//DNA binding	-
Os01g0142600	0.8611	0.7202	0.9195	0.5592	1.0045	1.0546	0.7129	0.502	0.5787	-	-	-	-
Os01g0142800	74.612	75.6238	79.9198	85.9611	83.363	89.0769	67.1055	61.9563	65.0285	GO:0016021//integral component of membrane	GO:0006857//oligopeptide transport	GO:0005215//transporter activity	-
Os01g0143100	17.0478	22.892	21.4911	35.5674	36.0005	34.2723	30.8809	30.9749	29.6757	GO:0005739//mitochondrion;GO:0016021//integral component of membrane	GO:0055114//oxidation-reduction process;GO:0055085//transmembrane transport	GO:0004601//peroxidase activity	-
Os01g0143300	4.0607	4.3653	4.865	3.2804	2.3734	2.9457	9.0142	8.147	9.0527	GO:0005759//mitochondrial matrix	-	-	K15414//Herpes simplex infection
Os01g0143500	0.0393	0	0	0.0394	0.0974	0.0779	0.0369	0.1558	0.0816	-	-	GO:0046983//protein dimerization activity;GO:0003677//DNA binding	-
Os01g0143700	0	0	0.1458	0.274	0	0	0	0	0	GO:0005759//mitochondrial matrix	-	-	K15414//Herpes simplex infection
Os01g0143800	12.7618	14.5158	12.3621	8.4171	7.2312	8.4047	10.5203	11.1119	9.8468	GO:0009536//plastid;GO:0005759//mitochondrial matrix	-	-	K15414//Herpes simplex infection
Os01g0143900	197.244	203.602	199.739	159.154	143.201	131.223	107.188	94.2927	114.452	-	-	-	-
Os01g0144000	24.2185	27.5037	23.6655	26.3712	29.1377	25.5961	34.1576	33.7386	35.4384	-	-	-	-
Os01g0144100	5.2719	7.3327	5.6295	0.8052	1.5153	2.3861	0.5377	0.1136	0.2381	GO:0031977//thylakoid lumen;GO:0009535//chloroplast thylakoid membrane	GO:0009409//response to cold;GO:0015995//chlorophyll biosynthetic process;GO:0042742//defense response to bacterium;GO:0015979//photosynthesis;GO:0006636//unsaturated fatty acid biosynthetic process;GO:0006098//pentose-phosphate shunt;GO:0019288//isopentenyl diphosphate biosynthetic process, methylerythritol 4-phosphate pathway;GO:0043085//positive regulation of catalytic activity;GO:0016117//car…	-	-
Os01g0144200	31.457	30.8205	29.1767	26.5128	28.4933	28.9878	23.4614	25.9798	25.4476	-	GO:0006661//phosphatidylinositol biosynthetic process	-	-
Os01g0144300	0.7445	0.741	1.4311	0.4484	1.292	0.2953	0.8383	0.4427	0.928	-	-	-	-
Os01g0144600	17.1691	19.9587	17.5266	15.3897	14.3658	16.5934	12.7661	12.8419	13.7953	GO:0005739//mitochondrion	-	-	K12593//RNA degradation
Os01g0144700	24.6784	31.8297	31.8112	17.8691	16.1684	18.3499	18.5245	17.2952	15.7458	-	-	-	-
Os01g0144800	0.2655	0	0.1418	0	0.1097	0.1316	0.1246	0	1.241	GO:0016020//membrane	GO:0015074//DNA integration	GO:0003676//nucleic acid binding	-
Os01g0144900	0.3414	0.208	0.3125	0.1469	0.2821	0.3385	0.2288	0.29	0.152	-	-	-	-
Os01g0145000	3.3367	4.7441	3.2391	3.9578	3.0078	3.6087	7.4	6.9143	5.3561	GO:0016020//membrane	-	-	-
Os01g0145200	7.4887	6.4811	7.3013	4.2483	4.7532	3.9812	6.4156	7.0991	5.6364	GO:0016020//membrane	-	-	-
Os01g0145600	9.2479	9.7773	7.3431	4.2839	4.7027	3.9965	7.6761	6.8152	8.6204	GO:0016020//membrane	-	-	-
Os01g0145950	13.3924	5.7124	1.4301	3.3604	4.98	5.311	7.5396	3.3182	2.7821	-	-	-	-
Os01g0146101	14.3373	20.7393	15.3098	10.5109	9.6839	8.6521	13.9205	12.2322	13.2083	GO:0016020//membrane	-	-	-
Os01g0146200	0.1101	0	0.1176	0	0.2729	0.4366	0	0	0	GO:0016020//membrane	-	-	-
Os01g0146700	0.1467	0	0.0522	0.0981	0	0.1454	0.3211	0.3391	0.4062	-	GO:0015074//DNA integration	GO:0003676//nucleic acid binding	K12619//RNA degradation;Ribosome biogenesis in eukaryotes
Os01g0147200	34.3403	34.7532	32.3462	36.9748	37.1331	37.4153	35.692	36.213	34.3702	GO:0005634//nucleus	GO:0006351//transcription, DNA-templated	GO:0003677//DNA binding	-
Os01g0147300	1.3484	0.9586	1.3199	0.5075	0.8357	0.4456	0.5272	0.3898	0.7586	-	-	-	-
Os01g0147600	0.1774	0	0.1895	0	0	0	0	0	0	-	-	-	-
Os01g0147700	5.9613	6.6977	7.6121	2.5104	2.5491	3.2237	4.4982	5.2883	5.2392	-	-	-	-
Os01g0147800	0.1186	0.2529	0.3165	0	0	0	0	0.0588	0.1231	-	-	-	-
Os01g0147900	195.228	200.016	190.424	521.301	533.396	512.828	645.268	655.676	645.441	GO:0005829//cytosol;GO:0005774//vacuolar membrane;GO:0005739//mitochondrion;GO:0009506//plasmodesma;GO:0048046//apoplast;GO:0009570//chloroplast stroma;GO:0005618//cell wall;GO:0005886//plasma membrane	GO:0080129//proteasome core complex assembly;GO:0009853//photorespiration;GO:0006096//glycolytic process;GO:0006098//pentose-phosphate shunt;GO:0006094//gluconeogenesis;GO:0009060//aerobic respiration;GO:0009266//response to temperature stimulus;GO:0044262//cellular carbohydrate metabolic process;GO:0043161//proteasome-mediated ubiquitin-dependent protein catabolic process;GO:0006972//hyperosmoti…	GO:0004807//triose-phosphate isomerase activity;GO:0005507//copper ion binding	K01803//Glycolysis / Gluconeogenesis;Microbial metabolism in diverse environments;Carbon fixation in photosynthetic organisms;Fructose and mannose metabolism;Inositol phosphate metabolism;Metabolic pathways;Biosynthesis of secondary metabolites
Os01g0148000	27.9641	26.8393	27.0851	20.4272	22.8174	24.1715	17.7781	21.4935	20.3124	GO:0005737//cytoplasm;GO:0000151//ubiquitin ligase complex	GO:0050994//regulation of lipid catabolic process;GO:0009737//response to abscisic acid;GO:0016567//protein ubiquitination;GO:0071596//ubiquitin-dependent protein catabolic process via the N-end rule pathway;GO:0010029//regulation of seed germination	GO:0008270//zinc ion binding;GO:0061630//ubiquitin protein ligase activity	-
Os01g0148500	17.8372	18.0868	16.9062	18.2496	17.4816	16.7244	24.2615	22.1999	21.8301	-	-	-	-
Os01g0148700	21.2507	20.3819	21.5384	16.0508	12.56	16.2119	30.3486	29.1995	31.4252	-	-	-	-
Os01g0149200	0.1756	0.3995	0.2251	0.5641	0.4644	0.2786	0.9229	1.2533	0.9851	-	-	-	-
Os01g0149350	0.1074	0.1528	0.1912	0.1438	0.2071	0.284	0.168	0.3194	0.2604	-	GO:0006915//apoptotic process	GO:0043531//ADP binding;GO:0005524//ATP binding	-
Os01g0149400	89.5135	107.087	105.27	146.043	167.161	157.552	136.53	170.783	147.859	-	-	-	-
Os01g0149500	0.3049	0.3371	0.1447	0.204	0.1959	0.3023	0.3814	0.4364	0.3167	-	GO:0006915//apoptotic process	GO:0043531//ADP binding;GO:0005524//ATP binding	-
Os01g0149600	67.8599	78.3926	67.1534	82.2004	76.8612	84.6765	78.7674	69.5723	73.2182	GO:0000788//nuclear nucleosome	GO:0006334//nucleosome assembly	GO:0046982//protein heterodimerization activity;GO:0003677//DNA binding	K11252//Alcoholism;Systemic lupus erythematosus
Os01g0149700	1.1471	0.5931	0.4825	0.4884	0.5745	0.896	1.0111	0.5512	0.7582	GO:0016021//integral component of membrane;GO:0005886//plasma membrane;GO:0009506//plasmodesma	GO:0007178//transmembrane receptor protein serine/threonine kinase signaling pathway;GO:0006306//DNA methylation;GO:0009755//hormone-mediated signaling pathway;GO:0046777//protein autophosphorylation	GO:0001653//peptide receptor activity;GO:0003677//DNA binding;GO:0031625//ubiquitin protein ligase binding;GO:0004675//transmembrane receptor protein serine/threonine kinase activity;GO:0005524//ATP binding	-
Os01g0149800	1221.58	1356.1	1301.43	1251.16	1180.39	1173.51	1863.29	1807.39	1782.79	-	-	-	-
Os01g0149900	3.6214	2.8184	3.8264	5.3182	6.4575	5.3288	4.2922	4.7602	4.395	-	-	-	-
Os01g0150000	25.4679	25.6489	26.44	22.8987	26.0139	24.8108	45.3865	47.413	47.3944	GO:0009923//fatty acid elongase complex;GO:0016021//integral component of membrane;GO:0005886//plasma membrane	GO:0046520//sphingoid biosynthetic process;GO:0016126//sterol biosynthetic process;GO:0006816//calcium ion transport;GO:0010025//wax biosynthetic process;GO:0009651//response to salt stress;GO:0007030//Golgi organization;GO:0055114//oxidation-reduction process	GO:0019166//trans-2-enoyl-CoA reductase (NADPH) activity;GO:0009922//fatty acid elongase activity	K10258//Biosynthesis of secondary metabolites;Biosynthesis of unsaturated fatty acids;Fatty acid elongation
Os01g0150100	5.4289	6.5198	5.6283	5.343	5.4878	6.8454	5.539	6.6341	7.336	-	GO:0009733//response to auxin;GO:0009414//response to water deprivation;GO:0009788//negative regulation of abscisic acid-activated signaling pathway;GO:0018344//protein geranylgeranylation	GO:0046982//protein heterodimerization activity;GO:0016740//transferase activity	-
Os01g0150200	14.6602	14.4605	16.3396	13.7024	13.9313	11.5366	14.7873	14.5292	14.1802	GO:0016021//integral component of membrane;GO:0005789//endoplasmic reticulum membrane	GO:0006633//fatty acid biosynthetic process;GO:0007275//multicellular organismal development	GO:0016829//lyase activity	K10703//Biosynthesis of secondary metabolites;Biosynthesis of unsaturated fatty acids;Fatty acid elongation
Os01g0150500	0.4531	0.8589	0	0	0	0.1497	0	0	0	GO:0005783//endoplasmic reticulum;GO:0044425//membrane part	GO:0006631//fatty acid metabolic process	-	K10703//Biosynthesis of secondary metabolites;Fatty acid elongation;Biosynthesis of unsaturated fatty acids
Os01g0150800	0.3369	0.5988	0.5397	0.4227	0.4872	0.6681	0.6323	0.3339	1.0499	GO:0005789//endoplasmic reticulum membrane;GO:0016021//integral component of membrane	GO:0006633//fatty acid biosynthetic process;GO:0007275//multicellular organismal development	GO:0016829//lyase activity	K10703//Biosynthesis of unsaturated fatty acids;Fatty acid elongation;Biosynthesis of secondary metabolites
Os01g0150900	0	0.3077	0.4622	0	0	0	0.203	0	0	GO:0005739//mitochondrion	-	-	K10703//Biosynthesis of unsaturated fatty acids;Fatty acid elongation;Biosynthesis of secondary metabolites
Os01g0150950	0.1035	0	0	0	0	0	0	0	0	-	-	-	-
Os01g0151100	28.477	29.7923	29.0925	40.0994	42.8132	46.1832	51.0867	48.4414	45.3384	-	-	-	-
Os01g0151200	9.7909	10.954	11.712	7.6252	7.5158	6.8426	9.488	9.3853	9.5027	GO:0016021//integral component of membrane;GO:0009534//chloroplast thylakoid	GO:0090342//regulation of cell aging;GO:0045038//protein import into chloroplast thylakoid membrane;GO:0010027//thylakoid membrane organization;GO:0010207//photosystem II assembly;GO:0045893//positive regulation of transcription, DNA-templated;GO:0042793//transcription from plastid promoter;GO:0035304//regulation of protein dephosphorylation;GO:0042744//hydrogen peroxide catabolic process;GO:0051…	-	K03217//Amino sugar and nucleotide sugar metabolism;ABC transporters;Starch and sucrose metabolism;Protein export;Bacterial secretion system;Biosynthesis of secondary metabolites;Metabolic pathways
Os01g0151400	8.8984	6.832	8.0768	4.8228	3.6398	3.5729	4.2999	4.1449	4.4826	-	GO:0006751//glutathione catabolic process	GO:0016756//glutathione gamma-glutamylcysteinyltransferase activity;GO:0003840//gamma-glutamyltransferase activity	K00681//Glutathione metabolism;Cyanoamino acid metabolism;Arachidonic acid metabolism;Taurine and hypotaurine metabolism;Metabolic pathways
Os01g0151500	7.4867	7.0623	6.1497	2.9623	2.7363	3.7112	4.8633	2.7111	3.589	-	GO:0006749//glutathione metabolic process	GO:0003840//gamma-glutamyltransferase activity	K00681//Taurine and hypotaurine metabolism;Metabolic pathways;Glutathione metabolism;Cyanoamino acid metabolism;Arachidonic acid metabolism
Os01g0151600	32.4801	35.4664	32.4637	18.06	18.6802	17.0667	11.398	9.0775	9.581	GO:0005634//nucleus;GO:0005783//endoplasmic reticulum	-	-	-
Os01g0151700	0.8947	2.5442	1.1942	0	0.1232	0.0739	0.2798	0.2956	0.3872	-	GO:0055114//oxidation-reduction process	GO:0016491//oxidoreductase activity	-
Os01g0151900	0.1353	0.2566	0.1927	0.1811	0.2237	0	0.2963	0.3577	0.2343	GO:0022626//cytosolic ribosome	-	-	-
Os01g0152000	0.4748	0.4388	0.4563	0.2383	0.3923	0.2589	0.8019	0.9881	0.6904	GO:0005886//plasma membrane;GO:0016023//cytoplasmic membrane-bounded vesicle;GO:0016021//integral component of membrane;GO:0009506//plasmodesma	GO:0007178//transmembrane receptor protein serine/threonine kinase signaling pathway;GO:0006306//DNA methylation;GO:0046777//protein autophosphorylation;GO:0009755//hormone-mediated signaling pathway	GO:0001653//peptide receptor activity;GO:0003677//DNA binding;GO:0031625//ubiquitin protein ligase binding;GO:0004675//transmembrane receptor protein serine/threonine kinase activity;GO:0005524//ATP binding	-
Os01g0152300	28.4987	27.7718	24.1062	57.6886	51.0678	46.8255	45.0677	45.698	41.0751	GO:0000788//nuclear nucleosome	GO:0006334//nucleosome assembly	GO:0003677//DNA binding;GO:0046982//protein heterodimerization activity	K11252//Alcoholism;Systemic lupus erythematosus
Os01g0152500	0.0414	0	0.0442	0	0	0	0	0	0	-	GO:0006355//regulation of transcription, DNA-templated	GO:0003676//nucleic acid binding;GO:0008270//zinc ion binding	-
Os01g0152600	1.5091	1.3589	1.8532	1.5399	2.1823	1.8952	6.0417	6.9797	6.7925	GO:0009506//plasmodesma;GO:0005886//plasma membrane;GO:0016021//integral component of membrane	GO:0007178//transmembrane receptor protein serine/threonine kinase signaling pathway;GO:0046777//protein autophosphorylation;GO:0009755//hormone-mediated signaling pathway;GO:0006306//DNA methylation	GO:0003677//DNA binding;GO:0001653//peptide receptor activity;GO:0005524//ATP binding;GO:0004675//transmembrane receptor protein serine/threonine kinase activity;GO:0031625//ubiquitin protein ligase binding	K13428//Plant-pathogen interaction
Os01g0152700	142.213	120.562	117.347	169.069	189.47	186.607	166.976	169.582	171.805	GO:0000788//nuclear nucleosome	GO:0006334//nucleosome assembly	GO:0046982//protein heterodimerization activity;GO:0003677//DNA binding	K11252//Alcoholism;Systemic lupus erythematosus
Os01g0152800	8.3238	8.3903	8.7558	4.5512	4.594	5.0499	5.1291	5.8176	4.1615	GO:0016021//integral component of membrane;GO:0005886//plasma membrane;GO:0009506//plasmodesma	GO:0006306//DNA methylation;GO:0009755//hormone-mediated signaling pathway;GO:0046777//protein autophosphorylation;GO:0007178//transmembrane receptor protein serine/threonine kinase signaling pathway	GO:0003677//DNA binding;GO:0001653//peptide receptor activity;GO:0005524//ATP binding;GO:0004675//transmembrane receptor protein serine/threonine kinase activity;GO:0031625//ubiquitin protein ligase binding	-
Os01g0152900	32.7449	34.8478	30.7785	77.1443	72.101	62.4003	43.2349	54.2164	54.1733	GO:0000788//nuclear nucleosome	GO:0006334//nucleosome assembly	GO:0046982//protein heterodimerization activity;GO:0003677//DNA binding	K11252//Alcoholism;Systemic lupus erythematosus
Os01g0152950	6.7888	5.2562	5.1678	3.8454	4.9988	5.531	5.8023	5.529	6.2833	-	-	-	-
Os01g0153000	1.8715	2.4673	1.7441	0.7855	0.9841	1.2819	2.5542	2.4955	2.5447	GO:0009506//plasmodesma;GO:0005886//plasma membrane;GO:0016021//integral component of membrane	GO:0006306//DNA methylation;GO:0046777//protein autophosphorylation;GO:0009755//hormone-mediated signaling pathway;GO:0007178//transmembrane receptor protein serine/threonine kinase signaling pathway	GO:0031625//ubiquitin protein ligase binding;GO:0004675//transmembrane receptor protein serine/threonine kinase activity;GO:0005524//ATP binding;GO:0001653//peptide receptor activity;GO:0003677//DNA binding	-
Os01g0153100	75.6739	74.286	67.4564	170.396	160.516	155.006	115.089	118.17	113.184	GO:0005730//nucleolus;GO:0009534//chloroplast thylakoid;GO:0000786//nucleosome;GO:0009570//chloroplast stroma	GO:0007020//microtubule nucleation	GO:0046982//protein heterodimerization activity;GO:0003677//DNA binding	K11252//Alcoholism;Systemic lupus erythematosus
Os01g0153200	0.8094	0.7525	0.9973	0.3125	0.4116	0.4321	0.9055	1.265	1.0024	-	-	-	-
Os01g0153300	37.5112	36.8923	34.7853	97.5191	103.012	91.0156	67.4822	75.6096	64.448	GO:0005634//nucleus;GO:0000786//nucleosome	GO:0006334//nucleosome assembly	GO:0046982//protein heterodimerization activity;GO:0003677//DNA binding	K11252//Alcoholism;Systemic lupus erythematosus
Os01g0153400	11.8389	9.3261	8.1148	7.5469	8.1964	7.6926	6.2297	6.7386	6.7299	GO:0005739//mitochondrion;GO:0016020//membrane;GO:0009507//chloroplast	GO:0006364//rRNA processing;GO:0006418//tRNA aminoacylation for protein translation;GO:0048481//ovule development;GO:0009658//chloroplast organization	GO:0005524//ATP binding;GO:0003676//nucleic acid binding;GO:0004812//aminoacyl-tRNA ligase activity	K01876//Aminoacyl-tRNA biosynthesis
Os01g0153700	0.7146	0.508	0.3815	0.3586	0.0984	0.4132	0.3352	0.4131	0.6185	-	-	-	-
Os01g0153800	0.8972	0.1417	0.3194	0.8005	0.9885	0.6918	1.7773	1.0868	1.139	-	GO:0008152//metabolic process	GO:0016787//hydrolase activity	K14493//Plant hormone signal transduction
Os01g0154000	0.3541	0.3357	1.2604	0.2369	0.0975	0.234	0.7753	0.3509	0	GO:0005739//mitochondrion	-	-	-
Os01g0154500	0.1567	0	0.1673	0.1573	0.0647	0.0777	0.0735	0	0	GO:0016023//cytoplasmic membrane-bounded vesicle	-	-	-
Os01g0154600	0.1029	0.2925	0.4394	0	0	0.306	0.3861	0.3058	0.8548	GO:0016023//cytoplasmic membrane-bounded vesicle	-	-	-
Os01g0154900	1.2393	0.3204	0.9625	0.6785	0.6517	0.4468	0.3171	0.335	0.117	-	GO:0008152//metabolic process	GO:0016787//hydrolase activity	K14493//Plant hormone signal transduction
Os01g0155000	6.2678	5.7034	5.2652	10.5686	8.7703	8.4511	14.2715	12.3408	16.0585	-	GO:0008152//metabolic process	GO:0016787//hydrolase activity	K14493//Plant hormone signal transduction
Os01g0155400	26.1789	29.3548	26.3697	21.3315	23.7511	21.5392	18.2327	15.7809	18.7816	-	-	-	-
Os01g0155500	4.3121	3.8879	3.6687	5.665	5.0406	5.9781	3.3552	2.988	4.0419	GO:0016023//cytoplasmic membrane-bounded vesicle;GO:0016020//membrane	GO:0006468//protein phosphorylation	GO:0004674//protein serine/threonine kinase activity;GO:0005524//ATP binding	-
Os01g0155600	77.0668	84.9306	81.1379	78.6699	76.9181	82.312	77.9744	86.0401	79.8862	GO:0005739//mitochondrion	-	GO:0008270//zinc ion binding;GO:0003676//nucleic acid binding;GO:0000166//nucleotide binding	K12896//Spliceosome;Herpes simplex infection
Os01g0155800	0.155	0	0	0	0	0	0	0	0	-	-	-	-
Os01g0156300	0.5088	1.8086	0	0.766	1.0511	1.0089	2.1484	1.0085	1.5855	-	-	-	-
Os01g0157500	0.1774	0	0.379	0.1781	0.2933	0.1759	0	0.3517	0	-	-	-	-
Os01g0157600	0.1044	0.2968	0.2229	0	0.2588	0.1035	0.2938	0.6207	0.8673	GO:0016023//cytoplasmic membrane-bounded vesicle	-	-	-
Os01g0157800	3.3037	3.2027	3.6882	4.2202	4.8395	3.5731	4.0862	5.9531	4.5233	-	-	-	-
Os01g0157900	77.0567	78.6956	83.2873	94.9767	95.2787	94.7486	88.3495	94.4353	85.6975	GO:0005737//cytoplasm;GO:0016021//integral component of membrane	GO:0006007//glucose catabolic process;GO:0006499//N-terminal protein myristoylation;GO:0006865//amino acid transport;GO:0010200//response to chitin	GO:0004619//phosphoglycerate mutase activity;GO:0030145//manganese ion binding	-
Os01g0158000	18.5637	17.3793	19.579	16.4533	15.1982	15.7994	16.9895	15.0012	17.3237	GO:0048471//perinuclear region of cytoplasm;GO:0009536//plastid;GO:0005634//nucleus;GO:0005829//cytosol	GO:0006606//protein import into nucleus;GO:0000278//mitotic cell cycle;GO:0048522//positive regulation of cellular process;GO:0009410//response to xenobiotic stimulus;GO:0006396//RNA processing	GO:0008565//protein transporter activity	-
Os01g0158100	1.2856	2.1602	2.9952	1.8768	1.7383	1.738	1.6449	1.5057	1.8209	GO:0009536//plastid	-	-	-
Os01g0158200	11.6879	12.8096	11.9608	10.3256	9.1551	8.8717	12.4518	11.9454	14.7955	GO:0016023//cytoplasmic membrane-bounded vesicle	GO:0006508//proteolysis	GO:0004185//serine-type carboxypeptidase activity	K08249//Metabolic pathways;Cyanoamino acid metabolism
Os01g0158400	3.8429	3.0533	4.4656	4.3107	3.9227	3.2496	7.9538	4.3686	4.9306	GO:0009536//plastid	GO:0009625//response to insect;GO:0010363//regulation of plant-type hypersensitive response;GO:0009651//response to salt stress;GO:0006612//protein targeting to membrane;GO:0009963//positive regulation of flavonoid biosynthetic process;GO:0009750//response to fructose;GO:0006833//water transport	GO:0030246//carbohydrate binding;GO:0043394//proteoglycan binding	-
Os01g0158500	11.4897	13.0617	12.5124	15.3674	15.8727	16.9361	11.4457	11.2616	11.6974	GO:0005737//cytoplasm	GO:0006420//arginyl-tRNA aminoacylation	GO:0005524//ATP binding;GO:0004814//arginine-tRNA ligase activity	K01887//Aminoacyl-tRNA biosynthesis
Os01g0158600	0.1943	0.0921	0.1383	0.065	0.107	0.1926	0.0608	0.1284	0.0336	GO:0009506//plasmodesma;GO:0005886//plasma membrane;GO:0016023//cytoplasmic membrane-bounded vesicle	GO:0009755//hormone-mediated signaling pathway;GO:0046777//protein autophosphorylation	GO:0004672//protein kinase activity	K13420//Plant-pathogen interaction
Os01g0158900	8.1385	8.2856	8.1898	8.4036	8.8284	9.596	10.2131	12.7458	10.8882	GO:0009536//plastid;GO:0005634//nucleus	GO:0009651//response to salt stress;GO:0000122//negative regulation of transcription from RNA polymerase II promoter;GO:0010310//regulation of hydrogen peroxide metabolic process	GO:0008270//zinc ion binding;GO:0000977//RNA polymerase II regulatory region sequence-specific DNA binding;GO:0001078//RNA polymerase II core promoter proximal region sequence-specific DNA binding transcription factor activity involved in negative regulation of transcription	-
Os01g0159000	112.643	112.662	105.294	255.226	231.304	239.45	44.1179	35.033	46.2901	GO:0009536//plastid	-	-	K14431//Plant hormone signal transduction
Os01g0159200	0.8563	0.8117	0.6096	0.7162	1.2973	0.283	0.8035	0.1414	0.2965	GO:0009536//plastid	-	-	-
Os01g0159300	64.6272	64.2603	63.2697	54.1783	59.2102	59.0056	42.3577	45.2672	43.9583	-	-	GO:0008270//zinc ion binding	-
Os01g0159400	233.017	236.941	235.891	199.675	210.475	210.898	117.83	121.148	125.57	-	GO:0055114//oxidation-reduction process	GO:0050660//flavin adenine dinucleotide binding;GO:0003995//acyl-CoA dehydrogenase activity	K00232//PPAR signaling pathway;Biosynthesis of unsaturated fatty acids;Propanoate metabolism;Metabolic pathways;Peroxisome;Fatty acid metabolism;alpha-Linolenic acid metabolism;beta-Alanine metabolism;Valine, leucine and isoleucine degradation
Os01g0159500	0	0	0	0	0.0756	0	0	0	0	GO:0016023//cytoplasmic membrane-bounded vesicle	-	-	-
Os01g0159600	0	0.1754	0.2635	0.4953	0.4078	0.6116	0.2315	0.3668	0.5126	-	-	-	-
Os01g0159800	146.495	155.444	144.221	122.791	125.208	118.261	118.03	115.19	111.816	GO:0005634//nucleus;GO:0009536//plastid	-	GO:0046983//protein dimerization activity	-
Os01g0160100	30.3909	29.3364	30.4988	91.6093	95.0766	93.1107	134.281	133.522	129.431	-	GO:0008152//metabolic process	GO:0000287//magnesium ion binding;GO:0004737//pyruvate decarboxylase activity;GO:0030976//thiamine pyrophosphate binding	K01568//Glycolysis / Gluconeogenesis;Tryptophan metabolism;Biosynthesis of secondary metabolites;Metabolic pathways
Os01g0160700	0.4857	0.3453	0.3334	0.1393	0.3727	0.1032	0.5534	0.1375	0.1441	GO:0009506//plasmodesma;GO:0005886//plasma membrane;GO:0016023//cytoplasmic membrane-bounded vesicle	GO:0046777//protein autophosphorylation;GO:0009755//hormone-mediated signaling pathway	GO:0004672//protein kinase activity	K13420//Plant-pathogen interaction
Os01g0160800	19.0992	16.9125	14.67	39.7679	34.818	31.2265	28.7675	23.4115	26.4504	-	GO:0006952//defense response;GO:0017148//negative regulation of translation	GO:0030598//rRNA N-glycosylase activity	-
Os01g0161300	0.0319	0	0	0.032	0	0.0316	0	0.0631	0	GO:0016023//cytoplasmic membrane-bounded vesicle	-	-	K13420//Plant-pathogen interaction
Os01g0162300	0	0.1402	0	0	0	0.0977	0	0	0	GO:0009506//plasmodesma;GO:0005886//plasma membrane	GO:0007178//transmembrane receptor protein serine/threonine kinase signaling pathway;GO:0009755//hormone-mediated signaling pathway;GO:0046777//protein autophosphorylation	GO:0001653//peptide receptor activity;GO:0004675//transmembrane receptor protein serine/threonine kinase activity;GO:0031625//ubiquitin protein ligase binding	K13420//Plant-pathogen interaction
Os01g0163000	0.241	0.0979	0.3677	0.311	0.3414	0.239	0.1292	0.0683	0.3219	GO:0005886//plasma membrane;GO:0016023//cytoplasmic membrane-bounded vesicle;GO:0009506//plasmodesma	GO:0009755//hormone-mediated signaling pathway;GO:0046777//protein autophosphorylation	GO:0004672//protein kinase activity	K13420//Plant-pathogen interaction
Os01g0164400	27.5124	24.8663	26.1022	23.1993	27.6362	25.7552	25.2389	28.7868	26.8765	GO:0009507//chloroplast	-	GO:0008270//zinc ion binding;GO:0003676//nucleic acid binding;GO:0000166//nucleotide binding	-
Os01g0164500	4.7265	4.6687	4.7814	5.6426	4.769	6.6589	7.7026	6.8537	6.5112	-	GO:0010501//RNA secondary structure unwinding	GO:0005524//ATP binding;GO:0004004//ATP-dependent RNA helicase activity;GO:0003723//RNA binding	-
Os01g0164600	8.0695	7.0176	7.1946	5.7401	6.7975	7.1458	3.896	4.6586	4.5569	GO:0009570//chloroplast stroma	GO:0035970//peptidyl-threonine dephosphorylation;GO:0010027//thylakoid membrane organization;GO:0010155//regulation of proton transport;GO:0006364//rRNA processing;GO:0010207//photosystem II assembly;GO:0071482//cellular response to light stimulus;GO:0046777//protein autophosphorylation	GO:0004721//phosphoprotein phosphatase activity;GO:0046872//metal ion binding	-
Os01g0164700	7.1012	7.777	7.6854	8.0422	7.216	7.9916	8.1937	8.4643	8.0735	GO:0016023//cytoplasmic membrane-bounded vesicle	-	-	-
Os01g0164800	0.945	0.6718	0.5886	0.4742	1.2364	0.8588	0.4433	0.6244	0.5726	GO:0005634//nucleus	GO:0006355//regulation of transcription, DNA-templated;GO:0000724//double-strand break repair via homologous recombination	GO:0003697//single-stranded DNA binding	K08775//Fanconi anemia pathway;Pancreatic cancer;Homologous recombination;Pathways in cancer
Os01g0164900	0.8362	0.3963	0.8185	0.3497	0.5758	0.4145	0.3269	1.174	0.9409	-	-	-	K08775//Pathways in cancer;Homologous recombination;Pancreatic cancer;Fanconi anemia pathway
Os01g0165000	10.9162	11.3597	12.0005	10.8094	11.0035	12.0701	9.8582	9.3974	8.5722	GO:0005634//nucleus	GO:0045893//positive regulation of transcription, DNA-templated;GO:0009651//response to salt stress	GO:0043565//sequence-specific DNA binding;GO:0044212//transcription regulatory region DNA binding;GO:0003700//sequence-specific DNA binding transcription factor activity	-
Os01g0165100	4.8995	5.0013	6.7746	4.9805	4.5677	4.297	2.5343	3.6106	3.1317	GO:0009536//plastid	-	-	-
Os01g0165200	1.9213	1.9918	1.325	0.4821	0.3307	0.4762	0.5258	0.3967	0.8315	-	-	-	-
Os01g0165400	0.6453	0	0.689	0	0	0.3199	0.3027	0.3198	0	-	-	-	-
Os01g0165800	3.6506	4.0913	4.3569	2.9743	2.6617	2.5974	2.7	3.6606	2.052	-	-	-	-
Os01g0166100	18.1873	16.9802	17.8373	18.1757	19.1568	18.0311	17.7242	19.4945	21.9714	GO:0005886//plasma membrane	GO:0090305//nucleic acid phosphodiester bond hydrolysis	GO:0004519//endonuclease activity;GO:0003676//nucleic acid binding;GO:0000166//nucleotide binding;GO:0046872//metal ion binding	-
Os01g0166200	1.1327	0.8947	0.8063	0.3789	0.312	0.9982	1.0628	0.4989	1.4379	-	-	-	-
Os01g0166300	0.1301	0.2774	0.2084	0.0653	0.0537	0	0.1221	0.3223	0.2702	-	GO:0008152//metabolic process	GO:0017176//phosphatidylinositol N-acetylglucosaminyltransferase activity	K03858//Metabolic pathways;Glycosylphosphatidylinositol(GPI)-anchor biosynthesis
Os01g0166500	7.1112	6.4596	6.4334	3.7669	5.3865	3.2313	2.7802	1.664	2.2569	-	-	-	-
Os01g0166700	7.6167	9.3156	9.4452	6.165	6.2939	4.8718	7.8383	7.7921	9.1872	GO:0005764//lysosome;GO:0016023//cytoplasmic membrane-bounded vesicle	GO:0006665//sphingolipid metabolic process	-	K12382//Lysosome
Os01g0166800	0.5775	0.4479	0.897	0.5269	0.2603	0.3643	0.2956	0.3642	0.1091	GO:0042555//MCM complex;GO:0009941//chloroplast envelope;GO:0043601//nuclear replisome	GO:0006306//DNA methylation;GO:0007062//sister chromatid cohesion;GO:0006301//postreplication repair;GO:0051726//regulation of cell cycle;GO:0016444//somatic cell DNA recombination;GO:0000724//double-strand break repair via homologous recombination;GO:0006270//DNA replication initiation;GO:0000278//mitotic cell cycle;GO:0009555//pollen development;GO:0006275//regulation of DNA replication;GO:0031…	-	-
Os01g0167100	2.9359	2.3327	2.7662	1.82	2.9255	2.9963	2.9978	3.0808	3.4082	-	-	-	-
Os01g0167400	5.3482	5.0304	3.4266	5.0375	3.8075	5.4654	6.9482	7.0128	5.7259	-	GO:0006952//defense response;GO:0017148//negative regulation of translation	GO:0030598//rRNA N-glycosylase activity	-
Os01g0167500	46.9424	44.1969	48.7828	41.8727	44.5097	43.2953	54.6735	53.1332	51.1758	GO:0016021//integral component of membrane	-	-	-
Os01g0167700	0.3393	0.4825	0.5134	0.965	0.8646	0.7289	0.6368	0.3924	0.4406	-	-	-	-
Os01g0167750	1.0156	0.8824	0.5423	0.8494	0.7926	0.6153	1.0059	0.5592	0.7619	GO:0005739//mitochondrion	-	-	-
Os01g0167800	1.1784	1.8232	2.1095	4.696	4.6968	4.2607	1.7561	1.477	1.6919	GO:0005622//intracellular	-	-	-
Os01g0167900	1.1498	1.553	1.3506	2.7119	3.3254	2.3368	3.4523	3.4185	2.5079	-	GO:0016310//phosphorylation	GO:0016301//kinase activity	-
Os01g0168100	20.3961	19.5641	19.6434	27.1314	24.0311	26.4131	23.3497	21.4711	23.9723	-	GO:0016310//phosphorylation	GO:0016301//kinase activity	-
Os01g0168200	13.2804	12.1039	13.8176	10.2531	7.9726	7.4272	4.7927	6.862	5.7769	GO:0005829//cytosol;GO:0005886//plasma membrane	GO:0000103//sulfate assimilation;GO:0022900//electron transport chain;GO:0006662//glycerol ether metabolic process;GO:0006457//protein folding;GO:0045454//cell redox homeostasis;GO:0034599//cellular response to oxidative stress	GO:0015035//protein disulfide oxidoreductase activity;GO:0009055//electron carrier activity;GO:0016671//oxidoreductase activity, acting on a sulfur group of donors, disulfide as acceptor	K03671//Pyrimidine metabolism;Selenocompound metabolism
Os01g0168300	14.9723	14.4283	16.8762	12.9401	13.7468	11.9575	16.4679	18.3008	16.6744	GO:0009536//plastid	-	-	-
Os01g0168400	19.9355	20.4142	20.6391	22.7799	23.09	21.6258	25.9595	23.643	25.8113	GO:0016020//membrane	-	GO:0008270//zinc ion binding	K10601//Ubiquitin mediated proteolysis;Protein processing in endoplasmic reticulum
Os01g0168500	30.6047	26.7912	27.6175	21.3845	26.0529	24.1148	20.5116	18.3085	19.8916	GO:0019898//extrinsic component of membrane;GO:0034045//pre-autophagosomal structure membrane;GO:0005829//cytosol	GO:0034497//protein localization to pre-autophagosomal structure;GO:0000422//mitochondrion degradation;GO:0006995//cellular response to nitrogen starvation;GO:0006497//protein lipidation;GO:0044804//nucleophagy;GO:0000045//autophagic vacuole assembly	GO:0080025//phosphatidylinositol-3,5-bisphosphate binding;GO:0032266//phosphatidylinositol-3-phosphate binding	-
Os01g0168600	5.07	5.7443	5.6677	4.8501	5.1714	4.4767	6.7641	5.1817	6.5003	-	-	-	-
Os01g0168800	6.1081	7.0374	6.9722	1.7969	1.9145	1.0441	9.9801	6.0535	7.5475	-	GO:0006725//cellular aromatic compound metabolic process	GO:0016787//hydrolase activity	-
Os01g0169400	3.297	2.401	2.662	3.067	3.3225	2.312	3.6218	3.9051	4.5939	GO:0009536//plastid	-	-	-
Os01g0169500	28.1455	26.0707	28.2296	19.914	22.8584	23.4282	17.5187	20.5291	18.6209	-	GO:0006723//cuticle hydrocarbon biosynthetic process;GO:0010162//seed dormancy process;GO:0016567//protein ubiquitination;GO:0050826//response to freezing;GO:0010072//primary shoot apical meristem specification;GO:0006486//protein glycosylation;GO:0010182//sugar mediated signaling pathway;GO:0010228//vegetative to reproductive phase transition of meristem;GO:0009640//photomorphogenesis;GO:0009909…	-	-
Os01g0169800	2.0158	2.2147	2.1525	1.1955	1.5143	0.9084	2.1493	2.5426	3.7116	-	GO:0008152//metabolic process	GO:0016846//carbon-sulfur lyase activity	K14548//Ribosome biogenesis in eukaryotes
Os01g0169900	29.8745	25.6482	27.9771	24.2364	25.4356	28.9557	26.5087	29.8439	30.8811	GO:0043231//intracellular membrane-bounded organelle;GO:0044444//cytoplasmic part	-	-	-
Os01g0170000	4.7203	4.35	5.5073	6.931	8.8124	5.3731	2.6246	3.3787	1.6343	GO:0009507//chloroplast	GO:0009737//response to abscisic acid;GO:0006012//galactose metabolic process	GO:0047274//galactinol-sucrose galactosyltransferase activity	K06617//Galactose metabolism
Os01g0170100	2.366	2.6912	2.8634	3.2454	1.8248	3.0494	2.146	2.3448	3.3586	-	-	GO:0003676//nucleic acid binding	-
Os01g0170300	1.4454	1.3945	1.5435	0.544	0.5972	0.5374	1.1383	1.0999	0.9651	GO:0009506//plasmodesma;GO:0005886//plasma membrane;GO:0016021//integral component of membrane;GO:0016023//cytoplasmic membrane-bounded vesicle	GO:0007178//transmembrane receptor protein serine/threonine kinase signaling pathway;GO:0009755//hormone-mediated signaling pathway;GO:0046777//protein autophosphorylation	GO:0001653//peptide receptor activity;GO:0031625//ubiquitin protein ligase binding;GO:0005524//ATP binding;GO:0004675//transmembrane receptor protein serine/threonine kinase activity	-
Os01g0170400	0	0	0	0.0536	0	0	0	0	0	-	-	GO:0046983//protein dimerization activity;GO:0003677//DNA binding	K00001//Drug metabolism - cytochrome P450;Naphthalene degradation;Glycerolipid metabolism;Metabolic pathways;Metabolism of xenobiotics by cytochrome P450;Retinol metabolism;Fatty acid metabolism;Glycine, serine and threonine metabolism;Nitrogen metabolism;Biosynthesis of secondary metabolites;Fructose and mannose metabolism;Chloroalkane and chloroalkene degradation;Microbial metabolism in diverse…
Os01g0170500	1.8631	1.1686	1.6384	0.495	0.4528	0.3803	2.1594	2.0093	2.049	-	-	-	-
Os01g0170600	1.7479	1.9449	2.7185	0.8772	1.4757	1.0548	2.7453	2.7114	2.368	GO:0005739//mitochondrion	GO:0006950//response to stress	-	-
Os01g0170700	0.3212	0.0652	0.245	0.0461	0.2275	0.091	0.1722	0.4093	0.6197	-	-	-	-
Os01g0170800	2.0783	3.6304	2.4095	1.4304	2.1099	1.2363	2.4515	2.5305	2.282	GO:0005739//mitochondrion	-	-	-
Os01g0170900	0.1062	0	0.4534	0.2131	0.1754	0	0.1992	0.1052	0.2205	-	-	-	-
Os01g0171000	4.1402	5.4092	5.0782	2.5831	2.9126	2.3297	4.1472	4.6577	3.8354	GO:0016021//integral component of membrane	GO:0006468//protein phosphorylation;GO:0048513//organ development	GO:0005524//ATP binding;GO:0004674//protein serine/threonine kinase activity	-
Os01g0171200	0.0399	0	0	0	0.033	0	0	0	0	GO:0016020//membrane;GO:0009536//plastid	-	-	-
Os01g0171800	8.5122	8.3566	8.2239	6.8483	6.5873	5.894	3.1694	2.879	4.2803	GO:0016020//membrane;GO:0016023//cytoplasmic membrane-bounded vesicle	-	-	-
Os01g0172000	23.8327	22.2833	21.4383	24.4401	21.0851	20.4177	21.086	22.3359	21.2564	GO:0016020//membrane;GO:0016023//cytoplasmic membrane-bounded vesicle	GO:0008152//metabolic process;GO:0044699//single-organism process	GO:0016758//transferase activity, transferring hexosyl groups	K03845//Metabolic pathways;N-Glycan biosynthesis;Various types of N-glycan biosynthesis
Os01g0172100	13.8565	13.012	13.6265	11.3847	9.2666	9.2649	3.3864	3.5769	4.6189	GO:0016021//integral component of membrane;GO:0031969//chloroplast membrane	GO:0035436//triose phosphate transmembrane transport;GO:0008643//carbohydrate transport	GO:0071917//triose-phosphate transmembrane transporter activity;GO:0015121//phosphoenolpyruvate:phosphate antiporter activity	-
Os01g0172200	10.3011	9.4645	10.8014	5.636	5.6236	6.194	4.5711	4.865	4.4806	GO:0005634//nucleus	GO:0009664//plant-type cell wall organization;GO:0042545//cell wall modification;GO:0006364//rRNA processing;GO:0000184//nuclear-transcribed mRNA catabolic process, nonsense-mediated decay	GO:0003723//RNA binding;GO:0005524//ATP binding;GO:0008026//ATP-dependent helicase activity	K12823//Transcriptional misregulation in cancer;Spliceosome
Os01g0172300	21.3352	22.128	21.2416	20.379	21.6329	18.2909	18.4714	19.5101	14.6664	-	-	-	-
Os01g0172400	216.322	217.398	216.129	172.085	176.577	173.443	160.007	158.947	154.008	GO:0016020//membrane	GO:0016042//lipid catabolic process;GO:0046470//phosphatidylcholine metabolic process;GO:0006643//membrane lipid metabolic process	GO:0070290//N-acylphosphatidylethanolamine-specific phospholipase D activity;GO:0005509//calcium ion binding;GO:0004630//phospholipase D activity	K01115//Metabolic pathways;Fc gamma R-mediated phagocytosis;Glycerophospholipid metabolism;Ether lipid metabolism;GnRH signaling pathway;Endocytosis;Glutamatergic synapse;Pathways in cancer;Pancreatic cancer
Os01g0172600	2.3295	0.3896	2.4875	0.8252	0.6794	0.2717	1.5429	1.6296	1.8502	-	-	-	-
Os01g0172800	15.284	11.0496	12.5864	5.98	3.1039	6.4207	4.7398	3.0808	4.3051	-	-	-	-
Os01g0173000	2.73	3.6227	3.3039	3.288	2.1055	3.2479	5.4646	3.9682	3.4027	-	-	-	-
Os01g0173100	78.6425	88.591	89.791	88.3421	84.9802	82.9152	76.4861	76.8902	76.8139	GO:0005829//cytosol;GO:0005634//nucleus;GO:0005886//plasma membrane	-	GO:0003676//nucleic acid binding	-
Os01g0173600	3.4504	2.5697	1.2282	0.6596	0.9504	0.8145	0.3083	0.3257	0.3413	-	GO:0008152//metabolic process	GO:0016829//lyase activity	-
Os01g0173900	11.5234	10.5908	11.2174	6.0278	5.7344	6.6064	8.1043	8.4549	8.3982	GO:0043190//ATP-binding cassette (ABC) transporter complex	GO:0055085//transmembrane transport;GO:0008152//metabolic process	GO:0005524//ATP binding;GO:0042626//ATPase activity, coupled to transmembrane movement of substances	-
Os01g0174000	13.7437	13.8517	12.6325	27.9374	31.4828	35.5302	18.2824	20.8622	18.4311	GO:0009536//plastid;GO:0005739//mitochondrion	-	-	-
Os01g0174100	25.71	22.7928	22.1248	27.4741	27.3686	22.1907	17.0284	19.7846	20.1067	-	-	-	-
Os01g0174200	1.0896	1.5492	0.8311	1.0936	1.029	1.0802	0.8763	1.0799	1.7784	GO:0005739//mitochondrion	-	-	-
Os01g0174300	4.6357	3.2415	3.5706	1.678	1.5699	0.9041	2.2105	1.7323	1.6576	GO:0009505//plant-type cell wall;GO:0005758//mitochondrial intermembrane space;GO:0005794//Golgi apparatus	GO:0009266//response to temperature stimulus;GO:0007030//Golgi organization;GO:0006833//water transport;GO:0055114//oxidation-reduction process;GO:0006972//hyperosmotic response;GO:0006096//glycolytic process;GO:0046686//response to cadmium ion	GO:0004128//cytochrome-b5 reductase activity, acting on NAD(P)H;GO:0005507//copper ion binding	K00326//Biosynthesis of secondary metabolites;Amino sugar and nucleotide sugar metabolism
Os01g0174500	0.63	0.2559	1.0572	0.3613	0.7437	0.6246	0.8445	0.6244	1.4957	-	GO:0055114//oxidation-reduction process	GO:0016705//oxidoreductase activity, acting on paired donors, with incorporation or reduction of molecular oxygen;GO:0031418//L-ascorbic acid binding;GO:0005506//iron ion binding	K00472//Arginine and proline metabolism;Metabolic pathways
Os01g0174600	0.2635	0.3747	0	0	0.1452	0.4355	0.0824	0.5224	0	-	-	-	-
Os01g0174700	0.9708	1.8405	1.5551	0.8661	0.7577	0.6417	0.9616	1.2829	1.5126	-	GO:0007275//multicellular organismal development;GO:0006468//protein phosphorylation	GO:0005524//ATP binding;GO:0004674//protein serine/threonine kinase activity	-
Os01g0174900	40.9225	40.9315	41.0308	43.1024	39.3204	36.2074	45.8759	42.7967	40.1573	GO:0005739//mitochondrion	GO:0055114//oxidation-reduction process;GO:0045454//cell redox homeostasis	GO:0051537//2 iron, 2 sulfur cluster binding;GO:0046872//metal ion binding;GO:0015035//protein disulfide oxidoreductase activity;GO:0009055//electron carrier activity	-
Os01g0175000	45.9595	48.6935	46.2348	33.8392	37.098	31.8426	21.978	24.2691	23.8683	-	GO:0008152//metabolic process	GO:0016787//hydrolase activity	K06130//Glycerophospholipid metabolism
Os01g0175100	372.945	364.538	330.053	204.806	188.754	192.309	100.125	89.2204	95.7505	GO:0009536//plastid	-	-	-
Os01g0175200	1.1327	2.5051	2.6878	1.7684	0.936	1.2477	3.5426	3.617	1.5686	-	-	-	-
Os01g0175300	0.0677	0.0963	0.217	0.136	0.1679	0.1343	0.1906	1.074	0.5628	-	GO:0006281//DNA repair;GO:0000723//telomere maintenance;GO:0032508//DNA duplex unwinding	GO:0003678//DNA helicase activity	K07466//Mismatch repair;Nucleotide excision repair;Fanconi anemia pathway;Homologous recombination;DNA replication
Os01g0175400	1.7506	1.1314	1.2746	1.198	0.3945	0.7889	1.4933	1.5772	1.7357	-	-	-	-
Os01g0175500	11.1639	11.1032	12.3323	7.1756	8.5435	7.0334	8.4626	8.666	9.9391	-	-	-	-
Os01g0175600	0.137	0	0	0.2292	0	0.1359	0.1714	0.2263	0.1898	GO:0005887//integral component of plasma membrane	GO:0035445//borate transmembrane transport;GO:0051453//regulation of intracellular pH	GO:0005452//inorganic anion exchanger activity;GO:0080139//borate efflux transmembrane transporter activity	-
Os01g0175700	1.4985	2.2426	1.6001	1.3457	1.0427	1.4856	0.37	0.2345	0.8192	GO:0043231//intracellular membrane-bounded organelle;GO:0016020//membrane	GO:0052696//flavonoid glucuronidation;GO:0009813//flavonoid biosynthetic process	GO:0080043//quercetin 3-O-glucosyltransferase activity;GO:0080044//quercetin 7-O-glucosyltransferase activity	K13496//Zeatin biosynthesis;Flavone and flavonol biosynthesis
Os01g0176000	29.2247	28.3155	30.1376	23.7731	23.8085	28.0391	22.7222	21.8978	20.3793	GO:0043231//intracellular membrane-bounded organelle	GO:0009813//flavonoid biosynthetic process;GO:0052696//flavonoid glucuronidation	GO:0080043//quercetin 3-O-glucosyltransferase activity;GO:0080044//quercetin 7-O-glucosyltransferase activity	K13496//Flavone and flavonol biosynthesis;Zeatin biosynthesis
Os01g0176100	4.7367	3.2165	4.5296	2.4125	2.8041	2.313	3.0514	2.172	2.6435	GO:0043231//intracellular membrane-bounded organelle	GO:0009813//flavonoid biosynthetic process;GO:0052696//flavonoid glucuronidation	GO:0080043//quercetin 3-O-glucosyltransferase activity;GO:0080044//quercetin 7-O-glucosyltransferase activity	K13496//Flavone and flavonol biosynthesis;Zeatin biosynthesis
Os01g0176200	7.7152	10.5307	9.8863	5.3275	7.8544	6.3639	4.691	4.7712	4.3594	GO:0043231//intracellular membrane-bounded organelle	GO:0052696//flavonoid glucuronidation;GO:0009813//flavonoid biosynthetic process	GO:0080043//quercetin 3-O-glucosyltransferase activity;GO:0080044//quercetin 7-O-glucosyltransferase activity	K13496//Zeatin biosynthesis;Flavone and flavonol biosynthesis
Os01g0176300	0.3197	0.1515	0.0569	0	0.1761	0.1057	0.35	0.1584	0.1107	GO:0005739//mitochondrion	-	-	-
Os01g0176400	1.3508	1.5714	1.7047	0.3698	0.3044	0.6087	0.9218	0.9736	0.1276	GO:0009536//plastid	-	-	-
Os01g0176500	0.1138	0.3236	0.243	0.0381	0.094	0.0752	0.0712	0.2255	0.197	-	GO:0048453//sepal formation;GO:0031048//chromatin silencing by small RNA;GO:0045787//positive regulation of cell cycle;GO:0000226//microtubule cytoskeleton organization;GO:0000724//double-strand break repair via homologous recombination;GO:0000911//cytokinesis by cell plate formation;GO:0006306//DNA methylation;GO:0031507//heterochromatin assembly;GO:0051567//histone H3-K9 methylation;GO:0048451/…	-	-
Os01g0176700	4.0466	2.8767	2.1022	2.0307	2.169	2.1686	3.5404	3.4685	4.3735	-	-	-	K14491//Plant hormone signal transduction
Os01g0176800	0.8274	0.6722	0.5995	0.0593	0.1709	0.0586	0.2218	0.0586	0.0614	GO:0016020//membrane;GO:0016023//cytoplasmic membrane-bounded vesicle;GO:0005802//trans-Golgi network;GO:0005768//endosome	-	-	-
Os01g0177100	0.7605	0.7353	0.3573	0.3664	0.2765	0.5429	0.4567	0.4221	0.158	-	-	-	-
Os01g0177200	16.5067	18.4735	20.0886	12.8571	12.3395	14.6595	14.973	13.9288	14.4078	GO:0005829//cytosol	GO:0006511//ubiquitin-dependent protein catabolic process;GO:0048767//root hair elongation;GO:0016579//protein deubiquitination;GO:0009793//embryo development ending in seed dormancy	GO:0008242//omega peptidase activity;GO:0004843//ubiquitin-specific protease activity;GO:0008270//zinc ion binding	-
Os01g0177400	1.1479	1.2241	0.715	1.5362	0.4743	1.3277	0.0898	0.474	0.5962	-	GO:0009685//gibberellin metabolic process	GO:0016491//oxidoreductase activity	K04124//Biosynthesis of secondary metabolites;Diterpenoid biosynthesis
Os01g0177900	7.3486	8.5044	6.9347	0.7719	0.7767	0.9319	1.2027	1.8631	1.9526	GO:0016021//integral component of membrane;GO:0005886//plasma membrane	GO:0042335//cuticle development;GO:0008152//metabolic process;GO:0006855//drug transmembrane transport	GO:0016887//ATPase activity;GO:0005524//ATP binding	-
Os01g0178000	37.2521	37.1455	37.7442	34.1806	31.6462	31.8739	34.0307	30.7659	31.2223	GO:0005829//cytosol	GO:0010366//negative regulation of ethylene biosynthetic process;GO:0009641//shade avoidance;GO:1901997//negative regulation of indoleacetic acid biosynthetic process via tryptophan	GO:0010326//methionine-oxo-acid transaminase activity;GO:0030170//pyridoxal phosphate binding	K15849//Tropane, piperidine and pyridine alkaloid biosynthesis;Phenylalanine, tyrosine and tryptophan biosynthesis;Phenylalanine metabolism;Tyrosine metabolism;Isoquinoline alkaloid biosynthesis
Os01g0178100	9.7198	9.5464	8.8086	7.8942	8.0846	8.305	9.12	8.9991	6.9075	GO:0005739//mitochondrion	-	-	-
Os01g0178200	15.9386	17.2227	12.2542	16.1037	16.9461	17.0659	17.1485	21.0615	18.5415	GO:0016021//integral component of membrane	-	-	-
Os01g0178300	9.6791	6.4596	9.4919	7.5338	8.9775	10.1835	8.7111	8.0264	8.412	-	-	-	-
Os01g0178400	4.536	4.2995	4.9782	4.0468	4.2688	4.1223	8.5122	5.6193	6.4127	GO:0000159//protein phosphatase type 2A complex	GO:0007165//signal transduction;GO:0034047//regulation of protein phosphatase type 2A activity	GO:0008601//protein phosphatase type 2A regulator activity	K11584//mRNA surveillance pathway;Dopaminergic synapse;Oocyte meiosis;Wnt signaling pathway;Meiosis - yeast
Os01g0178500	46.0925	42.3807	43.0159	48.7468	47.2949	51.8337	52.2733	42.6602	47.4792	GO:0009536//plastid;GO:0005634//nucleus	GO:0006417//regulation of translation;GO:0009734//auxin-activated signaling pathway;GO:0006355//regulation of transcription, DNA-templated	GO:0046983//protein dimerization activity	K14484//Plant hormone signal transduction
Os01g0178600	0	0	0	0.0783	0	0	0	0	0	GO:0016023//cytoplasmic membrane-bounded vesicle	GO:0006508//proteolysis	GO:0004190//aspartic-type endopeptidase activity	K00924//Aminobenzoate degradation;Tyrosine metabolism;Fructose and mannose metabolism;Pyrimidine metabolism;Ethylbenzene degradation;Microbial metabolism in diverse environments;Metabolic pathways;Limonene and pinene degradation;Benzoate degradation
Os01g0178700	6.4205	6.5411	6.3702	7.3574	8.4387	8.1698	7.0205	8.7681	8.4017	GO:0016020//membrane	-	GO:0008270//zinc ion binding	-
Os01g0178900	5.9537	4.7728	5.546	3.3056	4.9197	3.956	3.0309	3.6407	4.0788	-	-	GO:0043531//ADP binding	K03013//RNA polymerase;Purine metabolism;Huntington's disease;Metabolic pathways;Cytosolic DNA-sensing pathway;Epstein-Barr virus infection;Pyrimidine metabolism
Os01g0179000	24.1809	28.1533	24.7014	18.8213	16.6682	16.1452	16.6693	14.8557	14.8004	-	GO:0008152//metabolic process	GO:0016747//transferase activity, transferring acyl groups other than amino-acyl groups	K15400//Cutin, suberine and wax biosynthesis
Os01g0179200	26.6175	24.5143	29.6957	21.2126	20.7474	23.0805	25.4224	25.8283	27.2341	GO:0016020//membrane;GO:0005622//intracellular	GO:0061025//membrane fusion;GO:0016192//vesicle-mediated transport;GO:0006886//intracellular protein transport	GO:0005484//SNAP receptor activity	K08490//SNARE interactions in vesicular transport
Os01g0179300	67.4241	69.8073	72.2898	79.7508	72.0448	77.0821	73.0805	70.2775	67.1902	-	-	-	-
Os01g0179400	11.7811	11.7476	14.2241	9.0496	9.0342	8.8456	7.8116	9.4029	8.3536	-	-	-	-
Os01g0179500	13.4665	14.1464	13.6739	10.2878	10.7801	11.9801	9.1947	9.7713	10.3031	-	GO:0035196//production of miRNAs involved in gene silencing by miRNA;GO:0010267//production of ta-siRNAs involved in RNA interference;GO:0010050//vegetative phase change;GO:0009616//virus induced gene silencing	-	-
Os01g0179600	60.5878	59.1948	57.0206	124.704	106.18	107.564	100.943	90.555	102.78	-	GO:0008152//metabolic process	GO:0016758//transferase activity, transferring hexosyl groups	-
Os01g0179700	27.486	30.7988	28.0412	26.0485	25.2455	22.6914	23.2973	22.3795	23.8791	GO:0005886//plasma membrane;GO:0005789//endoplasmic reticulum membrane;GO:0016023//cytoplasmic membrane-bounded vesicle;GO:0000139//Golgi membrane	GO:0006888//ER to Golgi vesicle-mediated transport;GO:0008152//metabolic process;GO:0006913//nucleocytoplasmic transport;GO:0006886//intracellular protein transport;GO:0032482//Rab protein signal transduction	GO:0003924//GTPase activity;GO:0005525//GTP binding	K07874//Legionellosis
Os01g0179800	5.7798	5.7956	5.0674	3.9691	5.329	4.2825	2.5689	2.8339	2.6541	GO:0016021//integral component of membrane	GO:0015825//L-serine transport	GO:0015194//L-serine transmembrane transporter activity	-
Os01g0179901	0	0.1689	0	0.3578	0.491	0.2356	0.3345	0.7066	0.2468	-	-	-	-
Os01g0180000	28.6204	22.6451	23.4497	14.6776	13.4003	16.1252	28.4394	28.3167	30.1783	GO:0016023//cytoplasmic membrane-bounded vesicle	GO:0016310//phosphorylation	GO:0016301//kinase activity	K13420//Plant-pathogen interaction
Os01g0180300	1.2554	1.0598	1.2567	0.7481	0.4538	0.5445	0.4785	0.4277	0.326	GO:0009536//plastid	GO:0044237//cellular metabolic process;GO:0044763//single-organism cellular process;GO:0005975//carbohydrate metabolic process;GO:0044710//single-organism metabolic process;GO:0043170//macromolecule metabolic process	-	-
Os01g0180400	1.8559	1.9443	1.9818	1.3725	0.9686	1.2589	1.5581	1.2585	2.5364	-	-	-	-
Os01g0180600	0.6921	0.8326	0.8243	0.4542	0.6159	0.5542	0.5744	0.5276	0.4423	-	GO:0006298//mismatch repair;GO:0051567//histone H3-K9 methylation;GO:0009909//regulation of flower development;GO:0007129//synapsis;GO:0006275//regulation of DNA replication;GO:0000911//cytokinesis by cell plate formation;GO:0006306//DNA methylation;GO:0007067//mitotic nuclear division;GO:0008283//cell proliferation;GO:0010389//regulation of G2/M transition of mitotic cell cycle;GO:0016458//gene …	GO:0005524//ATP binding;GO:0030983//mismatched DNA binding	K08737//Pathways in cancer;Mismatch repair;Colorectal cancer
Os01g0180700	0.37	0.3507	0.428	0.3404	0.5096	0.642	0.3472	0.4584	0.6726	-	GO:0044763//single-organism cellular process;GO:0044238//primary metabolic process;GO:0044260//cellular macromolecule metabolic process	-	-
Os01g0180800	51.9787	49.2367	54.1271	77.2149	83.5188	77.2818	140.007	148.755	145.322	-	-	GO:0005524//ATP binding	K09489//Antigen processing and presentation
Os01g0180900	0.0818	0.1163	0	0.3283	0.2027	0.1621	0.0767	0	0	-	GO:0055114//oxidation-reduction process	GO:0005506//iron ion binding;GO:0031418//L-ascorbic acid binding;GO:0016705//oxidoreductase activity, acting on paired donors, with incorporation or reduction of molecular oxygen	-
Os01g0181000	9.004	7.8142	8.7408	6.8072	6.9572	7.6515	8.0096	8.2861	9.5344	-	-	-	-
Os01g0181200	0.4999	2.8428	1.8682	0.2508	1.0326	1.7345	1.407	0.2477	0.7788	-	-	-	-
Os01g0182100	1.8979	1.5291	0.8106	1.7143	1.7251	1.8816	2.0182	2.8213	2.2341	GO:0009536//plastid	-	-	-
Os01g0182200	41.9369	38.6615	39.4651	35.7483	32.8341	33.6981	39.5288	43.3648	40.7739	GO:0016023//cytoplasmic membrane-bounded vesicle;GO:0016021//integral component of membrane	GO:0006810//transport	GO:0005215//transporter activity	-
Os01g0182300	5.8831	5.3044	5.8225	10.6573	9.1299	11.6652	15.7525	13.6519	12.8173	-	-	-	-
Os01g0182400	3.036	2.3072	3.4096	2.4167	2.5953	2.2315	2.3575	2.8014	2.501	-	-	-	-
Os01g0182500	5.1249	3.8255	5.883	4.2436	5.0818	4.6998	6.7321	7.6186	6.1215	-	-	-	-
Os01g0182600	83.3024	81.5473	85.9846	117.067	123.184	126.215	181.165	197.409	188.344	GO:0005654//nucleoplasm	GO:0006355//regulation of transcription, DNA-templated;GO:0009637//response to blue light;GO:0010378//temperature compensation of the circadian clock;GO:0005982//starch metabolic process;GO:0009409//response to cold;GO:0009908//flower development;GO:0030154//cell differentiation;GO:0010218//response to far red light;GO:0048578//positive regulation of long-day photoperiodism, flowering;GO:0042542/…	-	K12124//Circadian rhythm - plant
Os01g0182700	0.7962	0.4116	0.8502	0.0726	0.1794	0.0718	0.2037	0.1435	0.2255	GO:0009536//plastid	GO:0006355//regulation of transcription, DNA-templated	GO:0003700//sequence-specific DNA binding transcription factor activity;GO:0043565//sequence-specific DNA binding	K13424//Plant-pathogen interaction
Os01g0182900	14.7153	19.4678	18.7386	11.7681	14.5657	15.6032	12.4045	13.9599	12.0967	-	-	-	-
Os01g0183000	31.6323	35.2395	31.2036	18.1005	16.8149	17.3058	19.3647	18.7333	20.6349	-	-	-	K14156//Metabolic pathways;Glycerophospholipid metabolism
Os01g0183100	3.1681	2.9537	2.7175	2.1893	1.9313	2.3171	8.0407	8.1326	7.6602	GO:0080008//Cul4-RING E3 ubiquitin ligase complex	GO:0009220//pyrimidine ribonucleotide biosynthetic process	-	-
Os01g0183300	1.951	2.5758	2.629	1.3055	1.6506	1.5198	3.4869	3.9592	4.0529	-	GO:0046856//phosphatidylinositol dephosphorylation	GO:0016787//hydrolase activity	K01099//Inositol phosphate metabolism;Metabolic pathways;Phosphatidylinositol signaling system
Os01g0183400	0	0	0.4757	0	0.1227	0	0.1393	0.4415	0.3085	-	-	-	K03004//RNA polymerase;Purine metabolism;Metabolic pathways;Pyrimidine metabolism
Os01g0183500	0	0.1885	0.1416	0	0	0	0	0	0.1377	-	GO:0022900//electron transport chain	GO:0004497//monooxygenase activity;GO:0005506//iron ion binding;GO:0020037//heme binding;GO:0016705//oxidoreductase activity, acting on paired donors, with incorporation or reduction of molecular oxygen	K15402//Cutin, suberine and wax biosynthesis
Os01g0183600	1.4291	3.0479	1.7168	1.5539	1.1809	1.0626	1.8438	1.2983	1.9173	GO:0016023//cytoplasmic membrane-bounded vesicle	GO:0022900//electron transport chain	GO:0016705//oxidoreductase activity, acting on paired donors, with incorporation or reduction of molecular oxygen;GO:0020037//heme binding;GO:0004497//monooxygenase activity;GO:0005506//iron ion binding	-
Os01g0183633	5.5084	5.7934	7.2518	4.1654	5.487	4.5634	4.8853	4.7113	4.9376	-	-	-	-
Os01g0183700	0.0584	0.083	0.0623	0	0.0482	0	0	0	0	-	-	-	-
Os01g0183800	59.7108	62.7991	65.1088	42.9309	46.3772	41.2214	42.6274	42.2598	49.0501	-	-	-	-
Os01g0184000	4.4829	3.8066	4.1887	4.3744	4.2189	4.0124	9.2305	7.3431	7.1138	-	GO:0016310//phosphorylation;GO:0006364//rRNA processing	GO:0051731//polynucleotide 5'-hydroxyl-kinase activity	K14399//mRNA surveillance pathway
Os01g0184100	26.7824	30.3883	26.4859	88.1898	82.4194	81.4885	395.515	366.109	361.908	GO:0005737//cytoplasm	GO:0009408//response to heat	-	K13993//Protein processing in endoplasmic reticulum
Os01g0184200	13.3312	12.6119	13.4142	5.6865	5.4868	5.6933	9.6701	10.7983	10.0122	-	GO:0007031//peroxisome organization;GO:0044763//single-organism cellular process	GO:0000166//nucleotide binding	K13338//Peroxisome
Os01g0184300	6.8125	7.4721	8.106	8.4394	7.9455	8.1048	7.3418	6.5201	5.2564	GO:0016020//membrane	GO:0006281//DNA repair;GO:0032508//DNA duplex unwinding;GO:0000723//telomere maintenance	GO:0003678//DNA helicase activity	K07466//Homologous recombination;DNA replication;Mismatch repair;Nucleotide excision repair;Fanconi anemia pathway
Os01g0184500	5.7524	6.0636	5.772	2.3393	2.8684	2.8515	5.3044	5.1113	5.3568	GO:0005739//mitochondrion;GO:0009507//chloroplast	GO:0006399//tRNA metabolic process;GO:0009658//chloroplast organization;GO:0080158//chloroplast ribulose bisphosphate carboxylase complex biogenesis;GO:1901259//chloroplast rRNA processing	GO:0016887//ATPase activity;GO:0005524//ATP binding;GO:0004386//helicase activity;GO:0070180//large ribosomal subunit rRNA binding	-
Os01g0184700	2.4066	3.6576	2.5698	3.4982	2.8801	2.2214	1.9466	2.3851	2.5858	-	GO:0009746//response to hexose	-	-
Os01g0184800	31.931	31.2121	36.7608	34.9525	33.5592	27.1061	24.0622	23.3386	24.5633	-	-	-	-
Os01g0184900	81.8803	75.5385	77.503	59.8027	63.0981	57.262	49.6114	51.8541	54.0804	GO:0005634//nucleus;GO:0005694//chromosome	GO:0006260//DNA replication;GO:0006355//regulation of transcription, DNA-templated;GO:0006281//DNA repair;GO:0006338//chromatin remodeling	GO:0003682//chromatin binding;GO:0003677//DNA binding	-
Os01g0185200	31.8786	30.9185	31.4609	48.3845	44.7626	44.2777	57.1171	61.0629	56.6292	GO:0005737//cytoplasm	GO:0006425//glutaminyl-tRNA aminoacylation	GO:0004819//glutamine-tRNA ligase activity;GO:0005524//ATP binding	K01886//ABC transporters;Aminoacyl-tRNA biosynthesis;Metabolic pathways;Ribosome
Os01g0185300	37.2076	41.4841	37.6592	55.8147	53.584	58.9148	44.9582	47.2874	50.1846	-	GO:0008152//metabolic process	GO:0016747//transferase activity, transferring acyl groups other than amino-acyl groups	K15400//Cutin, suberine and wax biosynthesis
Os01g0185400	71.755	78.9563	80.4063	93.8017	104.13	103.305	65.9248	67.1079	66.9387	-	-	-	-
Os01g0185500	62.3573	62.4823	63.6071	207.743	220.327	228.167	177.639	182.634	179.855	-	GO:0055114//oxidation-reduction process	GO:0016702//oxidoreductase activity, acting on single donors with incorporation of molecular oxygen, incorporation of two atoms of oxygen	K10712//Taurine and hypotaurine metabolism;Metabolic pathways
Os01g0185900	48.5542	56.3201	50.878	80.9868	77.7036	73.0717	77.4816	74.5688	76.3369	-	-	-	K13424//Plant-pathogen interaction
Os01g0186000	38.3614	33.6823	35.5019	27.8297	23.6911	24.554	24.1225	20.4099	22.5088	-	GO:0006355//regulation of transcription, DNA-templated	GO:0043565//sequence-specific DNA binding;GO:0003700//sequence-specific DNA binding transcription factor activity	K13424//Plant-pathogen interaction
Os01g0186200	40.4299	36.2183	37.2654	82.1846	78.7244	78.4051	66.771	60.1026	65.8272	-	GO:0010155//regulation of proton transport;GO:0046777//protein autophosphorylation	-	-
Os01g0186600	3.0745	3.8857	3.0399	5.4859	3.4815	4.29	2.8848	2.9342	3.43	-	-	-	-
Os01g0186700	43.7015	48.2441	50.1435	36.903	39.7579	39.9414	35.5836	41.2806	34.2072	-	GO:0006468//protein phosphorylation	GO:0005524//ATP binding;GO:0004674//protein serine/threonine kinase activity	-
Os01g0186900	15.403	14.8561	13.947	47.5539	48.6046	47.3304	33.0465	26.6027	28.442	-	-	-	-
Os01g0187000	2.7803	2.9067	2.3577	1.6415	2.838	2.8375	1.7647	2.7555	2.4631	-	-	-	-
Os01g0187400	33.9401	30.9216	34.3891	27.1614	29.7632	29.2726	32.9918	35.7177	34.429	GO:0016020//membrane;GO:0005739//mitochondrion	-	-	-
Os01g0187500	15.5579	18.304	17.4094	17.1615	20.66	17.5433	16.5101	17.7834	17.6567	-	GO:0008152//metabolic process	GO:0046872//metal ion binding;GO:0003824//catalytic activity;GO:0050662//coenzyme binding	-
Os01g0187600	101.676	95.59	98.2088	108.346	103.482	103.209	29.3759	26.4528	29.3218	GO:0005576//extracellular region	GO:0008152//metabolic process	GO:0016491//oxidoreductase activity	K00279//Zeatin biosynthesis
Os01g0187700	2.2139	1.717	2.1492	1.818	2.1621	2.1949	1.5108	1.9947	1.8814	GO:0009536//plastid	-	-	-
Os01g0187900	77.6962	81.3978	81.7758	54.8481	52.2224	51.6722	58.4611	64.8434	57.9963	-	GO:0006355//regulation of transcription, DNA-templated	GO:0003677//DNA binding;GO:0008270//zinc ion binding;GO:0003700//sequence-specific DNA binding transcription factor activity	-
Os01g0188100	21.8758	21.9397	21.3935	14.7483	16.8594	15.9922	13.995	14.3075	14.0003	-	GO:0055114//oxidation-reduction process	GO:0005506//iron ion binding;GO:0016491//oxidoreductase activity	-
Os01g0188200	1.049	1.1186	1.6102	0.329	0.7855	1.04	1.3533	1.0721	0.9874	GO:0016023//cytoplasmic membrane-bounded vesicle	-	-	-
Os01g0188400	128.661	130.839	132.456	142.496	151.56	145.695	148.172	153.587	152.31	GO:0009507//chloroplast	GO:0006108//malate metabolic process;GO:0055114//oxidation-reduction process	GO:0008948//oxaloacetate decarboxylase activity;GO:0051287//NAD binding;GO:0046872//metal ion binding;GO:0004471//malate dehydrogenase (decarboxylating) (NAD+) activity;GO:0004473//malate dehydrogenase (decarboxylating) (NADP+) activity	K00029//Metabolic pathways;PPAR signaling pathway;Carbon fixation in photosynthetic organisms;Microbial metabolism in diverse environments;Pyruvate metabolism
Os01g0188800	0	0	0	0	0	0.0643	0.1826	0	0	-	-	-	-
Os01g0188900	6.7748	6.1448	6.7978	3.3412	2.9439	3.5899	7.124	7.1194	7.5828	GO:0016023//cytoplasmic membrane-bounded vesicle	-	-	-
Os01g0189100	0.8117	0.5519	0.3768	0.2834	0.1458	0.035	0.3642	0.4197	0.2566	-	-	-	-
Os01g0189160	0.2629	0.1869	0.1404	0.1319	0.1086	0	0.1233	0.1303	0.1365	GO:0044425//membrane part;GO:0005739//mitochondrion	GO:0006281//DNA repair;GO:0015074//DNA integration	GO:0003676//nucleic acid binding;GO:0051539//4 iron, 4 sulfur cluster binding;GO:0008270//zinc ion binding;GO:0016787//hydrolase activity	K05356//Terpenoid backbone biosynthesis;Biosynthesis of secondary metabolites
Os01g0189700	3.1514	4.5374	3.5356	1.7216	2.4723	2.7289	3.7056	3.7953	3.9776	GO:0016023//cytoplasmic membrane-bounded vesicle	-	-	-
Os01g0189800	40.1331	40.5841	41.8802	30.6544	34.5313	34.5815	35.2998	38.0204	34.0952	-	-	-	-
Os01g0190000	24.8218	27.1821	27.4079	11.1313	13.0049	11.9378	15.3616	20.4127	18.4311	GO:0005634//nucleus	GO:0055114//oxidation-reduction process	GO:0016491//oxidoreductase activity	-
Os01g0190300	9.6953	9.3872	9.4638	3.164	5.3083	3.892	2.2324	1.8274	2.533	-	GO:0009733//response to auxin	-	K14484//Plant hormone signal transduction
Os01g0190400	25.9335	29.4168	25.8668	21.1662	19.8754	21.4728	11.819	12.4837	15.925	GO:0005623//cell	GO:0006096//glycolytic process;GO:0001678//cellular glucose homeostasis;GO:0046835//carbohydrate phosphorylation	GO:0004396//hexokinase activity;GO:0005524//ATP binding;GO:0005536//glucose binding	K00844//Butirosin and neomycin biosynthesis;Metabolic pathways;Amino sugar and nucleotide sugar metabolism;Galactose metabolism;Microbial metabolism in diverse environments;Starch and sucrose metabolism;Biosynthesis of secondary metabolites;Fructose and mannose metabolism;Type II diabetes mellitus;Insulin signaling pathway;Glycolysis / Gluconeogenesis;Carbohydrate digestion and absorption;Strepto…
Os01g0190500	0.697	0.4129	0.1241	0.3498	0.144	0.4031	0	0.1151	0.1207	-	-	-	-
Os01g0190900	0.0283	0	0	0	0	0	0	0	0	-	-	GO:0003676//nucleic acid binding;GO:0008270//zinc ion binding	-
Os01g0191000	4.1883	3.1341	3.06	2.4337	3.643	3.0596	4.964	3.277	3.4344	-	-	-	-
Os01g0191100	30.1127	33.8582	28.8742	25.7514	24.8831	20.4105	50.7429	49.7899	43.0858	GO:0005840//ribosome	GO:0006414//translational elongation	GO:0003735//structural constituent of ribosome	K02943//Ribosome
Os01g0191200	0.1629	0	0.087	0	0	0	0	0	0	GO:0016023//cytoplasmic membrane-bounded vesicle	GO:0016311//dephosphorylation	GO:0003993//acid phosphatase activity	K02866//Ribosome
Os01g0191300	9.8938	8.9847	10.7694	8.841	9.3887	8.4166	6.8277	9.6155	7.2929	GO:0016023//cytoplasmic membrane-bounded vesicle;GO:0005634//nucleus	GO:0006355//regulation of transcription, DNA-templated	GO:0003677//DNA binding	-
Os01g0191400	0.075	0.2134	0.2404	0.113	0.186	0.2975	0.4928	0.1859	0.6624	-	-	-	-
Os01g0191500	39.3568	36.9786	41.5174	40.3518	43.4645	42.4323	54.9699	57.9036	55.7336	GO:0005739//mitochondrion	GO:0006508//proteolysis	GO:0004222//metalloendopeptidase activity;GO:0046872//metal ion binding	-
Os01g0191700	46.6505	46.2399	46.9115	177.494	178.734	174.481	179.59	174.947	180.195	GO:0005737//cytoplasm	GO:0006002//fructose 6-phosphate metabolic process;GO:0061615//glycolytic process through fructose-6-phosphate	GO:0005524//ATP binding;GO:0046872//metal ion binding;GO:0003872//6-phosphofructokinase activity	K00850//Methane metabolism;Glycolysis / Gluconeogenesis;Biosynthesis of secondary metabolites;Fructose and mannose metabolism;Galactose metabolism;Microbial metabolism in diverse environments;Pentose phosphate pathway;Metabolic pathways
Os01g0191800	0.2503	0.3559	0.2673	0.0837	0.2068	0	0.2349	0.2481	0.0867	GO:0009504//cell plate;GO:0005730//nucleolus	GO:0043987//histone H3-S10 phosphorylation;GO:0051567//histone H3-K9 methylation;GO:0006342//chromatin silencing;GO:0000278//mitotic cell cycle	GO:0005524//ATP binding;GO:0035175//histone kinase activity (H3-S10 specific)	-
Os01g0191900	26.2019	26.6894	29.7542	14.5228	15.1884	15.5086	24.6769	27.2273	24.6764	-	GO:0009785//blue light signaling pathway;GO:0006355//regulation of transcription, DNA-templated	GO:0003677//DNA binding;GO:0003700//sequence-specific DNA binding transcription factor activity	-
Os01g0192000	69.5717	67.44	68.7521	29.5195	30.225	30.5375	34.2701	32.0105	32.9928	GO:0005634//nucleus	GO:0009867//jasmonic acid mediated signaling pathway;GO:0010150//leaf senescence	GO:0008270//zinc ion binding;GO:0003676//nucleic acid binding	-
Os01g0192300	33.8768	33.5827	32.4725	13.1945	12.5344	12.8185	13.8938	11.3822	11.1787	-	-	GO:0003676//nucleic acid binding	-
Os01g0192550	0.084	0.5974	0.3589	0.4217	0.1389	0.0833	0.0788	0.4164	0.3491	-	-	-	-
Os01g0192600	3.2373	4.6027	3.4569	5.9207	6.1823	5.4917	8.37	9.8388	9.7137	-	-	-	-
Os01g0192900	2.2832	2.7337	1.6682	3.3771	2.1846	2.8593	3.1571	2.5605	3.1828	-	GO:0006865//amino acid transport;GO:0009058//biosynthetic process	GO:0016847//1-aminocyclopropane-1-carboxylate synthase activity;GO:0030170//pyridoxal phosphate binding;GO:0042802//identical protein binding;GO:0008483//transaminase activity	K01762//Metabolic pathways;Biosynthesis of secondary metabolites;Cysteine and methionine metabolism
Os01g0193400	1.151	0.491	0.4916	0.5199	0.7609	0.6847	0.324	0.6274	0.2989	-	-	-	-
Os01g0193500	2.8142	2.8898	3.4225	3.1383	2.8422	1.705	2.5672	3.5637	2.1111	-	GO:0006914//autophagy	-	-
Os01g0193600	1.1543	1.0503	0.8381	0.3707	0.3052	0.2289	1.3863	1.327	1.4387	GO:0009536//plastid;GO:0005739//mitochondrion	GO:0001510//RNA methylation;GO:0006396//RNA processing	GO:0003723//RNA binding;GO:0008173//RNA methyltransferase activity	K00599//Lipopolysaccharide biosynthesis;Polycyclic aromatic hydrocarbon degradation;Microbial metabolism in diverse environments;Histidine metabolism;Metabolic pathways;Tyrosine metabolism
Os01g0193900	7.1429	5.2108	5.6307	6.5685	5.7479	6.1917	5.3336	5.7818	5.8653	GO:0005634//nucleus;GO:0017053//transcriptional repressor complex	GO:0007049//cell cycle;GO:0006351//transcription, DNA-templated	GO:0003677//DNA binding	-
Os01g0194000	21.125	19.8696	19.5734	34.9026	33.0326	31.7698	32.9951	32.2094	30.6511	-	-	-	-
Os01g0194200	4.3138	4.4445	3.8721	3.1374	4.4945	4.0908	3.3437	2.7882	2.4676	-	-	-	-
Os01g0194300	67.1858	70.6769	62.6006	41.804	43.6152	41.5931	21.5017	19.3666	21.0293	-	-	-	K14508//Plant hormone signal transduction
Os01g0194600	204.701	189.224	186.273	406.611	370.247	367.246	329.581	273.373	310.861	GO:0005737//cytoplasm	GO:0055114//oxidation-reduction process;GO:0045454//cell redox homeostasis	GO:0051537//2 iron, 2 sulfur cluster binding;GO:0046872//metal ion binding;GO:0009055//electron carrier activity;GO:0015035//protein disulfide oxidoreductase activity	K03676//Purine metabolism;Metabolic pathways;Pyrimidine metabolism
Os01g0195000	12.9995	10.7443	11.6718	12.6409	13.3437	15.0284	11.9863	12.0363	11.9604	-	-	GO:0003676//nucleic acid binding;GO:0046872//metal ion binding	-
Os01g0195200	2.9528	3.4716	3.9413	0.9689	0.5631	1.0133	1.5984	2.0822	1.2386	GO:0005886//plasma membrane;GO:0009506//plasmodesma	GO:0007178//transmembrane receptor protein serine/threonine kinase signaling pathway;GO:0009755//hormone-mediated signaling pathway;GO:0046777//protein autophosphorylation	GO:0001653//peptide receptor activity;GO:0005524//ATP binding;GO:0004675//transmembrane receptor protein serine/threonine kinase activity;GO:0031625//ubiquitin protein ligase binding	-
Os01g0195400	1.285	1.044	1.3721	0.737	1.5169	0.546	2.5836	3.4566	4.7667	-	-	-	-
Os01g0195500	38.2356	43.2304	41.1551	36.4367	39.7462	43.049	45.3224	43.4367	49.0089	GO:0005840//ribosome	GO:0006413//translational initiation	GO:0003743//translation initiation factor activity	-
Os01g0195700	7.3283	3.7212	5.5896	2.1015	2.3357	2.9062	0.7858	1.0375	0.9786	-	-	-	K13422//Plant-pathogen interaction;Plant hormone signal transduction
Os01g0196300	18.932	20.8589	20.0863	20.8955	22.3344	22.5717	14.8508	14.5396	16.1233	-	-	-	K13422//Plant-pathogen interaction;Plant hormone signal transduction
Os01g0196400	0.041	0.0194	0.0146	0	0.0113	0.0136	0.0128	0.0677	0.0426	-	-	-	-
Os01g0196500	8.9304	6.2075	7.6289	7.2701	6.0675	7.7716	9.2173	6.9821	10.5125	GO:0009536//plastid;GO:0016020//membrane	-	-	-
Os01g0196600	7.3305	6.3039	5.0502	6.5267	8.5488	6.2712	9.3743	9.7257	10.1315	GO:0009536//plastid;GO:0005773//vacuole	GO:0000394//RNA splicing, via endonucleolytic cleavage and ligation;GO:0009086//methionine biosynthetic process	GO:0035529//NADH pyrophosphatase activity	-
Os01g0196800	0.1821	0.1036	0.1556	0.1097	0.1806	0.1806	0.2734	0.2527	0.1135	-	-	-	-
Os01g0197100	21.1783	20.7594	20.1451	18.1366	17.7392	21.4981	14.1067	15.4015	15.5407	GO:0016021//integral component of membrane	GO:0016132//brassinosteroid biosynthetic process;GO:0048366//leaf development;GO:0048441//petal development;GO:0048443//stamen development;GO:0022900//electron transport chain	GO:0020037//heme binding;GO:0016709//oxidoreductase activity, acting on paired donors, with incorporation or reduction of molecular oxygen, NAD(P)H as one donor, and incorporation of one atom of oxygen;GO:0005506//iron ion binding	-
Os01g0197200	7.82	7.2585	7.4681	5.5681	5.4621	5.6464	6.8114	6.6095	5.8542	GO:0005634//nucleus;GO:0005829//cytosol	GO:0006364//rRNA processing;GO:0000184//nuclear-transcribed mRNA catabolic process, nonsense-mediated decay	GO:0003723//RNA binding;GO:0005524//ATP binding;GO:0004386//helicase activity	K12823//Transcriptional misregulation in cancer;Spliceosome
Os01g0197350	26.4287	24.693	23.3835	16.9259	10.3995	10.9798	3.0702	6.2363	4.9673	-	-	-	-
Os01g0197400	36.7358	38.4141	40.9383	21.4364	25.5908	23.5039	8.2165	8.0435	5.8787	-	GO:0007623//circadian rhythm	-	-
Os01g0197500	2.2303	1.5577	1.922	0.8247	0.9377	1.3965	1.0647	1.6287	1.585	GO:0016020//membrane	-	-	-
Os01g0197600	0.0583	0.1105	0.1452	0	0.0642	0.0963	0.0729	0.2118	0	GO:0005615//extracellular space	GO:0009690//cytokinin metabolic process;GO:0022900//electron transport chain;GO:0009736//cytokinin-activated signaling pathway;GO:0010229//inflorescence development	GO:0050660//flavin adenine dinucleotide binding;GO:0019139//cytokinin dehydrogenase activity;GO:0016614//oxidoreductase activity, acting on CH-OH group of donors	K00279//Zeatin biosynthesis
Os01g0197900	2.4626	1.7506	1.5468	2.4716	3.1122	4.0212	3.0582	3.0866	2.2569	-	GO:0001172//transcription, RNA-templated;GO:0031047//gene silencing by RNA	GO:0003968//RNA-directed RNA polymerase activity;GO:0003723//RNA binding	-
Os01g0198000	1.4055	2.3553	2.4121	0.9069	0.9955	1.3437	0.8949	1.1442	0.9385	-	GO:0031047//gene silencing by RNA;GO:0001172//transcription, RNA-templated	GO:0003723//RNA binding;GO:0003968//RNA-directed RNA polymerase activity	-
Os01g0198100	2.6439	2.2351	2.1365	0.6455	1.4171	1.346	1.0728	1.0623	1.1875	-	GO:0001172//transcription, RNA-templated	GO:0003968//RNA-directed RNA polymerase activity	-
Os01g0198200	47.3788	45.7083	46.5268	44.36	43.7707	49.2657	44.591	44.4714	41.5014	GO:0005737//cytoplasm	GO:0016055//Wnt signaling pathway;GO:0018105//peptidyl-serine phosphorylation;GO:0008360//regulation of cell shape;GO:0006909//phagocytosis	GO:0005524//ATP binding;GO:0004674//protein serine/threonine kinase activity	-
Os01g0198500	8.4944	6.0387	6.0814	7.2661	4.068	7.0817	9.3288	9.1838	10.026	GO:0005739//mitochondrion	-	-	-
Os01g0198900	95.466	95.2813	91.4619	117.407	98.5468	97.7913	60.461	57.4749	63.3249	-	-	-	-
Os01g0199400	35.4421	36.2126	33.5561	31.7557	29.7612	30.0876	23.9653	27.5172	23.7717	-	GO:0008152//metabolic process;GO:0010200//response to chitin	GO:0016787//hydrolase activity	-
Os01g0199700	1.0387	1.2307	0.5546	0.5213	0.4292	0.1716	0.1624	0.5147	0.5394	GO:0009536//plastid	-	-	-
Os01g0199900	4.963	4.4602	4.6997	2.4906	1.8184	2.7387	4.481	6.2643	4.1823	GO:0009536//plastid	GO:0006189//'de novo' IMP biosynthetic process	GO:0004638//phosphoribosylaminoimidazole carboxylase activity;GO:0046872//metal ion binding;GO:0005524//ATP binding	K11808//Biosynthesis of secondary metabolites;Purine metabolism;Metabolic pathways
Os01g0200000	55.3643	57.0285	55.2337	38.0812	34.424	38.0768	23.7581	27.3963	24.2085	GO:0005829//cytosol	GO:0006623//protein targeting to vacuole;GO:0000902//cell morphogenesis;GO:0006914//autophagy;GO:0016049//cell growth;GO:0048193//Golgi vesicle transport	-	K08343//Regulation of autophagy
Os01g0200100	5.8267	1.5063	7.3532	5.3164	8.7542	6.3018	5.4672	7.3495	8.2528	-	GO:0009082//branched-chain amino acid biosynthetic process;GO:0055114//oxidation-reduction process	GO:0016491//oxidoreductase activity	-
Os01g0200200	3.4745	5.293	4.3728	3.2382	4.2041	4.1829	3.0273	4.0584	2.8356	-	-	-	-
Os01g0200300	0.8941	1.589	1.1934	0.1496	0.8004	0.6648	0.1398	0.0738	0.3096	GO:0005634//nucleus	GO:0006355//regulation of transcription, DNA-templated	GO:0008289//lipid binding;GO:0003677//DNA binding	-
Os01g0200400	6.2092	6.3615	6.4354	5.4988	4.6027	3.4401	6.7685	5.8822	5.5957	-	-	-	-
Os01g0200500	5.7888	5.8343	6.2597	3.5301	2.7853	2.6879	6.1191	4.8656	6.0887	GO:0005634//nucleus	GO:0006810//transport	-	K14313//RNA transport
Os01g0200600	0	0	0.2538	0	0	0.1178	0.1115	0	0.2468	GO:0005634//nucleus	GO:0006355//regulation of transcription, DNA-templated	GO:0003677//DNA binding;GO:0003700//sequence-specific DNA binding transcription factor activity	-
Os01g0200700	8853.39	9814.98	9060.56	8673.86	8860.85	8142.92	5273.67	5313.62	5261	-	-	GO:0046872//metal ion binding	-
Os01g0201000	11.9987	14.9003	8.9202	5.6403	7.4048	6.6255	13.681	15.8051	15.7756	GO:0005886//plasma membrane	GO:0006468//protein phosphorylation	GO:0005524//ATP binding;GO:0004672//protein kinase activity	-
Os01g0201100	106.158	94.5563	98.8317	112.322	104.934	105.998	171.927	155.293	165.394	GO:0016020//membrane	GO:0008152//metabolic process	GO:0008375//acetylglucosaminyltransferase activity	-
Os01g0201200	15.4827	15.6395	15.2476	28.6211	28.2632	26.6255	23.2516	25.6287	26.3856	GO:0005739//mitochondrion	GO:0006468//protein phosphorylation	GO:0005524//ATP binding;GO:0004672//protein kinase activity	-
Os01g0201600	10.0715	12.1461	8.5461	1.2636	0.4458	0.5349	5.2313	5.169	5.5107	GO:0016023//cytoplasmic membrane-bounded vesicle	-	-	-
Os01g0201900	22.6867	25.0326	25.5819	30.7263	32.9697	35.8655	32.5467	38.6306	34.8911	-	-	-	-
Os01g0202500	10.4916	9.254	10.2696	21.5476	22.637	22.055	27.4361	26.0907	25.7296	-	-	-	K12135//Circadian rhythm - plant
Os01g0202600	3.38	1.6019	2.4062	3.9578	3.724	2.7925	5.2857	7.2578	5.266	-	-	-	-
Os01g0202800	0.7184	0	0.1534	2.019	0.7124	0.4274	2.2919	2.2784	1.4924	GO:0005887//integral component of plasma membrane	GO:0015793//glycerol transport;GO:0009992//cellular water homeostasis;GO:0006833//water transport;GO:0034220//ion transmembrane transport	GO:0015254//glycerol channel activity;GO:0015250//water channel activity	-
Os01g0202900	0	0	0	0.2313	0	0	0.8649	0	0.2394	GO:0005887//integral component of plasma membrane	GO:0015793//glycerol transport;GO:0034220//ion transmembrane transport;GO:0006833//water transport;GO:0009992//cellular water homeostasis	GO:0015254//glycerol channel activity;GO:0015250//water channel activity	-
Os01g0203000	49.8241	50.7052	55.9701	62.487	65.6457	64.6347	80.1308	71.8857	72.2896	-	GO:0009742//brassinosteroid mediated signaling pathway;GO:0006355//regulation of transcription, DNA-templated;GO:0040008//regulation of growth	GO:0003677//DNA binding	K14503//Plant hormone signal transduction
Os01g0203101	0	0.1757	0.2639	0.2481	0.6127	0.1838	0.6378	0.4287	0.3851	-	-	-	-
Os01g0203300	1.2332	0.8767	1.4632	0.9627	0.9058	1.2906	1.2214	2.2407	1.3521	GO:0009536//plastid	-	-	K02350//Metabolic pathways;Fanconi anemia pathway
Os01g0203400	1.5812	1.6862	1.2664	0.9258	0.5444	1.1757	0	0.3918	0.1369	-	-	-	-
Os01g0203800	26.75	24.7387	23.9325	23.0749	23.8966	25.9947	20.9388	24.8868	25.9321	-	-	-	K06636//Cell cycle;Oocyte meiosis;Cell cycle - yeast;Meiosis - yeast
Os01g0204000	3.9986	4.3838	4.0641	4.3034	4.2596	3.821	3.6163	4.1539	3.853	GO:0005634//nucleus	GO:0051726//regulation of cell cycle;GO:0006306//DNA methylation;GO:0006275//regulation of DNA replication;GO:0016568//chromatin modification;GO:0031047//gene silencing by RNA;GO:0045893//positive regulation of transcription, DNA-templated;GO:0000278//mitotic cell cycle;GO:0006271//DNA strand elongation involved in DNA replication;GO:0009555//pollen development;GO:0000724//double-strand break rep…	-	K03504//Purine metabolism;Mismatch repair;Pyrimidine metabolism;Nucleotide excision repair;HTLV-I infection;Homologous recombination;Metabolic pathways;Base excision repair;DNA replication
Os01g0205100	8.2745	9.2831	10.4925	9.6025	7.8524	10.1262	8.5525	8.9053	8.7959	-	-	-	-
Os01g0205200	0.053	0.6031	0.2831	0.3193	0.2191	0.1577	0.2985	0.6306	0.3304	GO:0016023//cytoplasmic membrane-bounded vesicle	GO:0010588//cotyledon vascular tissue pattern formation;GO:0010305//leaf vascular tissue pattern formation;GO:0010087//phloem or xylem histogenesis	-	-
Os01g0205300	0	0	0.2766	0	0	0	0	0	0	GO:0009536//plastid	-	-	-
Os01g0205500	42.5635	45.6044	46.6229	41.6181	37.1872	31.0742	64.5403	66.3567	62.3239	GO:0005840//ribosome;GO:0005634//nucleus	GO:0006260//DNA replication;GO:0006412//translation	GO:0003735//structural constituent of ribosome;GO:0019843//rRNA binding	K02868//Ribosome
Os01g0205600	33.1428	38.6646	34.2243	22.0545	18.3583	17.5726	13.5554	11.0692	13.4924	-	GO:0008152//metabolic process	GO:0003824//catalytic activity	-
Os01g0205700	31.58	32.8415	31.6989	26.0812	27.7359	30.2354	32.3406	33.0861	30.6457	-	GO:0006468//protein phosphorylation	GO:0004674//protein serine/threonine kinase activity;GO:0005524//ATP binding	-
Os01g0205900	1.3541	1.6847	1.8979	2.4634	2.168	2.5172	3.2559	2.9357	5.3623	GO:0016023//cytoplasmic membrane-bounded vesicle;GO:0005576//extracellular region	GO:0055114//oxidation-reduction process;GO:0042744//hydrogen peroxide catabolic process;GO:0006979//response to oxidative stress	GO:0046872//metal ion binding;GO:0004601//peroxidase activity;GO:0020037//heme binding	K00430//Phenylalanine metabolism;Biosynthesis of secondary metabolites;Metabolic pathways;Phenylpropanoid biosynthesis
Os01g0206200	5.3961	6.0493	5.3189	5.5201	3.773	5.2469	8.0816	8.7417	7.7605	-	-	-	-
Os01g0206300	0.3874	1.1017	0.8275	0.0778	0.064	0.2305	0	0	0	-	GO:0006468//protein phosphorylation;GO:0007165//signal transduction	GO:0005524//ATP binding;GO:0004674//protein serine/threonine kinase activity	-
Os01g0206600	11.5342	11.038	12.3167	10.4634	11.9139	9.456	20.1882	15.1682	14.0538	-	-	-	-
Os01g0206700	0.9971	1.4177	0.4732	1.0564	0.4577	1.1533	1.2475	0.7137	1.8987	GO:0005829//cytosol	GO:0009737//response to abscisic acid;GO:0006468//protein phosphorylation;GO:0007165//signal transduction	GO:0004674//protein serine/threonine kinase activity;GO:0005524//ATP binding	-
Os01g0206800	0.3439	0.2717	0.204	0.1918	0.2526	0.1894	0.6096	0.1515	0.516	GO:0005739//mitochondrion;GO:0016021//integral component of membrane	GO:0006468//protein phosphorylation	GO:0004672//protein kinase activity;GO:0005524//ATP binding	-
Os01g0207200	3.0447	2.7305	2.2008	1.9745	2.1676	1.8111	3.5161	3.3888	3.1138	GO:0005739//mitochondrion	-	-	-
Os01g0207400	46.3904	43.7145	41.5325	19.3003	19.1221	18.8492	32.8243	27.2409	25.7284	GO:0005739//mitochondrion;GO:0016023//cytoplasmic membrane-bounded vesicle	-	-	-
Os01g0207500	0.3653	0.371	0.5573	0.4191	0.2588	0.2587	0.1469	0.569	0.1084	-	-	-	-
Os01g0207700	0.666	0	0.8128	0.764	0.9435	0.4717	0.1786	0.5658	0.7906	GO:0016020//membrane	-	-	-
Os01g0207900	1.7515	1.5728	1.575	1.5728	1.9043	1.9192	2.6813	1.8272	1.6277	GO:0016020//membrane	-	-	-
Os01g0208000	4.8855	3.8324	2.8783	0.8454	0.4176	2.0042	0	0	0	GO:0016021//integral component of membrane;GO:0016023//cytoplasmic membrane-bounded vesicle	GO:0055085//transmembrane transport	GO:0022857//transmembrane transporter activity	-
Os01g0208133	16.222	16.0575	15.2394	6.389	7.1266	6.9217	0.867	1.221	1.493	-	-	-	-
Os01g0208400	0.4143	0.5154	0.553	0.052	0.1284	0.154	0.0972	0.0513	0.1614	GO:0016023//cytoplasmic membrane-bounded vesicle;GO:0005739//mitochondrion	-	-	-
Os01g0208600	13.1576	13.0225	12.1884	7.7696	9.4319	8.9884	10.4481	10.8513	13.4733	GO:0005737//cytoplasm;GO:0005856//cytoskeleton	GO:0030036//actin cytoskeleton organization	GO:0003779//actin binding	-
Os01g0208700	8.6846	9.1417	8.2324	8.2271	9.7699	9.6976	7.3481	8.6069	8.6406	GO:0009536//plastid	GO:0015977//carbon fixation;GO:0006099//tricarboxylic acid cycle	GO:0008964//phosphoenolpyruvate carboxylase activity;GO:0032440//2-alkenal reductase [NAD(P)] activity	K01595//Metabolic pathways;Carbon fixation pathways in prokaryotes;Methane metabolism;Carbon fixation in photosynthetic organisms;Pyruvate metabolism;Microbial metabolism in diverse environments
Os01g0208800	0.0694	0	0	0	0	0	0	0	0.072	GO:0009536//plastid	-	-	-
Os01g0209000	7.6494	8.0889	8.0151	6.6218	6.0049	7.2519	9.6446	8.3865	10.6763	GO:0016020//membrane	GO:0006490//oligosaccharide-lipid intermediate biosynthetic process;GO:0030433//ER-associated ubiquitin-dependent protein catabolic process;GO:0097502//mannosylation	GO:0004377//GDP-Man:Man3GlcNAc2-PP-Dol alpha-1,2-mannosyltransferase activity	K03846//Metabolic pathways;Various types of N-glycan biosynthesis;N-Glycan biosynthesis
Os01g0209200	10.5568	13.3419	9.2495	5.5241	8.1269	5.5461	8.3815	7.6009	8.5283	-	-	GO:0019904//protein domain specific binding	K06630//Pathogenic Escherichia coli infection;Neurotrophin signaling pathway;Epstein-Barr virus infection;Cell cycle;Oocyte meiosis
Os01g0209400	11.2512	12.5408	11.4211	6.5524	7.2886	7.2987	16.4871	14.8675	14.3554	-	-	GO:0003676//nucleic acid binding;GO:0000166//nucleotide binding	K13126//mRNA surveillance pathway;RNA degradation;RNA transport
Os01g0209500	0.2876	0.3577	0.6525	0.2525	0.3861	0.6058	0.5059	0.57	0.4107	-	-	GO:0000166//nucleotide binding;GO:0003676//nucleic acid binding	K10643//RNA degradation
Os01g0209700	1.8329	1.5863	2.4679	3.3594	3.4902	3.6344	2.2433	1.4216	2.7316	-	-	GO:0016491//oxidoreductase activity;GO:0046872//metal ion binding	K04125//Diterpenoid biosynthesis
Os01g0209800	49.8573	43.9371	45.5953	29.3462	31.4926	31.4868	42.4765	42.467	43.6693	GO:0016021//integral component of membrane	GO:0098655//cation transmembrane transport;GO:1902475//L-alpha-amino acid transmembrane transport;GO:0015819//lysine transport;GO:0043092//L-amino acid import;GO:0015813//L-glutamate transport;GO:0015809//arginine transport	GO:0015179//L-amino acid transmembrane transporter activity;GO:0015174//basic amino acid transmembrane transporter activity;GO:0008324//cation transmembrane transporter activity	-
Os01g0210300	0.2115	0.1503	0.7903	0	0.3495	0.1048	0.3968	0.1048	0.3295	-	-	-	-
Os01g0210400	0.3549	0.9083	0.4548	0.4987	1.0558	0.2815	0.2664	0.4221	0.4423	GO:0005739//mitochondrion	-	-	-
Os01g0210500	5.3129	5.892	7.4887	16.8503	13.434	12.3254	8.4746	7.1609	11.147	GO:0016023//cytoplasmic membrane-bounded vesicle	-	-	-
Os01g0210600	43.7227	35.7488	38.729	65.6573	58.653	63.6422	113.784	107.282	104	-	-	-	-
Os01g0210700	1.2001	1.8428	1.0764	0.4336	0.6347	0.7614	1.2161	1.0942	0.9473	GO:0016021//integral component of membrane	GO:0071805//potassium ion transmembrane transport;GO:0034765//regulation of ion transmembrane transport	GO:0005249//voltage-gated potassium channel activity	K05391//Plant-pathogen interaction
Os01g0210800	1.8015	1.9637	1.539	2.5917	2.8284	2.6791	2.8173	3.3923	2.5573	GO:0009536//plastid;GO:0005739//mitochondrion;GO:0016021//integral component of membrane	GO:0008152//metabolic process	GO:0008963//phospho-N-acetylmuramoyl-pentapeptide-transferase activity	K01000//Pantothenate and CoA biosynthesis;Peptidoglycan biosynthesis;Metabolic pathways
Os01g0210900	0	0	0.1257	0	0.0973	0	0	0	0.0611	GO:0016023//cytoplasmic membrane-bounded vesicle	GO:0022900//electron transport chain	GO:0020037//heme binding;GO:0016705//oxidoreductase activity, acting on paired donors, with incorporation or reduction of molecular oxygen;GO:0005506//iron ion binding;GO:0004497//monooxygenase activity	K09832//Steroid biosynthesis;Biosynthesis of secondary metabolites
Os01g0211000	0	0	0	0	0	0	0.0649	0	0.1437	GO:0016023//cytoplasmic membrane-bounded vesicle	GO:0022900//electron transport chain	GO:0004497//monooxygenase activity;GO:0005506//iron ion binding;GO:0020037//heme binding;GO:0016705//oxidoreductase activity, acting on paired donors, with incorporation or reduction of molecular oxygen	K09832//Steroid biosynthesis;Biosynthesis of secondary metabolites
Os01g0211200	0.0703	0.0999	0.075	0.4232	0.1742	0.7664	0.1319	0.2786	0.438	GO:0016023//cytoplasmic membrane-bounded vesicle	GO:0022900//electron transport chain	GO:0005506//iron ion binding;GO:0004497//monooxygenase activity;GO:0016705//oxidoreductase activity, acting on paired donors, with incorporation or reduction of molecular oxygen;GO:0020037//heme binding	K09832//Biosynthesis of secondary metabolites;Steroid biosynthesis
Os01g0211600	33.091	29.6939	31.0412	28.3262	26.4113	29.3094	31.1816	32.3756	31.8789	GO:0016023//cytoplasmic membrane-bounded vesicle	GO:0022900//electron transport chain	GO:0016705//oxidoreductase activity, acting on paired donors, with incorporation or reduction of molecular oxygen;GO:0020037//heme binding;GO:0004497//monooxygenase activity;GO:0005506//iron ion binding	K09832//Steroid biosynthesis;Biosynthesis of secondary metabolites
Os01g0211800	0.8615	1.327	0.7666	0.5044	0.5339	0.2135	2.3577	1.7788	3.4302	-	GO:0006355//regulation of transcription, DNA-templated	GO:0003677//DNA binding	-
Os01g0212000	1.5283	1.4486	0.9066	0.1704	0.1403	0.1684	0.1593	0.3366	0	-	-	-	-
Os01g0212100	15.9354	15.672	15.4734	12.7619	11.1211	13.7112	11.9307	12.2743	11.1059	-	GO:0008152//metabolic process	GO:0005524//ATP binding;GO:0003676//nucleic acid binding;GO:0008026//ATP-dependent helicase activity	-
Os01g0212400	6.9506	5.3903	5.2292	1.9026	1.3053	3.0278	3.8537	4.6966	5.5239	GO:0016021//integral component of membrane	GO:0055085//transmembrane transport	GO:0005509//calcium ion binding	-
Os01g0212700	1.9377	2.03	3.267	22.9279	22.9219	21.0303	41.9121	37.4973	38.3453	-	-	GO:0046872//metal ion binding	-
Os01g0213000	2.7627	4.2301	3.404	39.2462	35.824	30.1287	42.6719	39.8062	40.1733	-	-	-	-
Os01g0213400	17.4486	18.9619	18.2762	17.6242	15.0612	17.0784	12.305	14.8694	14.314	-	-	-	-
Os01g0213700	4.5306	5.6364	6.6522	8.7156	9.9835	9.5449	5.3138	6.5481	7.4509	GO:0005739//mitochondrion	-	-	-
Os01g0213800	1.6985	1.5888	1.5274	0.1346	0.0369	0.1329	0.4194	0.443	0.325	-	GO:0006351//transcription, DNA-templated	-	-
Os01g0214200	53.6541	54.8301	52.0343	46.8041	43.2104	38.8561	51.8183	45.1775	42.5585	-	GO:0008152//metabolic process	GO:0016788//hydrolase activity, acting on ester bonds	-
Os01g0214300	29.6648	27.3003	31.4468	22.3032	27.5437	23.1003	21.8626	21.8092	22.1846	-	-	-	-
Os01g0214400	6.6486	7.0897	4.7331	5.5145	5.4939	7.0035	4.0289	4.3013	4.412	-	-	-	-
Os01g0214500	71.1771	79.8944	80.0056	64.9079	60.6081	55.1235	60.4951	52.3682	60.4132	GO:0016023//cytoplasmic membrane-bounded vesicle	-	-	-
Os01g0214600	17.569	20.1553	18.1167	24.142	23.5526	27.5103	27.3098	29.3687	26.7852	GO:0016023//cytoplasmic membrane-bounded vesicle	GO:0008152//metabolic process	GO:0016788//hydrolase activity, acting on ester bonds	-
Os01g0214800	132.464	130.027	126.996	144.914	145.853	144.28	203.781	209.768	204.736	GO:0005739//mitochondrion;GO:0016023//cytoplasmic membrane-bounded vesicle	GO:0008152//metabolic process	GO:0016788//hydrolase activity, acting on ester bonds	-
Os01g0215000	0.6582	1.1699	0.7907	0.5781	0.34	0.8157	2.3933	1.794	2.9057	GO:0016023//cytoplasmic membrane-bounded vesicle	GO:0008152//metabolic process	GO:0016788//hydrolase activity, acting on ester bonds	-
Os01g0215100	0.1651	0.1173	0	0.0828	0	0	0	0	0.1715	GO:0016023//cytoplasmic membrane-bounded vesicle	GO:0006508//proteolysis	GO:0004185//serine-type carboxypeptidase activity	-
Os01g0215500	0.0656	0	0.1402	0	0.1627	0.1302	0	0	0	GO:0016023//cytoplasmic membrane-bounded vesicle	GO:0008152//metabolic process	GO:0016788//hydrolase activity, acting on ester bonds	-
Os01g0215700	2.4555	2.417	2.2859	0.1264	0.2601	0.1873	1.0634	1.3728	2.2889	GO:0016023//cytoplasmic membrane-bounded vesicle	GO:0008152//metabolic process	GO:0016788//hydrolase activity, acting on ester bonds	-
Os01g0216000	0.765	0.2966	0.297	0.1396	0.1149	0.1379	0	0	0.1445	GO:0016023//cytoplasmic membrane-bounded vesicle	GO:0008152//metabolic process	GO:0016788//hydrolase activity, acting on ester bonds	-
Os01g0216400	0	0.2635	0.4947	0.093	0.1531	0.5512	0.1739	0.4592	0.1925	GO:0016023//cytoplasmic membrane-bounded vesicle	GO:0008152//metabolic process	GO:0016788//hydrolase activity, acting on ester bonds	-
Os01g0216500	0	0	0.1117	0.105	0.0432	0	0	0	0.0543	GO:0016023//cytoplasmic membrane-bounded vesicle	GO:0008152//metabolic process	GO:0016788//hydrolase activity, acting on ester bonds	-
Os01g0217000	6.2478	6.0442	6.6028	4.9778	3.9918	5.2363	9.6093	10.405	9.9682	GO:0016023//cytoplasmic membrane-bounded vesicle;GO:0005739//mitochondrion	-	-	-
Os01g0217100	0.7314	0.7428	1.0042	0.4195	0.4317	0.6215	0.5882	0.1036	0.3256	GO:0016021//integral component of membrane	GO:0006810//transport	GO:0005215//transporter activity	-
Os01g0217500	3.6838	3.7999	3.7023	1.3774	2.0294	1.4322	1.9655	1.217	2.2508	-	-	-	-
Os01g0217800	18.9705	20.0316	16.6282	16.0012	17.9227	15.4995	23.598	20.4544	24.3253	-	-	-	-
Os01g0217900	52.8757	56.5883	52.4733	39.0813	43.8116	47.8633	42.198	49.555	44.772	-	GO:0006284//base-excision repair	GO:0003677//DNA binding;GO:0051539//4 iron, 4 sulfur cluster binding;GO:0003824//catalytic activity	-
Os01g0218100	38.1415	46.2546	42.1445	25.0774	21.0257	21.4347	19.6164	18.4454	19.2786	GO:0005634//nucleus	-	GO:0046983//protein dimerization activity	-
Os01g0218200	5.8007	4.6486	4.8991	5.9808	6.4492	6.0123	3.8594	4.39	3.9437	GO:0005623//cell	GO:0045454//cell redox homeostasis	-	K04460//MAPK signaling pathway
Os01g0218500	0.3443	0	0.2757	0	0	0.1707	0.1615	0.0853	0	-	GO:0048573//photoperiodism, flowering;GO:0009909//regulation of flower development	GO:0008429//phosphatidylethanolamine binding	-
Os01g0218700	13.1259	13.0637	13.0552	12.1954	12.4268	11.8234	7.6007	7.4335	7.0115	GO:0009536//plastid;GO:0016021//integral component of membrane	GO:0055085//transmembrane transport;GO:0000023//maltose metabolic process;GO:0019761//glucosinolate biosynthetic process;GO:0019252//starch biosynthetic process	GO:0042626//ATPase activity, coupled to transmembrane movement of substances;GO:0005524//ATP binding	K05677//Peroxisome;ABC transporters
Os01g0218800	8.4336	7.667	7.8339	3.6187	4.1192	4.0407	4.1478	4.7228	4.5589	GO:0005634//nucleus	GO:0034968//histone lysine methylation	GO:0018024//histone-lysine N-methyltransferase activity;GO:0008270//zinc ion binding	-
Os01g0218900	9.7854	13.1568	10.4492	5.4978	5.4053	4.0071	7.8343	8.0114	7.8991	-	GO:0032259//methylation	GO:0008168//methyltransferase activity;GO:0008270//zinc ion binding	-
Os01g0219000	4.5793	2.2381	3.0562	4.7398	2.9563	1.9863	5.5053	7.8004	5.6483	-	-	-	-
Os01g0219100	5.974	7.3613	3.9693	5.9959	5.1559	3.9485	3.3632	2.4998	3.3093	GO:0016021//integral component of membrane	GO:0016192//vesicle-mediated transport;GO:0006661//phosphatidylinositol biosynthetic process	-	-
Os01g0219200	0.9908	0.9752	1.058	0.6119	0.5038	0.1511	1.3587	0.0755	1.1082	-	-	-	-
Os01g0219300	9.6155	9.3214	8.1209	13.2479	11.485	13.5194	8.448	7.8835	8.8978	-	-	-	-
Os01g0219500	0	0	0	0	0	0	0.0508	0	0	GO:0016023//cytoplasmic membrane-bounded vesicle	GO:0006869//lipid transport	GO:0008289//lipid binding	-
Os01g0219900	0.5476	1.2975	0.1949	0.4885	0.4525	0.5429	0.3425	0.2412	0.316	-	-	-	-
Os01g0220100	0.5052	0.5878	0.3924	0.0922	0	0.0911	0.0862	0.0455	0	GO:0016023//cytoplasmic membrane-bounded vesicle;GO:0005576//extracellular region	GO:0030245//cellulose catabolic process;GO:0071555//cell wall organization	GO:0008810//cellulase activity;GO:0030246//carbohydrate binding	K01179//Amino sugar and nucleotide sugar metabolism;Metabolic pathways;Biosynthesis of secondary metabolites;Starch and sucrose metabolism
Os01g0220200	12.3191	12.4133	12.6807	21.4241	22.0101	22.1161	13.4334	13.3456	11.7196	-	-	-	-
Os01g0220300	21.589	27.6448	21.3352	19.6494	20.2774	20.8718	26.2961	23.6552	25.4879	GO:0005840//ribosome	GO:0006412//translation	GO:0003735//structural constituent of ribosome;GO:0070181//small ribosomal subunit rRNA binding	K02990//Biosynthesis of secondary metabolites;Metabolic pathways;Lysine biosynthesis;Ribosome;Microbial metabolism in diverse environments
Os01g0220400	303.013	314.259	287.616	214.16	204.503	183.368	234.058	199.336	208.23	-	-	-	-
Os01g0220500	35.8596	27.3323	32.7655	39.3306	44.9062	38.8504	12.8344	13.5561	13.0554	-	-	-	-
Os01g0220700	4.0222	4.0368	3.7897	0.9499	0.5865	1.8765	1.776	2.8138	1.2287	GO:0005887//integral component of plasma membrane	GO:0034219//carbohydrate transmembrane transport	GO:0051119//sugar transmembrane transporter activity	-
Os01g0221100	14.1167	12.7763	12.629	4.9168	4.2876	5.604	4.7597	3.4186	4.0947	-	GO:0009416//response to light stimulus;GO:0044763//single-organism cellular process;GO:0048583//regulation of response to stimulus;GO:0008152//metabolic process;GO:0006950//response to stress;GO:0009733//response to auxin	GO:0016874//ligase activity	-
Os01g0221300	3.8758	3.8898	3.5301	1.7734	2.3549	1.6952	4.011	3.3327	2.8416	-	GO:0044763//single-organism cellular process	-	-
Os01g0221400	4.8799	3.7845	6.632	26.7151	27.8602	23.3102	34.1326	34.733	41.9309	GO:0005634//nucleus	-	-	-
Os01g0221500	10.334	8.4767	9.8148	8.1779	7.3487	8.1765	6.2933	5.9086	7.7922	-	-	-	-
Os01g0221600	0	0.0961	0.1444	0	0.2793	0.2011	0.1269	0	0.1404	GO:0016020//membrane	GO:0015743//malate transport	-	-
Os01g0221900	0.396	0.2413	0.2416	0.3407	0.2805	0.2804	0.7962	0.5607	0.3526	-	-	-	-
Os01g0222300	0.1466	0	0.2347	0.0735	0	0	0.1375	0	0.0761	GO:0005634//nucleus	GO:0033314//mitotic DNA replication checkpoint;GO:0006306//DNA methylation;GO:0008283//cell proliferation;GO:0006260//DNA replication;GO:0010212//response to ionizing radiation;GO:0051567//histone H3-K9 methylation	-	-
Os01g0222500	5.9608	7.1713	4.5046	2.0249	2.1218	2.5457	1.3767	1.9086	2.0003	GO:0033178//proton-transporting two-sector ATPase complex, catalytic domain	GO:0008152//metabolic process;GO:0015991//ATP hydrolysis coupled proton transport	GO:0016747//transferase activity, transferring acyl groups other than amino-acyl groups;GO:0046961//proton-transporting ATPase activity, rotational mechanism	K02150//Vibrio cholerae infection;Rheumatoid arthritis;Epithelial cell signaling in Helicobacter pylori infection;Synaptic vesicle cycle;Metabolic pathways;Collecting duct acid secretion;Oxidative phosphorylation;Phagosome
Os01g0222600	154.762	196.792	176.629	37.9737	40.0621	36.379	18.0177	16.0161	16.1931	-	-	-	-
Os01g0222700	10.0963	8.8977	9.6674	5.8204	5.8262	6.0802	5.1281	4.3828	4.8533	-	-	GO:0046983//protein dimerization activity;GO:0003677//DNA binding	-
Os01g0222800	1.0519	1.8207	1.5139	1.1017	1.1338	1.0429	2.1885	2.3116	1.3301	GO:0016023//cytoplasmic membrane-bounded vesicle;GO:0016020//membrane	GO:0006468//protein phosphorylation;GO:0007154//cell communication	GO:0005524//ATP binding;GO:0004674//protein serine/threonine kinase activity	-
Os01g0222900	1.2207	1.5427	1.3035	1.7697	1.457	1.7481	0.3818	0.6721	1.127	-	-	GO:0016740//transferase activity	-
Os01g0223000	6.0687	5.9638	5.4321	3.7621	5.531	7.2553	6.9503	6.5451	6.4888	GO:0016023//cytoplasmic membrane-bounded vesicle	GO:0008152//metabolic process	GO:0016788//hydrolase activity, acting on ester bonds	-
Os01g0223200	28.0184	28.2086	29.353	18.1648	17.1454	19.5195	24.7264	24.0155	28.3153	GO:0016023//cytoplasmic membrane-bounded vesicle	GO:0008152//metabolic process	GO:0016788//hydrolase activity, acting on ester bonds	-
Os01g0223300	0.0478	0.0679	0.051	0.048	0.0395	0.0474	0.0448	0.0474	0	-	-	-	-
Os01g0223350	0.4444	0.2527	0	0.0892	0	0	0.0834	0.0881	0.0923	GO:0009536//plastid;GO:0016023//cytoplasmic membrane-bounded vesicle	GO:0000723//telomere maintenance;GO:0032508//DNA duplex unwinding;GO:0006281//DNA repair	GO:0003678//DNA helicase activity	-
Os01g0223400	51.4429	49.7733	54.198	43.4927	47.8039	51.3601	29.0427	35.8783	34.4432	GO:0016020//membrane;GO:0009536//plastid	GO:0009987//cellular process	-	K07466//Mismatch repair;Fanconi anemia pathway;Nucleotide excision repair;Homologous recombination;DNA replication
Os01g0223600	14.2165	12.4253	12.8807	8.8948	10.5779	11.1657	5.7746	7.2582	8.6935	GO:0016021//integral component of membrane;GO:0016023//cytoplasmic membrane-bounded vesicle;GO:0005886//plasma membrane;GO:0009506//plasmodesma	GO:0007178//transmembrane receptor protein serine/threonine kinase signaling pathway;GO:0009755//hormone-mediated signaling pathway;GO:0046777//protein autophosphorylation	GO:0001653//peptide receptor activity;GO:0004675//transmembrane receptor protein serine/threonine kinase activity;GO:0005524//ATP binding;GO:0031625//ubiquitin protein ligase binding	-
Os01g0223700	3.5145	2.4691	3.3997	2.5315	2.6308	2.5825	2.7157	2.8275	3.0921	GO:0005886//plasma membrane;GO:0016023//cytoplasmic membrane-bounded vesicle;GO:0009506//plasmodesma	GO:0009755//hormone-mediated signaling pathway;GO:0046777//protein autophosphorylation;GO:0007178//transmembrane receptor protein serine/threonine kinase signaling pathway;GO:0048544//recognition of pollen	GO:0001653//peptide receptor activity;GO:0004675//transmembrane receptor protein serine/threonine kinase activity;GO:0005524//ATP binding;GO:0031625//ubiquitin protein ligase binding	-
Os01g0223900	2.4225	1.55	1.6815	1.3373	1.468	1.2009	1.4775	0.6802	0.8807	GO:0005886//plasma membrane;GO:0016023//cytoplasmic membrane-bounded vesicle;GO:0009506//plasmodesma	GO:0009755//hormone-mediated signaling pathway;GO:0046777//protein autophosphorylation;GO:0007178//transmembrane receptor protein serine/threonine kinase signaling pathway;GO:0048544//recognition of pollen	GO:0031625//ubiquitin protein ligase binding;GO:0004675//transmembrane receptor protein serine/threonine kinase activity;GO:0005524//ATP binding;GO:0001653//peptide receptor activity	-
Os01g0224000	9.3047	6.5866	7.8642	11.5246	12.4329	12.4045	7.9504	9.1823	8.7598	GO:0005886//plasma membrane;GO:0016023//cytoplasmic membrane-bounded vesicle;GO:0009506//plasmodesma	GO:0009755//hormone-mediated signaling pathway;GO:0046777//protein autophosphorylation;GO:0007178//transmembrane receptor protein serine/threonine kinase signaling pathway;GO:0048544//recognition of pollen	GO:0005524//ATP binding;GO:0004675//transmembrane receptor protein serine/threonine kinase activity;GO:0031625//ubiquitin protein ligase binding;GO:0001653//peptide receptor activity	-
Os01g0224100	1.0553	0.5835	0.6887	0.8827	0.436	0.8719	0.9352	1.3364	1.4615	GO:0005634//nucleus	GO:0006355//regulation of transcription, DNA-templated	GO:0003677//DNA binding;GO:0003700//sequence-specific DNA binding transcription factor activity	-
Os01g0224200	0	0.3867	0.2904	0.1365	0.1124	0	0.6379	1.2129	1.1299	-	-	-	-
Os01g0224300	6.4714	7.4485	7.0749	68.0444	65.5708	65.8386	62.8894	60.9286	55.8536	-	-	-	-
Os01g0224400	8.0427	7.2967	5.8891	4.0745	5.8231	4.3285	2.0842	2.4292	2.7846	GO:0016021//integral component of membrane	GO:0006810//transport	-	-
Os01g0224500	10.7494	11.8265	11.2052	9.7613	11.1032	11.4183	14.6488	15.9799	19.14	GO:0009536//plastid	-	-	-
Os01g0224700	0.2256	0.1604	0.1807	0.1132	0.233	0.2236	0.582	0.503	0.1757	-	GO:0055114//oxidation-reduction process	GO:0050661//NADP binding;GO:0004499//N,N-dimethylaniline monooxygenase activity;GO:0050660//flavin adenine dinucleotide binding	K11816//Tryptophan metabolism
Os01g0225000	9.8888	6.5613	8.0957	6.5065	6.9911	7.9521	8.3508	4.6824	5.9345	GO:0016021//integral component of membrane	GO:1903401//L-lysine transmembrane transport;GO:1903352//L-ornithine transmembrane transport;GO:0006561//proline biosynthetic process;GO:0043091//L-arginine import	GO:0015181//arginine transmembrane transporter activity;GO:0000064//L-ornithine transmembrane transporter activity;GO:0005290//L-histidine transmembrane transporter activity;GO:0015189//L-lysine transmembrane transporter activity	-
Os01g0225100	33.9645	32.5774	31.4482	24.7467	22.5351	22.7469	23.0471	23.0782	22.9258	-	-	-	-
Os01g0225200	3.5233	5.2838	5.2053	2.9065	2.6721	2.9188	5.8871	5.3094	5.3639	-	-	GO:0005525//GTP binding	-
Os01g0225300	5.6122	5.2173	6.3963	3.8996	5.7077	5.457	5.5697	4.7063	4.7082	GO:0009536//plastid	GO:0009165//nucleotide biosynthetic process	-	-
Os01g0225400	1.9149	2.4504	3.2717	0.1922	0.7912	0	1.0781	0.7591	0	GO:0005739//mitochondrion	GO:0015940//pantothenate biosynthetic process;GO:0032259//methylation	GO:0008168//methyltransferase activity;GO:0046872//metal ion binding;GO:0003864//3-methyl-2-oxobutanoate hydroxymethyltransferase activity	K00606//Biosynthesis of secondary metabolites;Metabolic pathways;Pantothenate and CoA biosynthesis
Os01g0226200	0.8635	0.9822	1.8442	0.8667	0.7849	0.5993	0.4861	0.4279	0.3588	-	-	-	-
Os01g0226300	7.4044	10.1645	8.4519	12.4286	12.026	10.8846	15.2126	17.5863	15.9118	GO:0016023//cytoplasmic membrane-bounded vesicle;GO:0005789//endoplasmic reticulum membrane;GO:0016021//integral component of membrane	-	-	K00861//Riboflavin metabolism;Metabolic pathways
Os01g0226400	2.0841	2.3913	2.6549	2.7889	1.994	2.5374	2.6759	2.7177	2.6583	-	-	GO:0005524//ATP binding	-
Os01g0226500	6.7764	4.4091	5.887	4.9569	5.647	5.5795	5.3884	5.5206	6.0841	-	-	-	-
Os01g0226600	0.0384	0.1091	0	0.0385	0.0317	0	0.036	0	0.0398	GO:0016021//integral component of membrane;GO:0005623//cell	GO:0006873//cellular ion homeostasis	GO:0008308//voltage-gated anion channel activity	-
Os01g0226700	1.5179	2.4665	0.8104	0.6529	0.448	0.9674	0.7121	0.5373	0	-	-	-	-
Os01g0227100	147.761	151.592	150.436	71.474	70.7956	73.9137	23.349	26.2436	22.0656	GO:0016021//integral component of membrane;GO:0009535//chloroplast thylakoid membrane;GO:0042170//plastid membrane	GO:0010304//PSII associated light-harvesting complex II catabolic process;GO:0055114//oxidation-reduction process;GO:0015996//chlorophyll catabolic process	GO:0034256//chlorophyll(ide) b reductase activity	K13606//Porphyrin and chlorophyll metabolism;Metabolic pathways;Biosynthesis of secondary metabolites
Os01g0227200	15.4672	16.0832	14.4457	9.8241	7.7831	8.5598	17.8053	16.7017	16.3051	GO:0009536//plastid	GO:0006468//protein phosphorylation	GO:0005524//ATP binding;GO:0004674//protein serine/threonine kinase activity	-
Os01g0227300	31.3938	39.2794	32.1825	29.7085	26.0158	26.6779	27.6051	25.5128	25.5272	GO:0005622//intracellular	GO:0015031//protein transport;GO:0008152//metabolic process;GO:0007264//small GTPase mediated signal transduction	GO:0016787//hydrolase activity;GO:0005525//GTP binding	-
Os01g0227400	0.57	0.3242	0.7304	0.9153	0.6594	0.339	2.0322	1.3557	1.8944	GO:0016023//cytoplasmic membrane-bounded vesicle;GO:0016020//membrane	GO:0044550//secondary metabolite biosynthetic process;GO:0055114//oxidation-reduction process	GO:0016709//oxidoreductase activity, acting on paired donors, with incorporation or reduction of molecular oxygen, NAD(P)H as one donor, and incorporation of one atom of oxygen;GO:0020037//heme binding;GO:0005506//iron ion binding	-
Os01g0227500	0.9587	0.5613	0.3011	1.1886	0.6524	1.3418	2.8044	3.3533	2.3429	GO:0016023//cytoplasmic membrane-bounded vesicle	GO:0055114//oxidation-reduction process	GO:0020037//heme binding;GO:0016705//oxidoreductase activity, acting on paired donors, with incorporation or reduction of molecular oxygen;GO:0004497//monooxygenase activity;GO:0005506//iron ion binding	-
Os01g0227700	0.11	0.1173	0.0587	0	0.0909	0.1363	0.0516	0.0545	0	GO:0016020//membrane;GO:0016023//cytoplasmic membrane-bounded vesicle	GO:0055114//oxidation-reduction process;GO:0044550//secondary metabolite biosynthetic process	GO:0005506//iron ion binding;GO:0016709//oxidoreductase activity, acting on paired donors, with incorporation or reduction of molecular oxygen, NAD(P)H as one donor, and incorporation of one atom of oxygen;GO:0020037//heme binding	-
Os01g0227800	0	0	0	0.131	0.0539	0.0647	0	0.0647	0.2033	GO:0016023//cytoplasmic membrane-bounded vesicle;GO:0016020//membrane	GO:0055114//oxidation-reduction process;GO:0044550//secondary metabolite biosynthetic process	GO:0005506//iron ion binding;GO:0020037//heme binding;GO:0016709//oxidoreductase activity, acting on paired donors, with incorporation or reduction of molecular oxygen, NAD(P)H as one donor, and incorporation of one atom of oxygen	-
Os01g0228200	0.544	0.7735	0.7469	0.806	0.7706	0.7705	0.8507	0.8729	0.9417	GO:0009506//plasmodesma;GO:0005886//plasma membrane;GO:0016023//cytoplasmic membrane-bounded vesicle;GO:0016021//integral component of membrane	GO:0007178//transmembrane receptor protein serine/threonine kinase signaling pathway;GO:0046777//protein autophosphorylation;GO:0009755//hormone-mediated signaling pathway	GO:0031625//ubiquitin protein ligase binding;GO:0004675//transmembrane receptor protein serine/threonine kinase activity;GO:0005524//ATP binding;GO:0001653//peptide receptor activity	-
Os01g0228300	23.851	27.3429	25.01	21.7819	21.9283	20.0247	15.6252	16.1844	16.4039	GO:0016021//integral component of membrane;GO:0005739//mitochondrion	-	-	K13348//Peroxisome
Os01g0228400	3.9997	4.0178	3.2961	3.8398	3.4488	3.2326	1.0606	1.2064	1.1289	-	-	-	-
Os01g0228500	7.4002	5.9184	6.5193	4.5492	4.2041	2.9346	4.1661	4.7671	3.1706	-	-	-	-
Os01g0228600	43.0767	38.0076	37.0274	41.2417	37.6784	34.4533	32.3206	33.5326	30.0663	GO:0005829//cytosol	GO:0055114//oxidation-reduction process	GO:0051287//NAD binding;GO:0016616//oxidoreductase activity, acting on the CH-OH group of donors, NAD or NADP as acceptor	K15919//Glycine, serine and threonine metabolism;Glyoxylate and dicarboxylate metabolism;Biosynthesis of secondary metabolites;Metabolic pathways
Os01g0228800	5.1544	6.0116	5.676	3.0312	3.1944	3.7527	3.4383	4.2702	3.2624	-	-	-	-
Os01g0229000	0.728	1.0351	0.583	0.6393	0.376	0.4511	0.3415	0.4509	0.3781	GO:0009536//plastid	-	GO:0003677//DNA binding	-
Os01g0229100	17.5369	20.0117	17.9992	14.0696	13.5064	13.6727	23.5372	23.2297	22.3414	GO:0033290//eukaryotic 48S preinitiation complex;GO:0005852//eukaryotic translation initiation factor 3 complex;GO:0016282//eukaryotic 43S preinitiation complex	GO:0001731//formation of translation preinitiation complex;GO:0006446//regulation of translational initiation	GO:0003743//translation initiation factor activity	-
Os01g0229200	62.0698	60.8546	61.596	46.0031	44.8875	47.3517	59.7785	56.6798	59.573	GO:0005622//intracellular	GO:0006886//intracellular protein transport	-	-
Os01g0229300	3.3349	3.1092	4.0865	4.3622	4.3594	4.4173	2.6674	3.0883	3.2935	-	-	-	-
Os01g0229400	3.1668	2.9499	1.6325	0.7672	0.7219	0.433	1.4345	1.7316	1.8148	GO:0005737//cytoplasm;GO:0005886//plasma membrane	GO:0006952//defense response;GO:0007015//actin filament organization;GO:0007264//small GTPase mediated signal transduction	GO:0019899//enzyme binding;GO:0005525//GTP binding	K04392//Viral myocarditis;Pancreatic cancer;Pathways in cancer;Salmonella infection;Epithelial cell signaling in Helicobacter pylori infection;Axon guidance;Renal cell carcinoma;Fc gamma R-mediated phagocytosis;Bacterial invasion of epithelial cells;VEGF signaling pathway;Leukocyte transendothelial migration;Colorectal cancer;Neurotrophin signaling pathway;B cell receptor signaling pathway;Focal …
Os01g0229500	47.9884	52.913	53.0364	47.1815	43.4695	38.5604	40.5639	37.576	43.0141	GO:0009536//plastid	-	-	-
Os01g0229600	4.0646	2.5685	3.6169	2.1531	3.3587	2.7984	2.5425	5.1472	3.0491	GO:0009536//plastid	-	-	-
Os01g0229700	0.2803	0.3622	0.2176	0.2301	0.3368	0.3789	0.0956	0.2525	0.2646	-	-	GO:0003824//catalytic activity	K14555//Ribosome biogenesis in eukaryotes
Os01g0229800	0.8172	0.498	1.6206	0	0.1929	0.1157	0	0	0	-	GO:0009116//nucleoside metabolic process	GO:0003824//catalytic activity	-
Os01g0229900	3.8203	4.7232	3.37	2.7229	4.3464	3.1288	2.9612	3.2374	2.9329	-	GO:0006468//protein phosphorylation	GO:0005524//ATP binding;GO:0004674//protein serine/threonine kinase activity	-
Os01g0230200	1.87	2.2299	1.9969	1.9374	1.4456	1.854	1.9244	2.0326	2.5062	GO:0005634//nucleus	-	GO:0046983//protein dimerization activity	-
Os01g0230800	0.5209	0.8887	0.3337	0.941	0.7748	0.723	0.782	0.826	0.6492	GO:0005739//mitochondrion	-	-	-
Os01g0231000	31.5036	36.7979	40.0257	20.3331	18.8791	16.811	32.7418	32.2834	37.8202	GO:0005634//nucleus	GO:0006351//transcription, DNA-templated;GO:0009733//response to auxin;GO:0006417//regulation of translation	GO:0046983//protein dimerization activity	K14484//Plant hormone signal transduction
Os01g0231500	20.4342	20.8481	22.1348	21.8095	21.8489	21.1929	20.1126	20.3682	20.4904	GO:0005737//cytoplasm	GO:0006897//endocytosis;GO:0016055//Wnt signaling pathway;GO:0008360//regulation of cell shape;GO:0018105//peptidyl-serine phosphorylation	GO:0005524//ATP binding;GO:0004674//protein serine/threonine kinase activity	-
Os01g0231700	35.4899	30.4905	36.1235	31.2245	29.7009	29.7951	74.5354	66.6035	63.6855	GO:0022626//cytosolic ribosome;GO:0005634//nucleus	GO:0006414//translational elongation	GO:0003735//structural constituent of ribosome	-
Os01g0231800	24.843	24.6691	23.3701	20.1848	21.2617	17.6904	37.5551	37.7129	33.8928	-	-	-	-
Os01g0231900	13.5209	13.6482	15.1256	8.3421	9.7701	9.5749	10.0504	11.1957	9.6665	GO:0005739//mitochondrion	-	GO:0003723//RNA binding	-
Os01g0232000	0.6446	0	0.6883	0	0	0	0	0	0	GO:0042807//central vacuole;GO:0009705//plant-type vacuole membrane;GO:0005887//integral component of plasma membrane	GO:0034220//ion transmembrane transport;GO:0006833//water transport;GO:0009992//cellular water homeostasis;GO:0015840//urea transport;GO:0015793//glycerol transport	GO:0015254//glycerol channel activity;GO:0015250//water channel activity	-
Os01g0232100	1.108	0.4296	0.4302	0	0.3329	0.0999	0.0945	0.2995	0.2092	GO:0009705//plant-type vacuole membrane;GO:0042807//central vacuole;GO:0005887//integral component of plasma membrane	GO:0009992//cellular water homeostasis;GO:0006833//water transport;GO:0034220//ion transmembrane transport;GO:0015793//glycerol transport	GO:0015254//glycerol channel activity;GO:0015250//water channel activity	-
Os01g0232300	3.8905	3.6419	3.9738	2.0858	2.3163	2.1082	3.7412	3.281	3.1374	GO:0005739//mitochondrion	GO:0072684//mitochondrial tRNA 3'-trailer cleavage, endonucleolytic	GO:0042781//3'-tRNA processing endoribonuclease activity	K00784//RNA transport
Os01g0232400	21.8801	22.7753	21.3066	23.8945	25.9758	24.8366	31.4542	27.7721	30.8576	GO:0005622//intracellular;GO:0016020//membrane	GO:0016049//cell growth;GO:0048193//Golgi vesicle transport;GO:0000902//cell morphogenesis;GO:0006623//protein targeting to vacuole	-	-
Os01g0232450	0	0	0	0	0	0	0	0	0.4579	-	-	-	-
Os01g0232500	44.352	49.8963	44.9558	43.8241	45.3854	44.4673	49.3631	45.8154	43.2082	GO:0009536//plastid	-	-	K10581//Ubiquitin mediated proteolysis
Os01g0232600	0.1994	0	0	0	0.4119	0.3953	0.1871	0.2964	0.5177	GO:0009536//plastid	-	-	-
Os01g0232700	12.8891	15.8539	15.1077	9.9279	9.7094	9.1529	12.7125	10.635	12.3912	GO:0005739//mitochondrion;GO:0009570//chloroplast stroma	GO:0008295//spermidine biosynthetic process;GO:0009555//pollen development;GO:0055114//oxidation-reduction process;GO:0000105//histidine biosynthetic process	GO:0051287//NAD binding;GO:0004399//histidinol dehydrogenase activity;GO:0008270//zinc ion binding	K00013//Bacterial chemotaxis;Metabolic pathways;Biosynthesis of secondary metabolites;Histidine metabolism;Flagellar assembly
Os01g0232800	28.9077	29.5594	30.7599	25.1316	26.3896	24.8248	32.9976	31.5747	31.8492	GO:0005783//endoplasmic reticulum	-	GO:0005543//phospholipid binding	-
Os01g0233000	596.008	593.195	588.799	350.289	333.911	326.023	294.951	294.532	299.681	GO:0046658//anchored component of plasma membrane	GO:0051716//cellular response to stimulus	-	-
Os01g0233100	0.0559	0.2384	0.2984	0	0.0462	0	0	0	0	GO:0005634//nucleus	GO:0007067//mitotic nuclear division;GO:0051301//cell division	-	K06627//Progesterone-mediated oocyte maturation;Transcriptional misregulation in cancer;Pathways in cancer;Cell cycle;Epstein-Barr virus infection;Acute myeloid leukemia
Os01g0233400	0	0	0	0.2108	0	0.6246	0.197	0.2081	0	GO:0005773//vacuole	GO:0048573//photoperiodism, flowering	-	-
Os01g0233500	0.1541	0.2921	0.1645	0.0515	0	0.3055	0.2891	0.1018	0.1067	GO:0005634//nucleus	GO:0007067//mitotic nuclear division;GO:0051301//cell division	-	K06627//Acute myeloid leukemia;Epstein-Barr virus infection;Cell cycle;Transcriptional misregulation in cancer;Progesterone-mediated oocyte maturation;Pathways in cancer
Os01g0233800	0	0.1467	0.1102	0.0518	0.0853	0.1023	0.1936	0.0511	0.1607	-	GO:0006468//protein phosphorylation	GO:0005524//ATP binding;GO:0004674//protein serine/threonine kinase activity	-
Os01g0233900	5.3988	5.4446	5.1617	5.4816	6.64	5.5392	6.5383	7.7148	5.9336	-	-	-	K10581//Ubiquitin mediated proteolysis
Os01g0234100	1.233	1.9818	1.2594	0.8071	0.5759	0.9035	0.6036	0.4782	1.3364	GO:0005634//nucleus	GO:0006355//regulation of transcription, DNA-templated	GO:0003677//DNA binding	-
Os01g0234300	0.5135	0.4056	0.4265	0.1145	0.0471	0.0566	0.1071	0.0565	0.1778	GO:0005618//cell wall	GO:0045490//pectin catabolic process;GO:0042545//cell wall modification;GO:0043086//negative regulation of catalytic activity	GO:0004857//enzyme inhibitor activity;GO:0030599//pectinesterase activity;GO:0045330//aspartyl esterase activity	K01051//Starch and sucrose metabolism;Pentose and glucuronate interconversions;Metabolic pathways
Os01g0234700	1.6701	0.5936	0.8917	0.8381	0.6038	0.1035	1.5671	0.931	0.5421	-	-	-	-
Os01g0234800	7.7805	7.4525	5.6846	4.2744	5.6848	6.1709	4.6108	6.2499	6.4651	GO:0016020//membrane	GO:0006810//transport	-	-
Os01g0234850	0.1052	0.0748	0.2246	0.0528	0.1303	0.1564	0	0	0.0546	-	GO:0008152//metabolic process	GO:0016773//phosphotransferase activity, alcohol group as acceptor	K08770//PPAR signaling pathway
Os01g0234900	46.6596	49.5307	54.1456	37.5027	36.6755	33.9107	25.6869	23.8105	26.0707	GO:0005634//nucleus	GO:0006511//ubiquitin-dependent protein catabolic process;GO:0007275//multicellular organismal development;GO:0016567//protein ubiquitination	GO:0016874//ligase activity;GO:0008270//zinc ion binding;GO:0004842//ubiquitin-protein transferase activity	-
Os01g0235100	9.0697	6.4476	6.5268	5.7388	3.4214	4.1049	3.145	2.7357	1.6383	GO:0009535//chloroplast thylakoid membrane	GO:0030154//cell differentiation;GO:0045893//positive regulation of transcription, DNA-templated;GO:0009965//leaf morphogenesis	-	-
Os01g0235200	4.2715	4.8949	4.0167	3.9033	3.1083	4.9301	2.6321	4.0438	2.715	-	GO:0006275//regulation of DNA replication;GO:0006306//DNA methylation;GO:0007267//cell-cell signaling;GO:0051567//histone H3-K9 methylation;GO:0006342//chromatin silencing;GO:0010267//production of ta-siRNAs involved in RNA interference;GO:0051726//regulation of cell cycle;GO:0035196//production of miRNAs involved in gene silencing by miRNA;GO:0016444//somatic cell DNA recombination;GO:0000724//d…	-	-
Os01g0235300	80.9916	77.0147	84.7162	58.0041	58.71	51.443	67.6367	62.8181	60.5646	-	-	-	-
Os01g0235400	7.5455	7.3147	8.3189	5.1635	5.4658	6.2177	8.7349	10.4887	9.7202	GO:0016020//membrane;GO:0009506//plasmodesma;GO:0005829//cytosol	GO:0009753//response to jasmonic acid;GO:0009620//response to fungus;GO:0007010//cytoskeleton organization;GO:0006094//gluconeogenesis;GO:0006886//intracellular protein transport;GO:0010498//proteasomal protein catabolic process;GO:0009695//jasmonic acid biosynthetic process;GO:0009611//response to wounding	GO:0008536//Ran GTPase binding	-
Os01g0235700	32.5102	30.9952	33.4998	32.8834	33.7632	34.9483	35.1728	36.2313	32.0155	-	-	GO:0046983//protein dimerization activity	K13422//Plant hormone signal transduction;Plant-pathogen interaction
Os01g0235800	20.1236	20.0367	20.2134	20.1375	19.392	18.7668	20.7869	21.9558	22.3903	-	-	GO:0003723//RNA binding	-
Os01g0235900	2.9877	3.8617	2.8036	0.8178	1.0474	0.8976	0.8495	1.1664	0.6583	-	GO:0044699//single-organism process;GO:0009987//cellular process	-	-
Os01g0236000	1.4885	2.2408	1.309	1.4939	0.7235	1.2153	1.8074	2.2561	2.4555	-	-	-	-
Os01g0236300	11.2471	12.053	10.3968	7.2869	7.9414	6.8651	13.782	14.2243	13.8179	GO:0005634//nucleus	GO:0006355//regulation of transcription, DNA-templated;GO:0009734//auxin-activated signaling pathway	GO:0003677//DNA binding	K14486//Plant hormone signal transduction
Os01g0236400	0.886	0.6299	0.9461	0.7411	0.6101	0.5124	0.8313	1.5367	1.6872	GO:0005856//cytoskeleton;GO:0005737//cytoplasm	-	-	-
Os01g0236700	13.2169	11.8016	12.9885	22.1091	22.2916	21.6176	17.0444	16.1678	15.6513	GO:0005634//nucleus	GO:0006355//regulation of transcription, DNA-templated	GO:0003677//DNA binding	-
Os01g0236800	6.5789	5.9213	6.2518	5.1492	4.8877	4.4879	3.9643	4.0078	4.5764	GO:0009536//plastid	GO:0000272//polysaccharide catabolic process	GO:0016161//beta-amylase activity	K01177//Metabolic pathways;Starch and sucrose metabolism
Os01g0237000	0.2104	0	0.5617	0.1056	0.1739	0	0	0	0	GO:0016020//membrane;GO:0044464//cell part	-	-	-
Os01g0237100	0.273	0.1294	0.1943	0.274	0.6016	0.1804	0.0854	0.1804	0.6616	GO:0009536//plastid	GO:0008152//metabolic process	GO:0004619//phosphoglycerate mutase activity	-
Os01g0237300	0	0.2965	0	0.1047	0.1723	0.2068	0.2935	0	0.1083	-	-	-	-
Os01g0237500	91.5529	94.6449	105.329	72.4256	79.0428	74.1293	134.892	135.085	149.515	-	-	-	-
Os01g0238200	7.5002	10.6637	10.0982	5.073	4.1767	2.9097	7.9553	5.8172	4.5725	GO:0016020//membrane	-	-	-
Os01g0238500	3.2264	3.7895	2.846	0.8447	0.8694	0.9735	0.5265	0.9732	1.0928	-	GO:0008152//metabolic process	GO:0008483//transaminase activity	K00826//Pantothenate and CoA biosynthesis;Ribosome;Biosynthesis of secondary metabolites;Valine, leucine and isoleucine biosynthesis;Folate biosynthesis;Valine, leucine and isoleucine degradation;Glucosinolate biosynthesis;Metabolic pathways
Os01g0238600	36.3647	39.2661	40.1659	29.4745	34.6961	29.8579	34.7071	37.5258	35.1749	-	-	-	K07466//Mismatch repair;Fanconi anemia pathway;Nucleotide excision repair;Homologous recombination;DNA replication
Os01g0238700	0	0.0652	0	0.046	0.0379	0	0	0	0.0952	GO:0016021//integral component of membrane	GO:0055085//transmembrane transport	-	-
Os01g0238800	5.1756	4.9934	4.9346	2.7828	3.8186	3.6651	7.1109	6.9613	7.2957	GO:0009536//plastid;GO:0005739//mitochondrion	GO:0010197//polar nucleus fusion	-	-
Os01g0238900	29.3178	29.9101	34.0527	21.9916	22.3561	23.1509	22.0553	21.3075	20.5147	GO:0032040//small-subunit processome;GO:0005730//nucleolus;GO:0080008//Cul4-RING E3 ubiquitin ligase complex	GO:0009220//pyrimidine ribonucleotide biosynthetic process;GO:0000278//mitotic cell cycle;GO:0000462//maturation of SSU-rRNA from tricistronic rRNA transcript (SSU-rRNA, 5.8S rRNA, LSU-rRNA)	-	-
Os01g0239000	10.396	7.9002	9.3786	7.7357	6.2948	6.8416	3.5739	2.7978	3.3977	-	-	GO:0003677//DNA binding	K14491//Plant hormone signal transduction
Os01g0239100	41.6753	46.4228	44.8272	38.8769	40.7219	36.3916	60.6061	53.8644	55.7147	-	GO:0006457//protein folding	GO:0051082//unfolded protein binding	-
Os01g0239200	10.0355	8.5044	10.5744	5.6699	6.2058	6.1937	17.7725	20.0893	19.3285	GO:0016021//integral component of membrane;GO:0009534//chloroplast thylakoid;GO:0031969//chloroplast membrane	GO:0035304//regulation of protein dephosphorylation;GO:0035436//triose phosphate transmembrane transport;GO:0019684//photosynthesis, light reaction;GO:0019344//cysteine biosynthetic process;GO:0008643//carbohydrate transport	GO:0071917//triose-phosphate transmembrane transporter activity	-
Os01g0239300	0.0873	0	0.0933	0	0.2165	0.0866	0.4098	0.2597	0.2722	-	-	-	-
Os01g0239700	20.3712	17.8238	19.7389	7.8929	7.7692	8.5158	11.6264	12.9705	12.0564	GO:0005886//plasma membrane;GO:0016023//cytoplasmic membrane-bounded vesicle;GO:0016021//integral component of membrane;GO:0009506//plasmodesma	GO:0009755//hormone-mediated signaling pathway;GO:0046777//protein autophosphorylation;GO:0007178//transmembrane receptor protein serine/threonine kinase signaling pathway	GO:0001653//peptide receptor activity;GO:0005524//ATP binding;GO:0004675//transmembrane receptor protein serine/threonine kinase activity;GO:0004713//protein tyrosine kinase activity;GO:0031625//ubiquitin protein ligase binding	-
Os01g0240700	0	0	0	0	0	0.0836	0	0	0	-	-	-	-
Os01g0241000	4.0658	3.7232	4.0473	4.7032	4.2139	4.7141	7.6946	3.8929	5.5115	-	-	-	-
Os01g0241100	1.4946	0.9495	0.849	0.6384	0.5256	0.4099	0.6565	0.4728	0.7927	-	-	-	-
Os01g0241400	1.5408	1.7526	1.3163	3.4022	1.1459	0.9165	0.2891	0.7635	0.3201	GO:0005623//cell	-	GO:0005488//binding	K03676//Purine metabolism;Metabolic pathways;Pyrimidine metabolism
Os01g0242200	0.418	0.5094	0.2551	0.2997	0.148	0.1776	0.056	0.1184	0.3101	GO:0009536//plastid	GO:0044699//single-organism process	GO:0003676//nucleic acid binding;GO:0046872//metal ion binding	-
Os01g0242300	3.0007	5.0565	3.4416	3.9041	3.2143	2.6444	2.7113	2.8637	1.1544	GO:0005739//mitochondrion	-	-	-
Os01g0242400	0	0	0	0.1725	0.071	0.0852	0	0	0	-	-	-	-
Os01g0242500	7.1864	5.3446	5.4308	5.7702	4.2025	4.7133	5.3944	5.6978	5.1676	GO:0005737//cytoplasm	GO:0019478//D-amino acid catabolic process	GO:0016788//hydrolase activity, acting on ester bonds;GO:0004812//aminoacyl-tRNA ligase activity	-
Os01g0242600	16.5466	17.6752	18.1315	17.042	16.6796	17.9075	31.9859	29.1484	30.2787	GO:0016023//cytoplasmic membrane-bounded vesicle	-	-	-
Os01g0242900	32.5493	29.627	29.7224	24.7306	24.0058	22.3175	28.4002	29.9973	24.961	GO:0005840//ribosome	-	-	K02882//Ribosome
Os01g0243000	3.6143	4.8176	4.8243	6.3482	5.2265	6.196	5.7227	7.7609	5.631	-	GO:0006629//lipid metabolic process	GO:0016787//hydrolase activity	-
Os01g0243100	1.3872	1.3971	0.8641	1.1603	0.9075	1.0315	1.627	1.2603	1.0206	GO:0009536//plastid;GO:0005871//kinesin complex;GO:0005874//microtubule	GO:0006342//chromatin silencing;GO:0051567//histone H3-K9 methylation;GO:0007018//microtubule-based movement;GO:0000226//microtubule cytoskeleton organization;GO:0000911//cytokinesis by cell plate formation	GO:0003777//microtubule motor activity;GO:0005524//ATP binding;GO:0008017//microtubule binding	-
Os01g0243200	7.008	6.0718	6.7818	4.3594	5.067	5.428	3.2535	3.1109	1.8956	GO:0016021//integral component of membrane;GO:0009536//plastid	GO:0009697//salicylic acid biosynthetic process;GO:0009627//systemic acquired resistance;GO:0006810//transport	-	-
Os01g0243300	0.1231	0.35	0.5257	0.1235	0.1017	0.2441	0.1155	0.122	0.2557	-	-	-	-
Os01g0243400	23.7991	25.2298	20.2863	13.829	16.7333	17.3856	20.1759	15.7242	16.4796	-	-	-	-
Os01g0243600	1.82	3.019	2.7532	2.2833	3.8851	1.9547	2.1346	2.1043	1.4178	-	-	-	-
Os01g0243700	6.3249	9.6351	9.6486	6.3482	3.8577	4.9269	7.7716	4.9252	7.3516	GO:0016023//cytoplasmic membrane-bounded vesicle	-	-	K14489//Plant hormone signal transduction
Os01g0244200	0	0.0202	0.0303	0	0.0117	0.0141	0	0.0281	0	GO:0016023//cytoplasmic membrane-bounded vesicle	GO:0032508//DNA duplex unwinding;GO:0000723//telomere maintenance;GO:0006281//DNA repair	GO:0003678//DNA helicase activity	-
Os01g0246100	13.7958	14.6251	13.672	14.6238	15.7799	16.3888	14.2844	14.1282	13.8768	GO:0005739//mitochondrion;GO:0005634//nucleus	GO:0006355//regulation of transcription, DNA-templated;GO:0016573//histone acetylation	GO:0004402//histone acetyltransferase activity;GO:0003677//DNA binding;GO:0003712//transcription cofactor activity;GO:0008270//zinc ion binding	K04498//Pathways in cancer;Huntington's disease;Tuberculosis;Renal cell carcinoma;Prostate cancer;TGF-beta signaling pathway;Epstein-Barr virus infection;Long-term potentiation;Adherens junction;Cell cycle;Influenza A;HTLV-I infection;Wnt signaling pathway;Jak-STAT signaling pathway;Notch signaling pathway;Herpes simplex infection;Melanogenesis
Os01g0246400	3.3908	2.5712	2.6552	4.9914	4.483	4.146	2.121	4.2566	3.0523	GO:0009536//plastid	-	-	-
Os01g0246500	2.3964	3.2856	4.8438	4.8104	4.4556	4.4971	3.0516	3.0536	4.1781	-	-	-	-
Os01g0246601	0.6199	1.5424	1.6549	5.4441	4.4822	2.612	3.7808	1.8431	3.0584	-	-	-	-
Os01g0246700	172.258	162.843	156.743	261.296	236.984	258.832	289.04	273.33	287.031	-	-	GO:0003677//DNA binding	K13424//Plant-pathogen interaction
Os01g0247500	2.9556	3.1517	2.3671	2.2923	1.5542	2.0645	2.3951	1.1317	1.7443	GO:0009506//plasmodesma;GO:0005886//plasma membrane;GO:0016023//cytoplasmic membrane-bounded vesicle	GO:0046777//protein autophosphorylation;GO:0009755//hormone-mediated signaling pathway;GO:0007178//transmembrane receptor protein serine/threonine kinase signaling pathway	GO:0001653//peptide receptor activity;GO:0004675//transmembrane receptor protein serine/threonine kinase activity;GO:0005524//ATP binding;GO:0004713//protein tyrosine kinase activity;GO:0031625//ubiquitin protein ligase binding	K13415//Plant hormone signal transduction
Os01g0247600	18.1393	17.9412	20.8857	7.7573	8.6024	6.7243	3.552	4.0644	2.4575	-	-	-	-
Os01g0247700	2.0089	1.538	1.6089	0.3102	0.7023	0.1915	0.0725	0.0766	0.0803	GO:0016021//integral component of membrane;GO:0005623//cell	GO:0006873//cellular ion homeostasis	GO:0008308//voltage-gated anion channel activity	-
Os01g0247900	0.8337	1.8626	0.6359	1.1953	0.3936	0.3542	0.2235	0.4721	0.6185	GO:0016023//cytoplasmic membrane-bounded vesicle;GO:0016020//membrane	-	-	-
Os01g0248000	0	0	0.1276	0.2399	0	0	0	0	0	GO:0016023//cytoplasmic membrane-bounded vesicle	-	-	-
Os01g0248300	4.7124	4.8156	5.9755	1.1824	1.4602	3.2119	0.1382	0.2919	0.9177	-	GO:0006952//defense response;GO:0009607//response to biotic stimulus	-	-
Os01g0248400	31.0513	31.4999	30.4609	34.1032	32.5832	30.1019	25.4193	24.6303	24.6808	GO:0016023//cytoplasmic membrane-bounded vesicle	GO:0006099//tricarboxylic acid cycle;GO:0006102//isocitrate metabolic process	GO:0051287//NAD binding;GO:0004450//isocitrate dehydrogenase (NADP+) activity;GO:0000287//magnesium ion binding	K00031//Glutathione metabolism;Microbial metabolism in diverse environments;Citrate cycle (TCA cycle);Two-component system;Peroxisome;Carbon fixation pathways in prokaryotes;Metabolic pathways;Biosynthesis of secondary metabolites
Os01g0248500	6.0863	4.9613	6.3259	3.9095	3.2188	3.2986	1.2944	1.6085	2.2758	-	GO:0009607//response to biotic stimulus;GO:0006952//defense response	-	-
Os01g0248600	12.3681	14.2648	10.8982	10.2433	10.649	12.0905	13.5527	12.1719	16.6195	GO:0031298//replication fork protection complex;GO:0000811//GINS complex	GO:0032508//DNA duplex unwinding;GO:0000727//double-strand break repair via break-induced replication;GO:1902975//mitotic DNA replication initiation	GO:0043138//3'-5' DNA helicase activity	-
Os01g0248701	0.8472	0.5354	0.4021	0.8503	0.1556	0.28	0	0.2799	0.0978	GO:0009536//plastid	GO:0044710//single-organism metabolic process	GO:0016740//transferase activity	K13789//Terpenoid backbone biosynthesis;Biosynthesis of secondary metabolites;Metabolic pathways
Os01g0248800	0.2134	0.9101	0.4557	0	0	0	1.001	0	0.4432	GO:0005739//mitochondrion	-	-	-
Os01g0248900	1.9076	2.2037	1.1458	6.1029	6.798	6.7376	3.0205	3.4267	2.3529	GO:0005576//extracellular region;GO:0016020//membrane;GO:0005618//cell wall;GO:0016023//cytoplasmic membrane-bounded vesicle	GO:0009664//plant-type cell wall organization	-	-
Os01g0249100	0.1392	0	0	0	0	0	0	0.1379	0	GO:0005576//extracellular region;GO:0016020//membrane;GO:0005618//cell wall;GO:0016023//cytoplasmic membrane-bounded vesicle	GO:0009664//plant-type cell wall organization	-	-
Os01g0249200	28.3851	26.3711	25.1677	17.3816	14.4798	16.9661	27.8836	28.8423	30.5471	GO:0005576//extracellular region;GO:0016023//cytoplasmic membrane-bounded vesicle	GO:0055114//oxidation-reduction process;GO:0019430//removal of superoxide radicals	GO:0045735//nutrient reservoir activity;GO:0030145//manganese ion binding;GO:0004784//superoxide dismutase activity	-
Os01g0249300	88.6125	88.3043	81.6713	74.1712	76.8428	74.7129	79.5618	84.7038	85.7398	-	-	-	-
Os01g0249900	0.2642	0	0.2821	0	0	0	0	0	0	GO:0009536//plastid	-	-	-
Os01g0250200	0	0	0.1486	0	0	0	0	0	0	-	-	-	-
Os01g0250300	7.7922	7.9567	9.3798	4.337	5.2097	4.9863	5.1844	4.7739	3.8996	GO:0016023//cytoplasmic membrane-bounded vesicle	-	-	-
Os01g0250600	8.863	9.3703	9.5856	10.036	9.6712	10.0261	13.2205	12.8378	16.051	GO:0005739//mitochondrion	GO:0000394//RNA splicing, via endonucleolytic cleavage and ligation;GO:0009086//methionine biosynthetic process;GO:0006661//phosphatidylinositol biosynthetic process	-	-
Os01g0250900	15.0563	14.6792	13.1378	7.4694	8.6735	10.4489	6.3775	7.9725	7.864	GO:0009570//chloroplast stroma	GO:0008152//metabolic process	GO:0046872//metal ion binding;GO:0016787//hydrolase activity	-
Os01g0251000	9.4869	11.022	8.799	7.0733	5.4203	6.5569	9.461	10.1542	7.5451	GO:0005783//endoplasmic reticulum;GO:0009707//chloroplast outer membrane	GO:0016558//protein import into peroxisome matrix;GO:0010351//lithium ion transport;GO:1990052//ER to chloroplast lipid transport;GO:0034196//acylglycerol transport;GO:0006891//intra-Golgi vesicle-mediated transport	GO:0070300//phosphatidic acid binding;GO:0042803//protein homodimerization activity	-
Os01g0251100	5.7661	6.2353	4.683	5.3797	4.6305	3.7842	9.7538	8.6926	9.3632	GO:0005840//ribosome;GO:0005739//mitochondrion	GO:0006412//translation	GO:0003735//structural constituent of ribosome	K02906//Butanoate metabolism;Metabolic pathways;Propanoate metabolism;Pyruvate metabolism;Ribosome
Os01g0251200	5.4944	6.4232	6.2148	4.9836	4.6747	4.721	5.4609	6.6554	6.6369	-	-	GO:0008270//zinc ion binding	-
Os01g0251400	13.3804	14.1323	11.4305	0.3837	0	0.1895	6.6361	3.2205	6.1547	-	-	-	-
Os01g0252100	52.5352	56.622	52.1141	67.1829	70.1041	74.5711	66.9101	71.3662	62.9243	-	GO:0006468//protein phosphorylation	GO:0004674//protein serine/threonine kinase activity;GO:0005524//ATP binding	-
Os01g0252200	6.6119	6.765	6.7965	5.7058	4.0849	4.901	5.4502	5.1442	5.7764	-	-	GO:0003677//DNA binding;GO:0008270//zinc ion binding	K04728//NF-kappa B signaling pathway;Cell cycle;HTLV-I infection;p53 signaling pathway;Apoptosis;Transcriptional misregulation in cancer
Os01g0252250	0.9087	0.646	0.9703	0.152	0	0.4505	0.2842	0.6004	0.3146	-	-	-	-
Os01g0252600	0	0	0.1998	0	0	0	0	0	0	-	-	-	-
Os01g0252700	1.4917	0.8837	0.9956	0.4367	0.3082	0.3697	0	0.1848	0.1937	-	GO:0008152//metabolic process	GO:0016746//transferase activity, transferring acyl groups	K13508//Glycerolipid metabolism;Glycerophospholipid metabolism;Metabolic pathways
Os01g0252900	8.2771	9.9102	9.5829	6.5585	6.8396	6.9967	6.0496	6.3898	5.8823	-	-	GO:0003676//nucleic acid binding;GO:0008270//zinc ion binding	-
Os01g0253000	0.0667	0	0.3562	0.2009	0	0.1323	0.0626	0.1983	0.0693	GO:0009536//plastid;GO:0009506//plasmodesma;GO:0016023//cytoplasmic membrane-bounded vesicle;GO:0005886//plasma membrane	GO:0046777//protein autophosphorylation;GO:0009755//hormone-mediated signaling pathway;GO:0007178//transmembrane receptor protein serine/threonine kinase signaling pathway	GO:0005524//ATP binding;GO:0004675//transmembrane receptor protein serine/threonine kinase activity;GO:0031625//ubiquitin protein ligase binding;GO:0001653//peptide receptor activity	-
Os01g0253100	22.7927	21.3085	24.3388	17.1181	19.9953	18.9211	18.8961	21.1964	21.2012	GO:0005739//mitochondrion;GO:0005886//plasma membrane	GO:0006468//protein phosphorylation	GO:0005524//ATP binding;GO:0004674//protein serine/threonine kinase activity	-
Os01g0253200	0	0	0	0	0	0	0.385	0	0.2131	GO:0016023//cytoplasmic membrane-bounded vesicle	GO:0043086//negative regulation of catalytic activity	GO:0004857//enzyme inhibitor activity	-
Os01g0253300	135.2	128.835	138.267	83.0639	86.8294	91.2648	89.3598	94.7297	91.3813	GO:0048471//perinuclear region of cytoplasm;GO:0005634//nucleus	GO:0016032//viral process;GO:0006606//protein import into nucleus	GO:0008565//protein transporter activity	-
Os01g0253400	0.8079	0.2553	0.4793	0.6307	0.1484	0.178	0.4212	0.089	0.6527	GO:0016020//membrane	-	-	-
Os01g0253500	3.2208	4.056	3.7341	1.1083	1.2927	1.6422	0.8634	1.6416	1.3381	-	-	-	-
Os01g0253600	24.6376	26.4809	25.8391	24.8753	21.5707	23.5537	16.9252	15.2609	22.2392	GO:0005634//nucleus	GO:0006281//DNA repair;GO:0006310//DNA recombination;GO:0006260//DNA replication	GO:0005515//protein binding;GO:0003677//DNA binding	K10740//Homologous recombination;DNA replication;Mismatch repair;Nucleotide excision repair;Fanconi anemia pathway
Os01g0253800	0	0	0.1353	0	0.1047	0	0.4757	0	0.2633	GO:0016023//cytoplasmic membrane-bounded vesicle	-	-	-
Os01g0253900	106.771	100.515	110.799	35.2509	34.3709	31.7861	11.9108	12.9784	13.4976	GO:0098588//bounding membrane of organelle	GO:0006629//lipid metabolic process	GO:0016298//lipase activity	-
Os01g0254000	157.684	167.321	163.635	162.217	157.845	147.718	193.829	191.214	181.514	GO:0005794//Golgi apparatus;GO:0005783//endoplasmic reticulum;GO:0016023//cytoplasmic membrane-bounded vesicle	GO:0006888//ER to Golgi vesicle-mediated transport;GO:0007264//small GTPase mediated signal transduction;GO:0006886//intracellular protein transport	GO:0005215//transporter activity;GO:0005525//GTP binding	K07953//Legionellosis;Protein processing in endoplasmic reticulum
Os01g0254100	101.487	97.897	98.6398	92.6349	98.6462	99.5919	90.8403	96.5372	90.5826	-	-	-	K14558//Ribosome biogenesis in eukaryotes
Os01g0254200	46.689	52.7023	45.6453	42.9025	50.7022	42.8478	47.3601	45.49	45.5454	-	-	-	-
Os01g0254300	0.6026	0.298	0.2798	0.2629	0.3464	0.1818	0.5408	0.6491	0.4898	GO:0005618//cell wall;GO:0016023//cytoplasmic membrane-bounded vesicle	GO:0042545//cell wall modification;GO:0045490//pectin catabolic process;GO:0043086//negative regulation of catalytic activity	GO:0030599//pectinesterase activity;GO:0004857//enzyme inhibitor activity;GO:0045330//aspartyl esterase activity	K01051//Metabolic pathways;Pentose and glucuronate interconversions;Starch and sucrose metabolism
Os01g0254800	3.7245	3.6521	2.7429	2.9648	2.4409	5.4751	2.8922	4.8368	4.6689	-	-	-	-
Os01g0254900	96.0451	114.106	101.742	118.093	113.062	104.264	103.856	94.4268	101.829	GO:0012505//endomembrane system;GO:0031201//SNARE complex;GO:0016021//integral component of membrane	GO:0006886//intracellular protein transport;GO:0048278//vesicle docking;GO:0006906//vesicle fusion	GO:0005484//SNAP receptor activity;GO:0000149//SNARE binding	K08488//Phagosome;SNARE interactions in vesicular transport
Os01g0255000	24.6051	29.2614	24.7114	13.8625	12.6981	13.8746	15.4485	16.8611	14.5359	-	GO:0008152//metabolic process	GO:0016787//hydrolase activity	-
Os01g0255100	0.0777	0.221	0.249	0.078	0.1927	0.077	0	0.3851	0.0807	-	GO:0008152//metabolic process	GO:0016787//hydrolase activity	-
Os01g0255700	0.2828	0.3016	0.2265	0.071	0.2337	0.6308	0.1327	0.1401	0.0734	GO:0016023//cytoplasmic membrane-bounded vesicle	-	-	-
Os01g0256400	30.5046	29.4757	30.202	36.2642	35.1184	32.5916	35.1526	35.0748	30.1461	GO:0031514//motile cilium;GO:0005875//microtubule associated complex	GO:0000394//RNA splicing, via endonucleolytic cleavage and ligation;GO:0007017//microtubule-based process;GO:0009086//methionine biosynthetic process	-	K10418//Vasopressin-regulated water reabsorption
Os01g0256500	6334.23	6172.68	5973.57	6459.42	5679.76	5554.72	4396.85	3742.02	4079.49	-	-	-	-
Os01g0256600	15.8007	16.5866	14.6649	16.0069	13.1786	11.2729	14.6871	15.3667	15.0312	GO:0005739//mitochondrion;GO:0005840//ribosome	GO:0006412//translation	GO:0003735//structural constituent of ribosome	K02881//ABC transporters;Ribosome
Os01g0256800	1.2171	0.9518	1.3322	0.3665	0.704	0.6938	0.5139	0.2111	0.3793	GO:0009507//chloroplast	GO:0019243//methylglyoxal catabolic process to D-lactate;GO:0000184//nuclear-transcribed mRNA catabolic process, nonsense-mediated decay;GO:0006396//RNA processing	GO:0044822//poly(A) RNA binding;GO:0004004//ATP-dependent RNA helicase activity;GO:0046872//metal ion binding;GO:0005524//ATP binding;GO:0003677//DNA binding	-
Os01g0256900	21.4279	23.8017	24.3115	26.3231	22.9632	24.2313	23.1425	21.1257	23.4157	GO:0005681//spliceosomal complex	GO:0008380//RNA splicing;GO:0006397//mRNA processing	GO:0003723//RNA binding	K12623//RNA degradation;Spliceosome
Os01g0257100	4.7973	4.6206	4.2965	3.883	4.4757	4.4493	6.389	5.5213	6.5902	GO:0016023//cytoplasmic membrane-bounded vesicle	-	-	-
Os01g0257300	5.6965	5.7852	7.3864	10.4819	11.5438	8.8747	15.6531	14.1139	14.0875	GO:0005737//cytoplasm;GO:0005634//nucleus;GO:0072686//mitotic spindle	GO:2000280//regulation of root development;GO:0045841//negative regulation of mitotic metaphase/anaphase transition;GO:0009733//response to auxin	GO:0005525//GTP binding;GO:0005515//protein binding	K14416//mRNA surveillance pathway;Legionellosis
Os01g0257400	11.1107	9.4	11.5212	9.3543	10.9642	11.7891	8.7881	11.0114	10.0143	GO:0005634//nucleus	-	GO:0003677//DNA binding;GO:0046872//metal ion binding	K08852//Protein processing in endoplasmic reticulum;Alzheimer's disease
Os01g0257900	0.7126	0.7369	0.5188	0.6177	0.6959	0.6744	0.7598	0.7062	1.043	-	-	-	-
Os01g0258600	7.0046	9.0739	6.15	4.6869	5.7881	6.3272	4.6737	6.0164	4.0419	GO:0009536//plastid	-	-	-
Os01g0258700	26.7886	28.0795	26.9353	35.1296	33.4871	34.749	52.2435	50.1913	52.3993	GO:0005634//nucleus	-	GO:0046872//metal ion binding;GO:0003677//DNA binding	K08852//Alzheimer's disease;Protein processing in endoplasmic reticulum
Os01g0259200	57.2839	55.3278	57.4555	57.5487	62.65	62.7191	69.0989	69.4296	72.144	-	GO:0006468//protein phosphorylation	GO:0004674//protein serine/threonine kinase activity;GO:0005524//ATP binding	K13430//Plant-pathogen interaction
Os01g0259400	0.3402	0.2902	0.3149	0.0683	0.1312	0.2249	0.0851	0.1124	0.0942	GO:0009506//plasmodesma	GO:0006468//protein phosphorylation;GO:0000914//phragmoplast assembly;GO:0010342//endosperm cellularization	GO:0005524//ATP binding;GO:0004672//protein kinase activity;GO:0008017//microtubule binding	K06228//Basal cell carcinoma;Pathways in cancer;Hedgehog signaling pathway
Os01g0259600	23.3727	25.5902	23.3881	18.4716	19.146	18.2963	14.2239	12.7626	13.4811	-	GO:0019761//glucosinolate biosynthetic process	GO:0003824//catalytic activity	K00953//Metabolic pathways;Riboflavin metabolism
Os01g0259900	2.2444	3.1911	3.8946	2.675	2.666	1.3907	4.7383	3.1975	5.9737	-	GO:0044238//primary metabolic process;GO:0044260//cellular macromolecule metabolic process	-	-
Os01g0260000	0.6515	0.9263	1.7889	0.7473	1.4612	1.7531	2.1831	2.3981	3.19	-	-	-	-
Os01g0260100	1.274	1.4663	1.3928	0.7002	1.1279	1.4736	2.22	2.5553	1.5438	GO:0005871//kinesin complex;GO:0005874//microtubule	GO:0008152//metabolic process;GO:0007018//microtubule-based movement	GO:0008017//microtubule binding;GO:0003777//microtubule motor activity;GO:0005524//ATP binding;GO:0016887//ATPase activity	-
Os01g0260500	2.1135	2.1074	2.1982	1.7631	1.7918	2.1225	1.9573	2.1762	2.1382	-	GO:0006915//apoptotic process;GO:0006952//defense response	GO:0043531//ADP binding;GO:0005524//ATP binding	-
Os01g0260700	40.9632	42.1452	45.6799	35.2154	36.4201	33.0718	45.5713	42.8239	39.6748	-	GO:0006996//organelle organization;GO:0044765//single-organism transport;GO:0006970//response to osmotic stress	-	-
Os01g0260800	17.0352	21.7273	18.4583	7.4174	7.9699	6.2092	10.6952	10.0552	9.8878	GO:0016023//cytoplasmic membrane-bounded vesicle	-	-	-
Os01g0261100	34.1243	33.5292	32.0643	28.5329	31.8311	31.0079	26.065	28.0259	24.9612	-	-	GO:0008270//zinc ion binding	-
Os01g0261200	77.132	78.5714	83.1616	68.5278	68.1885	69.3304	74.7249	78.0283	73.2444	GO:0005634//nucleus	GO:0006355//regulation of transcription, DNA-templated	GO:0003677//DNA binding	-
Os01g0261500	5.0762	5.6752	5.0962	3.9626	4.1229	3.9573	3.9488	4.8588	4.6866	GO:0009507//chloroplast	-	-	-
Os01g0261600	0	0	0	0.0783	0	0	0	0	0	-	GO:0008152//metabolic process	GO:0016747//transferase activity, transferring acyl groups other than amino-acyl groups	-
Os01g0262300	15.7733	18.0002	13.519	9.1654	9.261	9.465	13.0474	12.1356	12.9341	-	GO:0008152//metabolic process	GO:0016747//transferase activity, transferring acyl groups other than amino-acyl groups	-
Os01g0262500	1.354	1.575	1.5772	0.8648	0.2034	0.3661	0.8084	0.4879	0.5114	GO:0016021//integral component of membrane	-	-	-
Os01g0262600	19.1043	19.2227	20.5572	12.3896	13.9043	15.3708	18.1323	18.9335	17.2482	-	GO:0008152//metabolic process	GO:0016740//transferase activity	K03843//Metabolic pathways;Various types of N-glycan biosynthesis;N-Glycan biosynthesis
Os01g0262700	6.5104	6.0523	6.0429	2.664	2.5243	2.4328	4.1821	3.5239	3.3291	-	-	-	-
Os01g0263000	0.3059	0.58	0.4356	0	0	0.2022	0	0	0	GO:0005576//extracellular region;GO:0016023//cytoplasmic membrane-bounded vesicle	GO:0055114//oxidation-reduction process;GO:0042744//hydrogen peroxide catabolic process;GO:0006979//response to oxidative stress	GO:0020037//heme binding;GO:0046872//metal ion binding;GO:0004601//peroxidase activity	K00430//Phenylpropanoid biosynthesis;Metabolic pathways;Biosynthesis of secondary metabolites;Phenylalanine metabolism
Os01g0263300	11.0682	8.4556	11.0252	3.8964	2.5937	3.685	2.8676	3.6837	3.3459	GO:0005576//extracellular region	GO:0042744//hydrogen peroxide catabolic process;GO:0055114//oxidation-reduction process;GO:0006979//response to oxidative stress	GO:0046872//metal ion binding;GO:0004601//peroxidase activity;GO:0020037//heme binding	K00430//Biosynthesis of secondary metabolites;Phenylalanine metabolism;Metabolic pathways;Phenylpropanoid biosynthesis
Os01g0263500	9.555	8.7334	8.2597	8.905	8.9295	8.9091	8.8587	9.1314	11.8148	GO:0016592//mediator complex;GO:0016023//cytoplasmic membrane-bounded vesicle	GO:0046482//para-aminobenzoic acid metabolic process	-	-
Os01g0263600	1.1617	1.508	0.809	0.8111	0.7095	0.8513	1.4691	0.8009	0.9968	GO:0009568//amyloplast starch grain;GO:0005634//nucleus	GO:0000398//mRNA splicing, via spliceosome;GO:0019252//starch biosynthetic process	-	K12855//Spliceosome
Os01g0263900	17.1985	16.4485	19.3561	20.4904	22.4422	17.7868	8.9394	9.1355	10.2169	-	GO:0006355//regulation of transcription, DNA-templated	GO:0003677//DNA binding	-
Os01g0264100	0.0549	0.156	0.0586	0	0.0453	0.0544	0	0.1631	0.1709	-	GO:0008152//metabolic process	GO:0070569//uridylyltransferase activity	K00963//Benzoate degradation;Metabolic pathways;Naphthalene degradation;Starch and sucrose metabolism;Biosynthesis of secondary metabolites;Glyoxylate and dicarboxylate metabolism;Fatty acid metabolism;Butanoate metabolism;Pentose and glucuronate interconversions;Pyruvate metabolism;Microbial metabolism in diverse environments;Amino sugar and nucleotide sugar metabolism;Chloroalkane and chloroalk…
Os01g0264400	7.5387	8.5748	6.8116	12.4554	16.58	13.6831	19.6971	18.5059	19.5153	GO:0005739//mitochondrion	-	-	-
Os01g0264500	36.9521	41.5772	36.62	48.8277	46.3512	47.9679	66.4754	68.7645	65.1648	-	-	-	-
Os01g0264600	0.0534	0.1518	0.171	0.2143	0.0882	0.2646	0.3005	0.2116	0.2772	GO:0005739//mitochondrion	-	-	-
Os01g0264700	20.9941	24.5191	23.2916	18.8135	22.6989	22.7735	22.7685	24.6569	24.8502	GO:0005622//intracellular	GO:0006810//transport	GO:0005215//transporter activity	-
Os01g0265000	1.6492	1.4069	1.6201	1.1255	0.8722	1.1118	2.1664	2.4843	2.0555	GO:0009536//plastid	GO:0015979//photosynthesis;GO:0015995//chlorophyll biosynthetic process;GO:0055114//oxidation-reduction process	GO:0045550//geranylgeranyl reductase activity;GO:0071949//FAD binding;GO:0016628//oxidoreductase activity, acting on the CH-CH group of donors, NAD or NADP as acceptor	K10960//Porphyrin and chlorophyll metabolism;Terpenoid backbone biosynthesis;Biosynthesis of secondary metabolites;Metabolic pathways
Os01g0265100	0.6043	0.8591	2.3229	0	0.1997	0.3594	0.7938	0.7186	0.251	GO:0005739//mitochondrion	GO:0007264//small GTPase mediated signal transduction;GO:0006886//intracellular protein transport	GO:0005215//transporter activity;GO:0005525//GTP binding	-
Os01g0265200	5.6123	4.6483	4.6547	2.9532	2.5664	1.9988	2.7608	2.592	3.5655	GO:0016021//integral component of membrane;GO:0009526//plastid envelope;GO:0005743//mitochondrial inner membrane;GO:0042651//thylakoid membrane	GO:0010117//photoprotection;GO:0055085//transmembrane transport;GO:0010206//photosystem II repair;GO:0015867//ATP transport	GO:0005347//ATP transmembrane transporter activity	-
Os01g0265300	0.1497	0.2981	0.1919	0.2405	0.0742	0.1485	0.1405	0.1781	0.1244	-	-	GO:0008270//zinc ion binding	-
Os01g0265400	1.882	1.8488	1.7722	1.5283	1.4279	1.1534	1.9425	2.6282	2.4524	GO:0016023//cytoplasmic membrane-bounded vesicle	-	-	-
Os01g0265700	7.4574	9.07	8.6348	4.7794	7.5729	5.6118	7.1658	8.1031	8.119	GO:0005739//mitochondrion	GO:0006635//fatty acid beta-oxidation;GO:0048573//photoperiodism, flowering	-	-
Os01g0265800	54.3592	52.1114	53.6646	52.7532	50.9575	51.2174	54.4862	47.1878	48.8124	-	-	GO:1901363//heterocyclic compound binding;GO:0097159//organic cyclic compound binding	-
Os01g0265900	1.1435	2.0323	1.3083	0.6558	0.9449	0.6073	0.958	1.5785	1.7392	GO:0005737//cytoplasm	GO:0090502//RNA phosphodiester bond hydrolysis, endonucleolytic	GO:0003697//single-stranded DNA binding;GO:0043565//sequence-specific DNA binding;GO:0004521//endoribonuclease activity	-
Os01g0266000	14.9225	14.9222	14.0504	13.6411	14.045	13.628	18.8239	19.0233	19.0046	GO:0005739//mitochondrion	-	-	-
Os01g0266100	1.8397	0.4904	0.8594	0.4616	1.0451	0.6839	1.0788	1.2535	0.4777	-	GO:0009987//cellular process;GO:0006970//response to osmotic stress;GO:0080167//response to karrikin;GO:0048583//regulation of response to stimulus	GO:0004842//ubiquitin-protein transferase activity;GO:0008270//zinc ion binding	-
Os01g0266200	9.2267	9.2449	9.1155	6.7449	8.0745	8.1391	5.0103	6.0481	6.3764	-	GO:0044710//single-organism metabolic process;GO:0051276//chromosome organization;GO:0044763//single-organism cellular process;GO:0006259//DNA metabolic process	GO:0004386//helicase activity	-
Os01g0266300	11.3468	11.3027	10.4478	7.6378	7.5235	9.9022	5.7377	6.5317	6.5632	GO:0016023//cytoplasmic membrane-bounded vesicle	GO:0006281//DNA repair;GO:0032508//DNA duplex unwinding;GO:0000723//telomere maintenance	GO:0005524//ATP binding;GO:0003678//DNA helicase activity	-
Os01g0266400	56.1073	61.804	48.8713	639.434	613.483	573.532	668.397	610.144	606.04	-	-	-	-
Os01g0266500	11.2992	8.4898	10.7905	11.5251	12.601	12.3862	16.1185	14.4757	19.3694	-	GO:0009058//biosynthetic process	GO:0003824//catalytic activity	-
Os01g0266600	10.5749	11.96	9.7524	5.7893	9.3342	8.5779	5.4122	4.5256	4.9926	GO:0005759//mitochondrial matrix	GO:0006096//glycolytic process;GO:0006979//response to oxidative stress;GO:0009060//aerobic respiration	GO:0004601//peroxidase activity;GO:0051920//peroxiredoxin activity	-
Os01g0266800	44.9552	42.9432	42.7124	9.4805	9.9254	10.1162	3.2279	2.4848	2.7253	GO:0016020//membrane	-	-	-
Os01g0267100	20.2571	19.9443	19.6542	7.1488	6.8756	7.9037	7.5211	6.8863	6.6063	GO:0005829//cytosol	GO:0006139//nucleobase-containing compound metabolic process;GO:0032259//methylation	GO:0008168//methyltransferase activity;GO:0003676//nucleic acid binding	-
Os01g0267200	111.278	114.342	111.172	129.408	128.285	112.402	126.147	116.26	120.756	GO:0000502//proteasome complex	-	-	K03030//Proteasome;Epstein-Barr virus infection
Os01g0267300	0.9482	0.5778	0.6509	0.9517	0.8955	0.8058	0.7626	1.4096	1.6883	GO:0005615//extracellular space	GO:0010951//negative regulation of endopeptidase activity	GO:0004867//serine-type endopeptidase inhibitor activity	K13963//Amoebiasis
Os01g0267400	3.6149	4.3639	3.2775	3.5597	2.818	3.3134	3.1999	2.9742	4.7465	GO:0016021//integral component of membrane	GO:0006661//phosphatidylinositol biosynthetic process	-	-
Os01g0267600	7.4716	5.7542	6.2331	6.796	6.9457	7.7161	9.0553	7.9447	8.7305	GO:0009536//plastid	-	-	-
Os01g0267800	15.1078	14.2355	14.2235	13.4585	13.075	16.9279	15.3499	13.4666	11.2351	GO:0009506//plasmodesma;GO:0005886//plasma membrane	GO:0009755//hormone-mediated signaling pathway;GO:0046777//protein autophosphorylation;GO:0007178//transmembrane receptor protein serine/threonine kinase signaling pathway	GO:0031625//ubiquitin protein ligase binding;GO:0004675//transmembrane receptor protein serine/threonine kinase activity;GO:0001653//peptide receptor activity	-
Os01g0267900	87.9647	93.7548	83.7732	81.2245	80.3337	74.2895	75.2002	74.263	69.5736	GO:0005829//cytosol	GO:0009612//response to mechanical stimulus;GO:0010099//regulation of photomorphogenesis;GO:0005513//detection of calcium ion;GO:0019722//calcium-mediated signaling;GO:0006084//acetyl-CoA metabolic process;GO:0032259//methylation	GO:0005509//calcium ion binding;GO:0005515//protein binding;GO:0008171//O-methyltransferase activity	K02183//Phototransduction - fly;Dopaminergic synapse;Oocyte meiosis;Calcium signaling pathway;Salivary secretion;Tuberculosis;Olfactory transduction;GnRH signaling pathway;Phototransduction;Pertussis;Long-term potentiation;Glioma;Neurotrophin signaling pathway;Phosphatidylinositol signaling system;Alzheimer's disease;Insulin signaling pathway;Gastric acid secretion;Plant-pathogen interaction;Alco…
Os01g0268000	0.209	0.2971	0.1116	0.6292	0.4317	0.4144	0	0	0	GO:0005739//mitochondrion	-	-	-
Os01g0268100	35.0499	35.9443	37.9914	34.1848	32.7264	34.5526	28.3659	28.849	25.0243	GO:0016021//integral component of membrane	GO:0055085//transmembrane transport;GO:0009624//response to nematode	GO:0015144//carbohydrate transmembrane transporter activity	-
Os01g0268300	2.6081	2.0722	2.2935	1.2318	1.4579	1.3689	3.3468	2.2046	3.1073	GO:0005694//chromosome;GO:0005739//mitochondrion;GO:0009330//DNA topoisomerase complex (ATP-hydrolyzing);GO:0009507//chloroplast;GO:0009295//nucleoid	GO:0006268//DNA unwinding involved in DNA replication;GO:0006265//DNA topological change;GO:0007059//chromosome segregation	GO:0003918//DNA topoisomerase type II (ATP-hydrolyzing) activity;GO:0005524//ATP binding;GO:0003677//DNA binding	-
Os01g0268500	16.4707	16.7658	17.263	17.6001	18.4194	18.7428	8.7444	9.5754	9.4823	GO:0009536//plastid	GO:0005975//carbohydrate metabolic process	GO:0004553//hydrolase activity, hydrolyzing O-glycosyl compounds;GO:0030246//carbohydrate binding	-
Os01g0268800	32.6368	34.0355	32.6215	31.3597	27.9464	31.3218	30.2965	28.8278	29.273	GO:0016021//integral component of membrane	GO:0006508//proteolysis	GO:0004252//serine-type endopeptidase activity	-
Os01g0268900	0.8735	1.5179	1.4509	1.1689	0.4812	0.7698	1.8213	1.8276	1.7137	GO:0009536//plastid	-	-	-
Os01g0269000	110.64	116.848	114.085	87.0397	83.7224	80.8693	48.7416	48.2003	48.0314	GO:0005739//mitochondrion	GO:0008152//metabolic process	GO:0046872//metal ion binding;GO:0004419//hydroxymethylglutaryl-CoA lyase activity	K01640//Butanoate metabolism;Peroxisome;Valine, leucine and isoleucine degradation;Geraniol degradation;Metabolic pathways;Biosynthesis of secondary metabolites;Synthesis and degradation of ketone bodies
Os01g0269100	17.7371	18.8638	17.7848	14.4496	15.9008	18.2379	17.3048	18.3712	18.7162	GO:0005829//cytosol	GO:2000541//positive regulation of protein geranylgeranylation	GO:0017137//Rab GTPase binding	-
Os01g0269500	1.2048	1.0368	1.0157	1.0501	0.6288	0.8173	1.6957	1.634	1.7783	GO:0005622//intracellular	GO:0006952//defense response;GO:0006915//apoptotic process	GO:0043531//ADP binding;GO:0005524//ATP binding	K13457//Plant-pathogen interaction
Os01g0269550	0.2436	0.1732	0.3901	0.4889	0.2516	0.2113	0.2285	0.4224	0.6008	-	-	-	-
Os01g0269800	0.0701	0.2992	0.0374	0	0.029	0.0348	0.0658	0.0348	0.0364	GO:0005840//ribosome	GO:0006952//defense response;GO:0006915//apoptotic process	GO:0043531//ADP binding;GO:0005524//ATP binding	K13457//Plant-pathogen interaction
Os01g0269900	6.3399	5.7947	5.2655	3.7371	3.6589	5.188	3.8242	3.6403	5.0694	GO:0005737//cytoplasm;GO:0035267//NuA4 histone acetyltransferase complex;GO:0031011//Ino80 complex;GO:0005856//cytoskeleton	GO:0009266//response to temperature stimulus;GO:0008283//cell proliferation;GO:0042742//defense response to bacterium;GO:0006355//regulation of transcription, DNA-templated;GO:0030029//actin filament-based process;GO:0006281//DNA repair;GO:0006338//chromatin remodeling;GO:0009910//negative regulation of flower development	GO:0005200//structural constituent of cytoskeleton	-
Os01g0270100	87.9956	96.0806	91.7844	94.6619	86.7743	85.4085	91.1418	80.8489	84.0258	GO:0005576//extracellular region	GO:0006952//defense response;GO:0010951//negative regulation of endopeptidase activity	GO:0004869//cysteine-type endopeptidase inhibitor activity	-
Os01g0270300	9.3827	8.3258	11.3692	4.4748	5.5537	4.75	22.4151	28.8855	27.232	GO:0005576//extracellular region;GO:0016023//cytoplasmic membrane-bounded vesicle	GO:0055114//oxidation-reduction process;GO:0042744//hydrogen peroxide catabolic process;GO:0006979//response to oxidative stress	GO:0020037//heme binding;GO:0004601//peroxidase activity;GO:0046872//metal ion binding	K00430//Biosynthesis of secondary metabolites;Metabolic pathways;Phenylalanine metabolism;Phenylpropanoid biosynthesis
Os01g0271000	6.911	6.5507	8.5563	5.9311	5.628	7.5468	11.0896	8.2389	10.1952	GO:0016020//membrane;GO:0005737//cytoplasm	-	-	-
Os01g0271200	4.5667	3.4629	3.9012	5.4565	4.5284	4.9587	9.2636	9.6121	10.2094	GO:0009536//plastid	GO:0006424//glutamyl-tRNA aminoacylation	GO:0004818//glutamate-tRNA ligase activity;GO:0005524//ATP binding	K01885//Porphyrin and chlorophyll metabolism;Two-component system;Metabolic pathways;Microbial metabolism in diverse environments;Aminoacyl-tRNA biosynthesis;Biosynthesis of secondary metabolites;Aminobenzoate degradation;Riboflavin metabolism
Os01g0271400	12.3443	12.4883	15.9701	8.3392	7.7485	7.5313	8.4642	9.2931	7.5204	GO:0044434//chloroplast part;GO:0009532//plastid stroma	GO:0050789//regulation of biological process;GO:0006508//proteolysis;GO:0006952//defense response	GO:0004252//serine-type endopeptidase activity	K01358//Cell cycle - Caulobacter
Os01g0271500	21.538	22.7285	22.9339	21.1272	20.4697	19.7803	27.7087	24.0666	24.1453	GO:0005737//cytoplasm	GO:0045116//protein neddylation	GO:0046982//protein heterodimerization activity;GO:0016881//acid-amino acid ligase activity;GO:0019781//NEDD8 activating enzyme activity;GO:0005524//ATP binding	K10686//Ubiquitin mediated proteolysis
Os01g0271700	3.3965	2.9619	3.8204	4.409	4.0416	3.0531	6.5014	6.9119	5.5035	-	-	-	-
Os01g0272600	11.0369	9.7724	11.3622	13.8634	16.1105	15.2666	14.8827	13.0997	13.6603	GO:0016023//cytoplasmic membrane-bounded vesicle	-	-	-
Os01g0272800	5.3002	4.3629	4.4683	2.2399	4.6103	3.3188	5.4967	5.5293	4.5394	GO:0009536//plastid	-	-	-
Os01g0273000	43.0225	59.0069	40.1403	41.4357	44.1693	43.2994	37.7174	34.2395	36.7871	-	-	-	K10881//Homologous recombination;Epstein-Barr virus infection;Proteasome
Os01g0273100	1.8402	1.682	2.9476	0.2639	0.4345	0.7819	1.3567	0.2605	0.4096	-	GO:0016579//protein deubiquitination	GO:0004842//ubiquitin-protein transferase activity;GO:0005524//ATP binding;GO:0016874//ligase activity	K06688//Ubiquitin mediated proteolysis
Os01g0273300	50.0685	44.3632	47.3365	34.7595	35.0501	33.4848	39.2421	40.6643	41.5215	-	-	-	-
Os01g0273500	15.6676	16.4349	15.4663	7.6878	8.6886	7.732	10.5846	12.284	11.4276	-	-	-	-
Os01g0273800	5.0004	3.9376	4.1895	2.0075	1.5257	2.3643	2.8151	2.516	2.3971	-	GO:0055114//oxidation-reduction process	GO:0050660//flavin adenine dinucleotide binding;GO:0004499//N,N-dimethylaniline monooxygenase activity;GO:0050661//NADP binding	K11816//Tryptophan metabolism
Os01g0273900	0	0	0.0298	0	0	0	0	0	0	-	GO:0006508//proteolysis	GO:0008234//cysteine-type peptidase activity	-
Os01g0274500	1.2675	1.0012	1.2031	0	0.6982	0.2792	0.2643	0.6979	0	GO:0005576//extracellular region;GO:0005618//cell wall;GO:0016023//cytoplasmic membrane-bounded vesicle;GO:0016020//membrane	GO:0009664//plant-type cell wall organization	-	-
Os01g0274800	3.432	2.9943	3.4982	8.22	10.3771	10.1303	6.0745	7.3437	7.5345	-	-	-	-
Os01g0275200	0.0572	0.0814	0	0	0	0	0	0.1702	0	-	GO:0031047//gene silencing by RNA	GO:0003676//nucleic acid binding	-
Os01g0275600	23.823	23.8889	24.693	8.3441	8.8326	9.1426	14.323	15.7169	15.1658	-	GO:0031047//gene silencing by RNA	GO:0003676//nucleic acid binding	-
Os01g0275900	20.2111	17.5053	18.2953	18.7592	20.9913	20.9567	25.0185	22.0886	22.9956	-	-	-	-
Os01g0276000	95.9918	100.198	96.1872	70.9011	62.0046	64.8413	96.253	88.9366	86.012	GO:0005840//ribosome	GO:0006412//translation	GO:0003735//structural constituent of ribosome	K02908//Ribosome
Os01g0276100	67.9952	70.3186	63.6437	72.1063	72.083	67.6194	73.0545	72.8642	72.441	GO:0005739//mitochondrion	GO:0006099//tricarboxylic acid cycle	GO:0051287//NAD binding;GO:0000287//magnesium ion binding;GO:0004449//isocitrate dehydrogenase (NAD+) activity	K00030//Biosynthesis of secondary metabolites;Metabolic pathways;Microbial metabolism in diverse environments;Citrate cycle (TCA cycle)
Os01g0276200	11.1905	6.5158	6.1455	7.4877	6.6051	5.6001	18.5	16.3717	20.0363	GO:0005741//mitochondrial outer membrane	GO:0055085//transmembrane transport	-	K11518//Amyotrophic lateral sclerosis (ALS)
Os01g0276300	1.7875	1.1119	1.3123	1.1213	0.6462	0.5538	1.7821	1.5501	1.5085	-	-	-	-
Os01g0276400	11.7311	12.3082	12.8724	14.0478	14.0393	13.4752	13.816	15.956	12.6049	GO:0005634//nucleus;GO:0005887//integral component of plasma membrane;GO:0000139//Golgi membrane;GO:0005789//endoplasmic reticulum membrane	GO:0019722//calcium-mediated signaling;GO:0006508//proteolysis;GO:0007219//Notch signaling pathway	GO:0004190//aspartic-type endopeptidase activity	K04505//Wnt signaling pathway;Neurotrophin signaling pathway;Alzheimer's disease;Notch signaling pathway
Os01g0276500	8.8577	9.9492	11.6341	9.1569	8.4905	6.235	10.8045	11.4121	10.7643	GO:0009570//chloroplast stroma	GO:0009165//nucleotide biosynthetic process;GO:0000105//histidine biosynthetic process	GO:0004635//phosphoribosyl-AMP cyclohydrolase activity;GO:0004636//phosphoribosyl-ATP diphosphatase activity	K11755//Histidine metabolism;ABC transporters;Metabolic pathways;Biosynthesis of secondary metabolites;RNA degradation;Starch and sucrose metabolism
Os01g0276600	48.6215	50.3075	47.1219	42.8409	36.9288	39.5337	72.422	58.1263	64.5854	-	-	GO:0046872//metal ion binding	-
Os01g0276700	22.011	21.6163	22.0018	119.751	119.256	116.804	111.312	110.87	110.21	-	GO:0006096//glycolytic process	GO:0004743//pyruvate kinase activity;GO:0000287//magnesium ion binding;GO:0016301//kinase activity;GO:0030955//potassium ion binding	K00873//Pyruvate metabolism;Microbial metabolism in diverse environments;Thiamine metabolism;Metabolic pathways;Glycolysis / Gluconeogenesis;Carbon fixation in photosynthetic organisms;Type II diabetes mellitus;Purine metabolism;Biosynthesis of secondary metabolites
Os01g0276800	44.1083	41.8088	40.83	33.2597	35.7334	37.5921	37.2437	38.7065	34.5141	GO:0016023//cytoplasmic membrane-bounded vesicle	GO:0006952//defense response;GO:0044711//single-organism biosynthetic process;GO:0034645//cellular macromolecule biosynthetic process;GO:0044763//single-organism cellular process;GO:0006807//nitrogen compound metabolic process;GO:0044723//single-organism carbohydrate metabolic process	-	K08288//Protein processing in endoplasmic reticulum
Os01g0276900	0.6119	0.435	0.1634	0.9212	0.7584	0.6066	0.4306	0	0.6356	GO:0016023//cytoplasmic membrane-bounded vesicle	-	-	-
Os01g0277100	0	0.2767	0	0.1954	0.1608	0.193	0.5479	0.5787	0.2022	-	-	-	-
Os01g0277500	1.1337	1.2089	1.3619	0.237	0.4294	0.8898	1.8615	1.7789	1.5209	-	GO:0006355//regulation of transcription, DNA-templated	GO:0003677//DNA binding	-
Os01g0277600	19.7132	14.1877	16.3907	16.3246	16.9705	17.8498	17.1511	18.2366	17.718	GO:0016021//integral component of membrane;GO:0005886//plasma membrane;GO:0005783//endoplasmic reticulum	GO:0045332//phospholipid translocation;GO:0006612//protein targeting to membrane;GO:0010363//regulation of plant-type hypersensitive response;GO:0009963//positive regulation of flavonoid biosynthetic process	GO:0000287//magnesium ion binding;GO:0005524//ATP binding;GO:0004012//phospholipid-translocating ATPase activity	-
Os01g0277700	16.5536	15.7798	18.3796	14.5376	16.7099	14.8263	20.4742	18.1767	18.4637	GO:0016020//membrane	-	-	-
Os01g0277900	9.7597	8.0735	7.39	9.2612	9.5311	8.7963	7.326	6.8587	9.5842	-	-	-	-
Os01g0278000	4.0603	2.5657	1.927	7.2448	6.7103	7.6036	5.2208	3.5769	4.3735	-	-	-	-
Os01g0278100	0.0935	0	0.2995	0	0.1545	0.0927	0.0877	0	0.0971	-	-	-	-
Os01g0278200	6.6384	6.8974	6.4071	4.7408	3.5867	4.2399	6.2887	5.6302	5.2376	GO:0009536//plastid	-	-	-
Os01g0278600	1.6246	1.6499	2.3544	3.2029	4.1233	3.2788	2.2321	1.6676	2.2298	-	-	-	-
Os01g0278900	0.5119	0.7278	1.0932	0.1713	0.141	0.3383	0.6404	0.1691	0.1772	GO:0009536//plastid	-	-	-
Os01g0279000	0.4695	0.3081	0.3471	0.2537	0.2686	0.1074	0.2372	0.3937	0.2251	GO:0016021//integral component of membrane	GO:0008152//metabolic process	GO:0008270//zinc ion binding;GO:0019706//protein-cysteine S-palmitoyltransferase activity	-
Os01g0279100	3.067	2.6476	2.3393	4.2326	4.0731	5.104	4.3167	3.9081	3.9252	GO:0009534//chloroplast thylakoid;GO:0031969//chloroplast membrane	GO:0019216//regulation of lipid metabolic process;GO:0019344//cysteine biosynthetic process;GO:0010207//photosystem II assembly;GO:0036068//light-independent chlorophyll biosynthetic process;GO:0009416//response to light stimulus;GO:0055114//oxidation-reduction process;GO:0031408//oxylipin biosynthetic process;GO:1901401//regulation of tetrapyrrole metabolic process;GO:0019288//isopentenyl diphos…	GO:0048529//magnesium-protoporphyrin IX monomethyl ester (oxidative) cyclase activity;GO:0003677//DNA binding;GO:0005506//iron ion binding	K04035//Biosynthesis of secondary metabolites;Metabolic pathways;Porphyrin and chlorophyll metabolism
Os01g0279200	23.7137	25.8032	26.4851	26.8973	30.3429	28.0082	25.2021	28.238	27.3326	GO:0000502//proteasome complex;GO:0005829//cytosol	GO:0009640//photomorphogenesis;GO:0010388//cullin deneddylation;GO:0030163//protein catabolic process	-	-
Os01g0279300	228.46	246.046	231.528	232.726	223.54	200.802	215.091	219.804	212.146	-	GO:0032259//methylation	GO:0005509//calcium ion binding;GO:0008171//O-methyltransferase activity	K02183//Phototransduction;GnRH signaling pathway;Neurotrophin signaling pathway;Glioma;Long-term potentiation;Pertussis;Dopaminergic synapse;Oocyte meiosis;Phototransduction - fly;Olfactory transduction;Tuberculosis;Salivary secretion;Calcium signaling pathway;Plant-pathogen interaction;Amphetamine addiction;Melanogenesis;Vascular smooth muscle contraction;Alcoholism;Alzheimer's disease;Insulin s…
Os01g0279400	0.4764	0.3387	0.5723	0	0.0984	0	0.1117	0	0	GO:0016021//integral component of membrane	GO:0055085//transmembrane transport	-	-
Os01g0279700	1.7852	2.2778	2.1507	1.8377	2.0047	2.0875	1.2026	1.3609	0.9033	GO:0031969//chloroplast membrane;GO:0016021//integral component of membrane	GO:0006612//protein targeting to membrane;GO:0010200//response to chitin;GO:0009862//systemic acquired resistance, salicylic acid mediated signaling pathway;GO:0042631//cellular response to water deprivation;GO:0009867//jasmonic acid mediated signaling pathway;GO:0042742//defense response to bacterium;GO:0000165//MAPK cascade;GO:0050832//defense response to fungus;GO:0010310//regulation of hydrog…	GO:0030504//inorganic diphosphate transmembrane transporter activity;GO:0005315//inorganic phosphate transmembrane transporter activity	-
Os01g0279800	21.9802	29.5745	25.3031	10.2233	12.2268	11.9056	17.9076	19.1271	19.7119	GO:0016023//cytoplasmic membrane-bounded vesicle	GO:0016310//phosphorylation	GO:0016301//kinase activity	-
Os01g0279900	11.0408	9.8986	12.0901	7.9051	10.1112	8.9938	11.0854	12.8238	10.226	-	GO:0006355//regulation of transcription, DNA-templated	GO:0043565//sequence-specific DNA binding;GO:0003700//sequence-specific DNA binding transcription factor activity	K14431//Plant hormone signal transduction
Os01g0280000	39.3411	40.0139	42.0731	34.2525	33.8797	32.4832	30.7428	32.178	28.4929	-	GO:0090305//nucleic acid phosphodiester bond hydrolysis	GO:0003676//nucleic acid binding;GO:0004527//exonuclease activity;GO:0008270//zinc ion binding	-
Os01g0280200	0.4148	0.3932	0.1477	0.0694	0	0.0685	0.3244	0.4111	0.6463	GO:0005739//mitochondrion	-	-	-
Os01g0280400	0.3348	0.5193	0.325	0.611	0.4276	0.3621	0.971	0.8145	1.0433	GO:0005739//mitochondrion	-	GO:0003677//DNA binding	-
Os01g0280500	1.8341	1.3039	1.8606	7.2713	9.1693	8.3644	7.2279	5.0896	5.9056	GO:0005829//cytosol;GO:0005730//nucleolus	GO:0042256//mature ribosome assembly;GO:0042273//ribosomal large subunit biogenesis;GO:0009793//embryo development ending in seed dormancy;GO:0006413//translational initiation;GO:0007229//integrin-mediated signaling pathway	GO:0043022//ribosome binding;GO:0003743//translation initiation factor activity;GO:0043023//ribosomal large subunit binding	K03264//Ribosome biogenesis in eukaryotes
Os01g0281000	52.5318	55.0175	52.9466	37.9726	38.4231	35.7099	40.0537	36.4615	37.4591	GO:0016023//cytoplasmic membrane-bounded vesicle	-	GO:0005524//ATP binding;GO:0051082//unfolded protein binding	-
Os01g0281100	11.0987	12.3855	12.4717	21.3721	20.7418	18.7441	2.664	2.8138	2.2117	-	-	-	-
Os01g0281200	0.2469	0.1755	0	0.1239	0.051	0	0.0579	0	0	GO:0005634//nucleus	GO:0007049//cell cycle;GO:0051301//cell division	-	K05868//p53 signaling pathway;Progesterone-mediated oocyte maturation;Cell cycle;Oocyte meiosis;HTLV-I infection
Os01g0281400	42.9369	40.3176	42.5396	38.4855	40.4512	42.3179	53.7957	56.2975	51.7281	GO:0030126//COPI vesicle coat	GO:0006886//intracellular protein transport;GO:0016192//vesicle-mediated transport	GO:0005198//structural molecule activity	-
Os01g0281600	1.0915	0.5643	0.8477	0.498	0.41	0.3935	1.3966	1.4751	2.1643	GO:0031225//anchored component of membrane	GO:0022900//electron transport chain	GO:0009055//electron carrier activity;GO:0005507//copper ion binding	-
Os01g0282800	15.2186	14.2826	14.3239	5.1317	6.0144	6.56	35.8399	42.088	40.5485	GO:0005737//cytoplasm;GO:0005886//plasma membrane;GO:0005874//microtubule	GO:0016132//brassinosteroid biosynthetic process;GO:0051258//protein polymerization;GO:0046686//response to cadmium ion;GO:0009932//cell tip growth;GO:0007030//Golgi organization;GO:0006084//acetyl-CoA metabolic process;GO:0048767//root hair elongation;GO:0006096//glycolytic process;GO:0007018//microtubule-based movement;GO:0007010//cytoskeleton organization;GO:0006094//gluconeogenesis;GO:0009740…	GO:0005525//GTP binding;GO:0003924//GTPase activity;GO:0005200//structural constituent of cytoskeleton	K07375//Gap junction;Phagosome;Pathogenic Escherichia coli infection
Os01g0283000	0.9321	0.4217	0.6786	0.2126	0.3501	0.126	0.5963	0.3779	1.5842	GO:0005768//endosome;GO:0005802//trans-Golgi network	GO:0007129//synapsis;GO:0042138//meiotic DNA double-strand break formation;GO:0007131//reciprocal meiotic recombination	-	-
Os01g0283100	42.5511	50.0231	46.0276	41.7829	35.9985	35.1548	45.7156	43.0835	43.2399	GO:0005747//mitochondrial respiratory chain complex I	GO:0019252//starch biosynthetic process;GO:0009853//photorespiration;GO:0070207//protein homotrimerization	GO:0004089//carbonate dehydratase activity	-
Os01g0283300	49.0867	47.6745	47.8024	36.2563	33.8492	38.0412	42.8954	45.3933	48.7408	GO:0016023//cytoplasmic membrane-bounded vesicle	-	-	-
Os01g0283400	1.3007	0.2642	0.1984	0.9325	1.2283	0.5526	0.3487	1.2891	0.772	GO:0009536//plastid	-	-	-
Os01g0283500	13.8521	16.5522	15.1852	14.1248	12.9077	13.8793	16.6615	17.4525	20.3572	GO:0005886//plasma membrane;GO:0016021//integral component of membrane	GO:0006508//proteolysis	GO:0004252//serine-type endopeptidase activity;GO:0008270//zinc ion binding	-
Os01g0283600	1.05	0.2986	0.7849	0.6323	0.6074	0.7287	0.2956	0.1041	0.3272	-	GO:0008152//metabolic process	GO:0050662//coenzyme binding;GO:0003824//catalytic activity	K09753//Phenylpropanoid biosynthesis;Metabolic pathways;Biosynthesis of secondary metabolites
Os01g0283700	0	0	0	0.0871	0	0	0	0	0	-	GO:0008152//metabolic process	GO:0003824//catalytic activity;GO:0050662//coenzyme binding	K09753//Phenylpropanoid biosynthesis;Metabolic pathways;Biosynthesis of secondary metabolites
Os01g0284200	0.3659	1.0404	0	1.1017	0.907	0.3627	0.6866	0.3626	1.9001	GO:0009536//plastid	-	-	-
Os01g0284500	30.9626	30.2758	23.7217	5.0831	3.9947	5.3634	4.86	7.0726	4.7821	GO:0016023//cytoplasmic membrane-bounded vesicle;GO:0048046//apoplast	-	GO:0045735//nutrient reservoir activity;GO:0030145//manganese ion binding	-
Os01g0284700	2.6917	3.1892	2.8742	3.1518	2.9656	3.3357	3.2973	4.8535	4.0383	GO:0022626//cytosolic ribosome;GO:0031977//thylakoid lumen;GO:0048046//apoplast;GO:0009535//chloroplast thylakoid membrane;GO:0009570//chloroplast stroma;GO:0009941//chloroplast envelope	GO:0019684//photosynthesis, light reaction;GO:0010114//response to red light;GO:0045036//protein targeting to chloroplast;GO:0006546//glycine catabolic process;GO:0009744//response to sucrose;GO:0006979//response to oxidative stress;GO:0006766//vitamin metabolic process;GO:0006733//oxidoreduction coenzyme metabolic process;GO:0015995//chlorophyll biosynthetic process;GO:0009651//response to salt …	GO:0003755//peptidyl-prolyl cis-trans isomerase activity	-
Os01g0284900	23.7769	20.5428	21.7199	22.4562	22.2557	24.7548	19.8089	18.907	22.0008	-	-	-	-
Os01g0285200	0.0381	0.2166	0.0407	0.0382	0.0944	0	0.1072	0.151	0.3165	-	-	-	-
Os01g0285300	0.2445	0	0	0.1227	0.0505	0	0	0.3029	0.3174	-	-	GO:0003677//DNA binding	-
Os01g0286000	4.6717	4.0711	4.2645	3.7057	3.4245	3.7352	4.8077	5.078	4.7741	GO:0005622//intracellular	GO:0007034//vacuolar transport;GO:0007346//regulation of mitotic cell cycle	-	K15053//Endocytosis
Os01g0286100	3.7707	3.1926	3.0764	2.3388	3.3959	3.6963	1.5901	1.8895	1.9803	GO:0009536//plastid	-	GO:0046983//protein dimerization activity	-
Os01g0286200	0.1901	0.3783	0.2841	0.0763	0.1571	0.1131	0.3923	0.3014	0.1579	-	-	-	-
Os01g0286600	0.5583	0.3175	0.4173	1.0647	0.9688	1.4391	2.7765	2.4346	2.1456	GO:0009534//chloroplast thylakoid;GO:0009941//chloroplast envelope	GO:0006782//protoporphyrinogen IX biosynthetic process;GO:0055114//oxidation-reduction process;GO:0015995//chlorophyll biosynthetic process	GO:0004729//oxygen-dependent protoporphyrinogen oxidase activity	K00231//Metabolic pathways;Biosynthesis of secondary metabolites;Porphyrin and chlorophyll metabolism
Os01g0286900	0.2479	0.3525	0.2647	0.622	0.2048	0.2458	0.2326	0.2457	0.3862	GO:0005634//nucleus;GO:0009536//plastid	GO:0009734//auxin-activated signaling pathway;GO:0006417//regulation of translation;GO:0006355//regulation of transcription, DNA-templated	GO:0046983//protein dimerization activity	K14484//Plant hormone signal transduction
Os01g0287400	6.7687	6.5025	4.493	2.2033	4.0815	4.8969	1.8881	4.3513	2.6602	-	-	-	-
Os01g0287501	2.5611	2.9478	1.693	1.9585	1.3101	1.0882	0.801	0.8461	1.1401	-	-	-	-
Os01g0287600	3.9359	4.5916	5.496	3.7477	4.5032	3.3017	1.6098	1.2002	1.0482	-	GO:0016998//cell wall macromolecule catabolic process;GO:0006032//chitin catabolic process;GO:0000272//polysaccharide catabolic process	GO:0004568//chitinase activity	K01183//Starch and sucrose metabolism;Biosynthesis of secondary metabolites;Metabolic pathways;Amino sugar and nucleotide sugar metabolism
Os01g0287700	3.4838	3.8257	4.567	3.4966	3.0192	2.7519	3.6941	4.8001	4.4423	-	-	-	-
Os01g0288200	0.1957	0.5565	0.209	0.7857	0.1617	0.5821	0	0.3879	0	-	GO:0009733//response to auxin	-	-
Os01g0288800	2.4129	3.0018	2.3619	3.1281	3.9047	4.585	2.0754	2.491	1.6708	-	-	-	-
Os01g0289666	16.1057	16.1588	14.9304	24.7802	26.7323	25.8187	20.3786	20.4346	20.2607	-	-	-	-
Os01g0289950	0	0	0	0	0	0	0	0	0.051	-	-	-	-
Os01g0290000	51.3475	50.5821	46.272	33.3712	33.6706	35.7321	82.8701	89.6826	79.3282	GO:0016023//cytoplasmic membrane-bounded vesicle;GO:0005773//vacuole	GO:0006629//lipid metabolic process;GO:0006508//proteolysis	GO:0004190//aspartic-type endopeptidase activity;GO:0003779//actin binding	-
Os01g0290100	53.131	45.9306	50.3573	43.8389	41.2431	41.7074	42.5428	43.391	43.3177	-	GO:0008152//metabolic process	GO:0016829//lyase activity	K11717//Thiamine metabolism;Biosynthesis of secondary metabolites;Phenylalanine metabolism;Metabolic pathways;Purine metabolism;Selenocompound metabolism
Os01g0290600	13.4566	10.7227	11.6061	12.9123	11.1807	12.3881	16.3725	18.7587	20.1975	-	GO:0008152//metabolic process	GO:0016829//lyase activity	K11717//Thiamine metabolism;Phenylalanine metabolism;Biosynthesis of secondary metabolites;Purine metabolism;Metabolic pathways;Selenocompound metabolism
Os01g0290700	103.407	103.891	108.241	79.4867	83.0381	79.6728	55.4241	60.1308	54.3845	GO:0016021//integral component of membrane	GO:0008152//metabolic process;GO:0055085//transmembrane transport	GO:0042626//ATPase activity, coupled to transmembrane movement of substances;GO:0005524//ATP binding	K05658//Bile secretion;ABC transporters
Os01g0290800	63.0005	61.5911	65.4559	52.1737	58.8461	58.4876	34.9134	41.294	34.903	GO:0016020//membrane	-	-	-
Os01g0291500	92.5712	82.9964	85.1829	144.946	138.727	146.829	322.143	304.061	315.243	-	GO:0008152//metabolic process	GO:0016747//transferase activity, transferring acyl groups other than amino-acyl groups	K15400//Cutin, suberine and wax biosynthesis
Os01g0292200	106.589	103.548	109.616	87.1048	95.4713	89.1162	50.2019	48.5324	54.2093	-	GO:0006468//protein phosphorylation;GO:0007165//signal transduction	GO:0004674//protein serine/threonine kinase activity;GO:0004713//protein tyrosine kinase activity;GO:0005524//ATP binding	-
Os01g0292700	0.3135	0.7428	0.1116	0	0.0863	0.1036	0	0	0	-	-	-	-
Os01g0292900	43.615	43.0895	46.1102	43.8477	49.4884	46.2882	46.4889	48.458	49.9594	GO:0005634//nucleus	GO:0006355//regulation of transcription, DNA-templated	GO:0046872//metal ion binding;GO:0003677//DNA binding	-
Os01g0293000	0.9726	0.9219	1.1771	1.6921	2.2504	2.0571	1.2777	1.6708	1.6164	GO:0005829//cytosol	GO:0006556//S-adenosylmethionine biosynthetic process;GO:0006730//one-carbon metabolic process	GO:0004478//methionine adenosyltransferase activity;GO:0046872//metal ion binding;GO:0005524//ATP binding	K00789//Cysteine and methionine metabolism;Metabolic pathways;Biosynthesis of secondary metabolites
Os01g0293100	0	0	0	0	0	0	0.0618	0	0	GO:0005634//nucleus	GO:0006351//transcription, DNA-templated	GO:0005488//binding	K13422//Plant hormone signal transduction;Plant-pathogen interaction
Os01g0293200	3.7682	3.2146	3.8775	1.7879	2.4344	1.6302	2.4429	2.4444	2.9177	-	-	-	-
Os01g0294700	12.1204	12.7275	10.8278	11.2108	11.0629	10.9168	12.7105	11.9336	11.6017	GO:0016023//cytoplasmic membrane-bounded vesicle;GO:0005576//extracellular region	GO:0055114//oxidation-reduction process;GO:0042744//hydrogen peroxide catabolic process;GO:0006979//response to oxidative stress	GO:0020037//heme binding;GO:0004601//peroxidase activity;GO:0046872//metal ion binding	K00430//Biosynthesis of secondary metabolites;Phenylalanine metabolism;Metabolic pathways;Phenylpropanoid biosynthesis
Os01g0295600	0	0	0	0.0707	0.0582	0.3493	0.1322	0	0.0732	-	-	-	-
Os01g0295700	36.3983	33.2093	37.6895	64.9889	62.9956	64.6456	45.6582	47.0683	42.6578	-	GO:0006470//protein dephosphorylation	GO:0004722//protein serine/threonine phosphatase activity;GO:0046872//metal ion binding	-
Os01g0295900	0.272	0.442	0.2905	0.195	0.3211	0.6549	0.2188	0.3081	0.2825	GO:0000408//EKC/KEOPS complex;GO:0005743//mitochondrial inner membrane;GO:0009536//plastid	GO:0006508//proteolysis;GO:0009790//embryo development;GO:0002949//tRNA threonylcarbamoyladenosine modification;GO:0016556//mRNA modification	GO:0004222//metalloendopeptidase activity	-
Os01g0296000	1.3221	1.9904	1.9101	0.7806	1.2853	0.6168	1.8243	1.5415	1.3732	GO:0016020//membrane	GO:0006468//protein phosphorylation	GO:0005524//ATP binding;GO:0004672//protein kinase activity	-
Os01g0296100	53.0463	53.5659	51.811	38.0022	40.2882	38.4264	38.1373	38.693	38.054	-	GO:0006468//protein phosphorylation	GO:0004713//protein tyrosine kinase activity;GO:0004674//protein serine/threonine kinase activity;GO:0005524//ATP binding;GO:0050321//tau-protein kinase activity	-
Os01g0296200	11.0554	9.7115	10.6022	19.577	18.6782	23.6663	12.6197	11.1659	10.6052	GO:0005576//extracellular region	GO:0005975//carbohydrate metabolic process;GO:0071555//cell wall organization	GO:0004650//polygalacturonase activity	K01184//Metabolic pathways;Starch and sucrose metabolism;Pentose and glucuronate interconversions
Os01g0296700	0.1745	0.3309	0.8076	0.4672	0.2885	0.5191	2.7295	2.7677	2.6589	GO:0016023//cytoplasmic membrane-bounded vesicle	GO:0005975//carbohydrate metabolic process	GO:0004553//hydrolase activity, hydrolyzing O-glycosyl compounds	K15920//Metabolic pathways;Starch and sucrose metabolism;Amino sugar and nucleotide sugar metabolism
Os01g0296900	0.0989	0.1406	0.1056	0	0.2451	0.196	0.2783	0	0.1027	GO:0016021//integral component of membrane;GO:0016023//cytoplasmic membrane-bounded vesicle	GO:0055085//transmembrane transport	GO:0022857//transmembrane transporter activity	-
Os01g0297200	33.0464	34.4616	30.5536	80.6943	79.0398	79.9433	61.9037	64.506	66.1311	GO:0009536//plastid;GO:0005739//mitochondrion	-	GO:0005524//ATP binding	-
Os01g0297700	7.8616	6.2633	6.9475	14.9646	14.2246	13.2365	16.0883	15.1124	14.5009	GO:0016021//integral component of membrane	GO:0055085//transmembrane transport	GO:0022857//transmembrane transporter activity	-
Os01g0298301	1.7252	0.7008	2.1054	10.8839	12.423	12.7058	3.2375	3.1753	4.0958	-	-	-	-
Os01g0298400	1.4545	1.2408	1.5532	11.3868	12.3396	12.0168	5.641	5.4777	6.3451	-	-	GO:0003677//DNA binding	-
Os01g0299100	0.3736	0	0.1995	0	0	0	0.1753	0.3702	0	-	-	-	-
Os01g0299300	0.6161	1.0512	0.9869	0.371	0.5601	0.9163	1.2141	0.7328	0.96	-	GO:0008152//metabolic process	GO:0016746//transferase activity, transferring acyl groups	K13508//Metabolic pathways;Glycerolipid metabolism;Glycerophospholipid metabolism
Os01g0299400	8.6873	6.6067	9.0609	6.0831	8.848	5.8086	11.753	10.6119	9.2331	GO:0005739//mitochondrion	-	-	-
Os01g0299500	101.096	103.194	100.686	82.5545	78.3289	87.158	68.0343	66.8186	65.1168	-	-	-	-
Os01g0299700	0	0.1684	0.2529	0.1189	0.0979	0.2348	0.1111	0	0	GO:0009536//plastid;GO:0005634//nucleus	GO:0090305//nucleic acid phosphodiester bond hydrolysis	GO:0008408//3'-5' exonuclease activity;GO:0003676//nucleic acid binding	-
Os01g0300000	1.8656	3.2208	2.8459	2.5411	3.5236	3.567	0.2501	0.1321	0.5536	GO:0009536//plastid	GO:0090305//nucleic acid phosphodiester bond hydrolysis	GO:0008408//3'-5' exonuclease activity;GO:0003676//nucleic acid binding	-
Os01g0300200	48.5326	45.5118	46.7575	52.7375	47.0198	53.6332	76.5038	75.2478	77.5184	GO:0005829//cytosol	GO:0006629//lipid metabolic process	GO:0046872//metal ion binding;GO:0005524//ATP binding;GO:0003878//ATP citrate synthase activity;GO:0016829//lyase activity	K01648//Citrate cycle (TCA cycle);Microbial metabolism in diverse environments;Metabolic pathways;Biosynthesis of secondary metabolites
Os01g0300400	0.9735	0.6292	1.0711	0.9475	0.6582	0.8774	1.4394	0.7602	0.8886	GO:0005739//mitochondrion	GO:0000723//telomere maintenance;GO:0032508//DNA duplex unwinding;GO:0006281//DNA repair	GO:0003678//DNA helicase activity	-
Os01g0300600	23.2024	23.6965	21.5659	18.4333	17.7687	20.8001	30.4177	30.7032	27.7655	GO:0016023//cytoplasmic membrane-bounded vesicle;GO:0009505//plant-type cell wall;GO:0005783//endoplasmic reticulum;GO:0005794//Golgi apparatus;GO:0005774//vacuolar membrane	GO:0006499//N-terminal protein myristoylation;GO:0006486//protein glycosylation	GO:0030246//carbohydrate binding	-
Os01g0300900	1.4743	1.6996	1.1914	0.7999	0.9549	1.5407	1.6451	1.7376	1.2002	GO:0005739//mitochondrion	GO:0043247//telomere maintenance in response to DNA damage;GO:0031591//wybutosine biosynthetic process;GO:0007126//meiotic nuclear division;GO:0006310//DNA recombination;GO:0032204//regulation of telomere maintenance;GO:0006869//lipid transport;GO:0010332//response to gamma radiation	-	-
Os01g0301000	3.9505	3.8358	3.5497	1.1121	1.5526	1.7195	2.5766	2.7215	3.5028	-	-	GO:0003677//DNA binding	-
Os01g0301100	1.3842	1.1481	0.7391	2.084	1.4298	1.4867	1.5153	1.3718	2.1566	-	-	-	-
Os01g0301300	3.363	1.5214	2.775	2.9151	2.5895	2.2733	2.008	2.3482	2.5404	-	-	-	-
Os01g0301500	0	0	0.2696	0	0.0522	0.0626	0	0.1251	0	-	-	GO:0003677//DNA binding	-
Os01g0301700	0.3719	0.3966	0.4965	0.0467	0.1537	0.2305	0.3054	0.4147	0.3863	GO:0005739//mitochondrion	-	GO:0003677//DNA binding	-
Os01g0302100	1.8229	2.1869	2.0682	0.4002	0.2824	0.113	0.588	0.4517	0.4142	-	-	-	-
Os01g0302250	3.3272	3.6555	2.0994	1.3661	1.4996	0.7497	2.6962	2.0984	2.1992	-	-	-	-
Os01g0302500	70.7542	72.3201	68.3238	46.7196	45.3884	49.002	58.8442	71.4637	68.919	GO:0005634//nucleus	GO:0006355//regulation of transcription, DNA-templated	GO:0003700//sequence-specific DNA binding transcription factor activity;GO:0043565//sequence-specific DNA binding	-
Os01g0302800	17.0476	20.4923	16.7146	14.6214	13.9589	10.448	11.4878	13.2089	12.5557	GO:0005739//mitochondrion	-	-	-
Os01g0302900	0.2534	0.1441	0.7576	0.0509	0.1675	0	0.0475	0.0502	0.1579	-	-	-	-
Os01g0303000	5.8904	7.9563	6.1328	18.7708	16.7928	18.3956	26.115	29.6268	31.3559	GO:0009536//plastid	-	-	K00939//Metabolic pathways;Biosynthesis of secondary metabolites;Purine metabolism;Pyrimidine metabolism
Os01g0303100	0.1719	0.2444	0	0	0	0	0.1613	0	0	GO:0016023//cytoplasmic membrane-bounded vesicle	GO:0005975//carbohydrate metabolic process	GO:0004553//hydrolase activity, hydrolyzing O-glycosyl compounds	K01183//Amino sugar and nucleotide sugar metabolism;Biosynthesis of secondary metabolites;Metabolic pathways;Starch and sucrose metabolism
Os01g0303200	3.9979	4.1523	5.2683	4.3256	4.03	5.7627	6.5713	5.311	5.8607	GO:0016021//integral component of membrane	-	-	-
Os01g0303300	0	0.3108	0.5836	0.4389	0.3613	0.2167	0.5128	0.325	0.4542	GO:0005739//mitochondrion;GO:0016020//membrane	-	-	-
Os01g0303600	13.455	11.9772	11.2443	5.6366	5.4141	5.3358	5.489	6.9572	6.4408	-	-	GO:0008270//zinc ion binding	K10661//Protein processing in endoplasmic reticulum
Os01g0303800	197.827	195.484	199.598	388.895	377.551	370.177	190.418	173.986	184.351	-	GO:0006950//response to stress	-	-
Os01g0304000	52.8449	55.1729	54.3474	48.7331	49.7906	48.3314	81.0545	86.5788	86.6872	GO:0005840//ribosome	GO:0006412//translation	GO:0003735//structural constituent of ribosome	K02905//Ribosome
Os01g0304100	0	0.0702	0.0105	0.0099	0.0082	0.0098	0.0185	0	0.0103	GO:0016021//integral component of membrane	GO:0006813//potassium ion transport;GO:1902476//chloride transmembrane transport	GO:0015377//cation:chloride symporter activity	K14427//GABAergic synapse
Os01g0304300	2.3719	3.1225	2.4577	3.4562	4.5151	4.3198	4.4675	4.1615	3.6862	-	-	-	-
Os01g0304400	0.8604	0.3058	0	0	0.1777	0.2132	0.8073	0	1.7873	-	-	-	-
Os01g0304500	0	0.0362	0	0	0	0	0	0	0.0264	GO:0005739//mitochondrion;GO:0016021//integral component of membrane	GO:0006810//transport;GO:0008152//metabolic process	GO:0003677//DNA binding;GO:0046983//protein dimerization activity;GO:0016887//ATPase activity;GO:0008270//zinc ion binding;GO:0005524//ATP binding	-
Os01g0305200	56.0184	65.0533	60.3758	103.543	113.424	106.591	87.8207	84.3109	85.8313	-	-	-	-
Os01g0305900	0.802	0.8552	0.5353	0.3019	0.8284	0	0.4703	1.0929	0.3124	-	-	-	-
Os01g0306100	0	0.1645	0	0	0	0	0	0	0	-	-	-	-
Os01g0306400	0.4328	0	0.3081	0.4344	1.7882	0.7151	0	0	0	-	GO:0006351//transcription, DNA-templated	GO:0043565//sequence-specific DNA binding	K14431//Plant hormone signal transduction
Os01g0306800	0.5958	0.2541	0.2545	0.1196	0.1969	0.2363	0.1118	0	0.0619	GO:0009941//chloroplast envelope;GO:0009535//chloroplast thylakoid membrane	-	-	-
Os01g0306900	3.2791	4.7573	4.1447	2.2165	3.5391	1.7913	2.8256	1.5917	2.0157	-	-	-	-
Os01g0307500	0.0492	0	0.0526	0	0	0	0	0	0	GO:0005886//plasma membrane	GO:0035725//sodium ion transmembrane transport;GO:0071805//potassium ion transmembrane transport;GO:0030003//cellular cation homeostasis	GO:0015081//sodium ion transmembrane transporter activity	-
Os01g0308300	0.2412	0.0857	0.4506	0.242	0.2242	0.3586	0.6223	0.478	0.6575	-	-	GO:0043531//ADP binding	-
Os01g0308600	16.3959	18.0002	13.9622	8.5405	6.86	6.3786	4.0895	3.9081	4.5269	GO:0005739//mitochondrion	-	-	-
Os01g0309100	7.1873	7.4477	6.8944	4.0348	2.4159	3.0193	4.5721	4.5877	4.1755	-	-	-	-
Os01g0309800	12.2884	12.8806	11.2064	14.3141	16.0097	15.5621	11.446	11.1118	11.273	-	GO:0030001//metal ion transport	GO:0046872//metal ion binding	K04569//Amyotrophic lateral sclerosis (ALS)
Os01g0309900	26.6408	27.4631	27.6508	19.4803	21.6672	23.1279	23.7712	20.7152	22.0011	GO:0098588//bounding membrane of organelle	GO:0016042//lipid catabolic process	GO:0016298//lipase activity	K13806//Retrograde endocannabinoid signaling;Phototransduction - fly
Os01g0310100	3.9331	3.5366	3.655	2.6246	2.9163	3.0562	2.1145	1.8963	2.1199	GO:0016023//cytoplasmic membrane-bounded vesicle	GO:0006612//protein targeting to membrane;GO:0009862//systemic acquired resistance, salicylic acid mediated signaling pathway;GO:0042631//cellular response to water deprivation;GO:0043069//negative regulation of programmed cell death;GO:0016036//cellular response to phosphate starvation;GO:0009867//jasmonic acid mediated signaling pathway;GO:0009738//abscisic acid-activated signaling pathway;GO:0…	GO:0035091//phosphatidylinositol binding;GO:0003824//catalytic activity	K01115//Metabolic pathways;Ether lipid metabolism;GnRH signaling pathway;Fc gamma R-mediated phagocytosis;Glycerophospholipid metabolism;Endocytosis;Glutamatergic synapse;Pathways in cancer;Pancreatic cancer
Os01g0310400	3.3297	3.8682	5.0299	1.834	2.0133	1.8116	2.4384	3.0987	2.6993	-	GO:0006468//protein phosphorylation	GO:0005524//ATP binding;GO:0004674//protein serine/threonine kinase activity	K04733//Influenza A;Toll-like receptor signaling pathway;Tuberculosis;NF-kappa B signaling pathway;Leishmaniasis;Measles;Chagas disease (American trypanosomiasis);Apoptosis;Toxoplasmosis;Neurotrophin signaling pathway;Pertussis
Os01g0310500	10.9314	10.551	9.158	4.683	6.9767	5.9474	8.0054	11.3181	9.3233	-	-	-	-
Os01g0310600	6.0408	9.3046	5.9131	1.5158	2.7039	2.7449	1.6532	0.7484	0.5229	-	-	-	-
Os01g0310800	20.3448	21.0801	21.2142	16.4685	17.5412	17.9087	17.8122	22.0224	19.4501	GO:0009506//plasmodesma;GO:0005886//plasma membrane	GO:0009755//hormone-mediated signaling pathway;GO:0046777//protein autophosphorylation;GO:0007178//transmembrane receptor protein serine/threonine kinase signaling pathway;GO:0018108//peptidyl-tyrosine phosphorylation	GO:0001653//peptide receptor activity;GO:0004675//transmembrane receptor protein serine/threonine kinase activity;GO:0005524//ATP binding;GO:0004713//protein tyrosine kinase activity;GO:0031625//ubiquitin protein ligase binding	K13430//Plant-pathogen interaction
Os01g0311300	1.0864	0.8827	1.3259	0.1558	0.3847	0.6155	1.0194	0.1538	0.3224	GO:0016021//integral component of membrane;GO:0009536//plastid	GO:0055085//transmembrane transport;GO:0008643//carbohydrate transport	GO:0005351//sugar:proton symporter activity	-
Os01g0311400	14.0309	14.8152	16.0844	3.6241	2.2165	2.1479	1.1616	1.5337	0.8573	GO:0016020//membrane	-	-	-
Os01g0311500	12.0706	13.1319	11.5971	3.9957	3.395	4.2311	2.062	2.3989	3.1426	GO:0005737//cytoplasm	GO:0035335//peptidyl-tyrosine dephosphorylation;GO:0044763//single-organism cellular process;GO:0050789//regulation of biological process	GO:0004725//protein tyrosine phosphatase activity;GO:0008138//protein tyrosine/serine/threonine phosphatase activity;GO:0016773//phosphotransferase activity, alcohol group as acceptor	-
Os01g0311600	0.227	0.7531	0.4848	0	0.0625	0	0.284	0.075	0.2358	-	GO:0008152//metabolic process	GO:0008146//sulfotransferase activity	K11821//Glucosinolate biosynthesis;Tryptophan metabolism;Biosynthesis of secondary metabolites
Os01g0311800	7.6013	4.2795	6.5916	24.5774	25.0406	25.2889	56.3404	54.7561	59.0821	GO:0005618//cell wall;GO:0016023//cytoplasmic membrane-bounded vesicle	GO:0042545//cell wall modification;GO:0045490//pectin catabolic process;GO:0043086//negative regulation of catalytic activity	GO:0030599//pectinesterase activity;GO:0004857//enzyme inhibitor activity;GO:0045330//aspartyl esterase activity	K01051//Pentose and glucuronate interconversions;Starch and sucrose metabolism;Metabolic pathways
Os01g0312500	3.2199	3.7641	3.3619	0.7181	0.946	1.0641	4.7667	7.9422	6.763	GO:0005618//cell wall	GO:0043086//negative regulation of catalytic activity;GO:0042545//cell wall modification;GO:0045490//pectin catabolic process	GO:0045330//aspartyl esterase activity;GO:0030599//pectinesterase activity;GO:0004857//enzyme inhibitor activity	K01051//Metabolic pathways;Starch and sucrose metabolism;Pentose and glucuronate interconversions
Os01g0312800	1.441	0.8668	1.4204	0.3338	0.229	0.3297	0.52	0.6591	0.2878	GO:0005576//extracellular region	GO:0071555//cell wall organization;GO:0030245//cellulose catabolic process	GO:0008810//cellulase activity	K01179//Starch and sucrose metabolism;Metabolic pathways;Biosynthesis of secondary metabolites;Amino sugar and nucleotide sugar metabolism
Os01g0313300	114.912	122.37	112.941	846.529	761.681	776.671	1156.66	1037.05	1115.25	-	-	-	-
Os01g0313666	1.7573	2.1539	2.3295	3.041	2.3535	1.7422	0.2274	0.4204	0.6294	-	-	-	-
Os01g0314000	11.5894	12.9469	11.6276	6.1355	5.7881	6.3131	3.5849	4.1652	4.8283	GO:0005739//mitochondrion;GO:0009536//plastid	-	-	-
Os01g0314100	196.515	203.829	192.647	127.774	124.524	127.32	53.9152	59.6337	62.3328	GO:0005739//mitochondrion	GO:0008152//metabolic process;GO:0009750//response to fructose	GO:0016407//acetyltransferase activity;GO:0004147//dihydrolipoamide branched chain acyltransferase activity;GO:0008270//zinc ion binding	K09699//Valine, leucine and isoleucine degradation;Biosynthesis of secondary metabolites;Metabolic pathways
Os01g0314300	37.5841	39.1767	41.1928	33.8502	35.2464	32.3442	41.987	43.0373	40.5256	GO:0005829//cytosol	GO:0009086//methionine biosynthetic process;GO:0000394//RNA splicing, via endonucleolytic cleavage and ligation	GO:0003723//RNA binding	-
Os01g0314800	86.4074	98.5657	89.9356	134.971	142.803	122.886	129.162	113.786	110.999	GO:0005739//mitochondrion	-	-	-
Os01g0315600	0.2118	0.1004	0.2262	0.0709	0.0583	0	0	0.07	0.1467	-	-	-	-
Os01g0315800	149.784	137.98	145.006	125.542	120.24	126.737	105.612	106.156	117.153	-	-	GO:0016829//lyase activity	-
Os01g0316100	0.5986	0.4864	0.1826	0.6867	0.5653	0.5935	0.8024	0.339	0.5329	-	GO:0055114//oxidation-reduction process	GO:0016491//oxidoreductase activity	K00306//Metabolic pathways;Lysine degradation;Peroxisome;Glycine, serine and threonine metabolism
Os01g0316500	25.7653	21.0961	25.479	36.5258	32.8887	28.6253	23.7992	29.6086	29.0525	-	-	-	-
Os01g0316600	19.4596	20.492	20.3651	22.356	22.3758	22.3235	26.3183	29.0006	26.6134	-	-	GO:0000166//nucleotide binding;GO:0003676//nucleic acid binding	K12890//Herpes simplex infection;Spliceosome
Os01g0316800	42.5879	55.3221	40.5158	102.198	105.575	56.4243	114.976	98.6113	54.4892	GO:0000502//proteasome complex;GO:0005634//nucleus;GO:0005739//mitochondrion	GO:0000724//double-strand break repair via homologous recombination;GO:0006508//proteolysis	-	K10881//Epstein-Barr virus infection;Proteasome;Homologous recombination
Os01g0316900	23.0001	20.8415	21.6488	19.21	21.4818	19.4839	15.3751	16.0257	14.9449	-	-	-	-
Os01g0317500	0.7472	0.5312	0	0.3749	0.6174	0.7407	1.7526	0.3702	0.388	-	-	GO:0003824//catalytic activity	-
Os01g0317800	8.8304	8.0114	6.7353	23.6342	21.7516	19.8438	45.2944	39.6734	48.218	-	-	GO:0003824//catalytic activity	-
Os01g0318400	88.1399	73.9335	88.2884	599.019	555.484	581.909	476.691	430.189	476.374	-	GO:0007275//multicellular organismal development;GO:0050789//regulation of biological process	-	-
Os01g0318700	3.9698	4.8541	5.5108	3.9047	4.6581	4.408	2.7564	4.9572	4.1233	GO:0016023//cytoplasmic membrane-bounded vesicle;GO:0009570//chloroplast stroma;GO:0005746//mitochondrial respiratory chain	GO:0010027//thylakoid membrane organization;GO:0006399//tRNA metabolic process;GO:0010114//response to red light;GO:0009902//chloroplast relocation;GO:0006355//regulation of transcription, DNA-templated;GO:0009637//response to blue light;GO:0017004//cytochrome complex assembly;GO:0010039//response to iron ion;GO:0006879//cellular iron ion homeostasis;GO:0006098//pentose-phosphate shunt;GO:0000302…	GO:0005515//protein binding;GO:0003700//sequence-specific DNA binding transcription factor activity;GO:0042626//ATPase activity, coupled to transmembrane movement of substances;GO:0003677//DNA binding;GO:0003899//DNA-directed RNA polymerase activity;GO:0001053//plastid sigma factor activity	-
Os01g0319000	12.2605	11.7143	11.4164	12.7485	11.8738	12.2524	3.2671	3.6939	4.3297	GO:0016023//cytoplasmic membrane-bounded vesicle	GO:0008152//metabolic process	GO:0016787//hydrolase activity	-
Os01g0319200	0	0.2035	0	0.0718	0	0	0	0	0.0743	-	-	-	-
Os01g0320400	0.3348	0	0	0.6721	0.5533	0	0.3142	0	0	-	-	-	-
Os01g0320700	4.8871	6.2041	2.9821	2.2774	2.0192	1.2113	1.3102	1.2109	0.9064	GO:0005739//mitochondrion	-	-	-
Os01g0321300	1.5471	1.4219	1.643	1.2096	1.2149	1.1864	1.2271	1.4232	1.3051	GO:0009535//chloroplast thylakoid membrane;GO:0009570//chloroplast stroma	GO:0006605//protein targeting;GO:0017038//protein import	GO:0005524//ATP binding	K03070//Bacterial secretion system;Protein export
Os01g0321700	8.8839	9.5099	9.3034	11.8772	11.8477	13.0924	13.3887	14.2096	11.757	GO:0009536//plastid;GO:0005829//cytosol;GO:0030127//COPII vesicle coat	GO:0006886//intracellular protein transport;GO:0006888//ER to Golgi vesicle-mediated transport	GO:0008270//zinc ion binding	K14006//Protein processing in endoplasmic reticulum
Os01g0321800	14.2271	17.5752	17.1846	14.6304	12.4308	12.6019	12.9115	12.1351	13.6871	-	-	-	-
Os01g0322800	6.9214	6.458	6.5825	7.0553	4.5576	5.5753	9.3355	6.9667	6.2904	GO:0005634//nucleus;GO:0080008//Cul4-RING E3 ubiquitin ligase complex	GO:0008380//RNA splicing	-	-
Os01g0323000	3.8648	3.6186	4.4289	2.5071	3.1936	2.4765	4.2454	5.5118	5.336	GO:0009536//plastid	GO:0006468//protein phosphorylation	GO:0004674//protein serine/threonine kinase activity;GO:0004713//protein tyrosine kinase activity;GO:0005524//ATP binding	-
Os01g0323100	0.6474	0.8368	1.0056	0.2954	0.2432	0.1751	0.2761	0.0583	0.3668	-	GO:0009626//plant-type hypersensitive response;GO:0006468//protein phosphorylation	GO:0005524//ATP binding;GO:0004713//protein tyrosine kinase activity;GO:0004674//protein serine/threonine kinase activity	K13430//Plant-pathogen interaction
Os01g0323300	0.0584	0.332	0.1247	0	0	0	0.2738	0.2314	0.3031	GO:0030529//ribonucleoprotein complex;GO:0009570//chloroplast stroma	GO:0006397//mRNA processing;GO:0000373//Group II intron splicing	GO:0003723//RNA binding	-
Os01g0323400	0	0.2175	0.1634	0.0768	0.1264	0.0758	0.1435	0.3032	1.1122	-	-	-	-
Os01g0323600	203.337	185.038	187.531	438.534	411.852	424.378	376.141	358.988	373.85	-	-	-	-
Os01g0324200	1.6054	2.364	1.7143	1.4962	0.9949	1.4779	1.4525	1.7615	0.7742	GO:0016023//cytoplasmic membrane-bounded vesicle	-	-	-
Os01g0324400	3.6614	2.8094	3.4753	2.5665	2.9775	2.5928	6.1074	6.6813	6.64	-	-	-	-
Os01g0326000	6.3219	5.0423	5.1042	1.8571	1.9749	2.293	3.2553	3.5911	2.5625	GO:0005576//extracellular region	GO:0055114//oxidation-reduction process;GO:0042744//hydrogen peroxide catabolic process;GO:0006979//response to oxidative stress	GO:0046872//metal ion binding;GO:0004601//peroxidase activity;GO:0020037//heme binding	K00430//Phenylpropanoid biosynthesis;Biosynthesis of secondary metabolites;Metabolic pathways;Phenylalanine metabolism
Os01g0326100	5.819	6.5929	5.3399	12.0458	13.2232	13.6114	49.0543	48.4788	57.2294	GO:0016023//cytoplasmic membrane-bounded vesicle	GO:0055114//oxidation-reduction process;GO:0006979//response to oxidative stress	GO:0020037//heme binding;GO:0004601//peroxidase activity;GO:0046872//metal ion binding	K00430//Phenylpropanoid biosynthesis;Metabolic pathways;Biosynthesis of secondary metabolites;Phenylalanine metabolism
Os01g0327000	4.5488	3.9411	3.2635	3.2101	3.5826	3.7346	12.0707	11.2703	9.8923	-	-	-	-
Os01g0327100	69.9782	64.2953	66.1676	58.0264	53.036	59.1623	121.787	119.346	133.626	GO:0005576//extracellular region;GO:0016023//cytoplasmic membrane-bounded vesicle	GO:0006979//response to oxidative stress;GO:0042744//hydrogen peroxide catabolic process;GO:0055114//oxidation-reduction process	GO:0004601//peroxidase activity;GO:0046872//metal ion binding;GO:0020037//heme binding	K00430//Phenylpropanoid biosynthesis;Biosynthesis of secondary metabolites;Phenylalanine metabolism;Metabolic pathways
Os01g0327400	34.0167	28.2783	27.8963	38.1022	33.9787	34.5853	80.1275	86.1978	92.1421	GO:0016023//cytoplasmic membrane-bounded vesicle;GO:0005576//extracellular region	GO:0006979//response to oxidative stress;GO:0042744//hydrogen peroxide catabolic process;GO:0055114//oxidation-reduction process	GO:0046872//metal ion binding;GO:0004601//peroxidase activity;GO:0020037//heme binding	K00430//Phenylpropanoid biosynthesis;Metabolic pathways;Biosynthesis of secondary metabolites;Phenylalanine metabolism
Os01g0327500	3.6873	5.2426	6.2342	0	0.127	0	0	0	0.1596	GO:0016023//cytoplasmic membrane-bounded vesicle	-	-	-
Os01g0327600	3.9322	3.8029	3.4103	3.4659	3.5297	3.384	3.2776	3.5608	3.877	-	GO:0006464//cellular protein modification process	-	-
Os01g0327700	0.5354	0.5437	0.3267	0.2303	0.2528	0.3033	0.2871	0.379	0.3178	-	-	-	-
Os01g0327900	3.38	4.205	2.9777	1.2721	1.8154	2.2619	7.3736	6.9508	6.8459	-	-	-	-
Os01g0328200	2.8111	4.4964	3.377	2.1161	4.3554	2.0902	1.6485	1.393	0.7299	-	-	-	-
Os01g0328300	3.7076	2.6751	3.4273	2.9437	2.5379	2.1671	4.2317	3.4825	3.4199	-	-	-	-
Os01g0328400	104.727	112.676	103.526	99.3238	96.6223	92.9262	174.133	145.386	167.691	GO:0005634//nucleus;GO:0005840//ribosome	GO:0006412//translation	GO:0046872//metal ion binding;GO:0003735//structural constituent of ribosome	K02977//Ribosome
Os01g0328500	18.3268	17.7436	19.57	13.1386	12.9806	14.1029	12.2009	12.8005	10.968	-	-	-	-
Os01g0328600	21.781	22.024	25.4254	15.8865	17.5512	20.0516	15.6768	15.0165	14.2625	GO:0009536//plastid	-	-	-
Os01g0328700	58.5374	55.4573	58.8615	55.2043	56.5405	56.7874	63.6955	69.7713	63.1658	GO:0005739//mitochondrion	GO:0045454//cell redox homeostasis;GO:0022900//electron transport chain	GO:0050660//flavin adenine dinucleotide binding;GO:0015036//disulfide oxidoreductase activity;GO:0004148//dihydrolipoyl dehydrogenase activity	K00382//Citrate cycle (TCA cycle);Microbial metabolism in diverse environments;Pyruvate metabolism;Metabolic pathways;Peptidoglycan biosynthesis;ABC transporters;Sulfur metabolism;Glycine, serine and threonine metabolism;Glycolysis / Gluconeogenesis;Biosynthesis of secondary metabolites;Valine, leucine and isoleucine degradation;Cysteine and methionine metabolism
Os01g0328900	3.4066	3.6869	3.6377	4.5418	5.0838	4.5872	4.246	4.0816	3.9608	GO:0005794//Golgi apparatus;GO:0016021//integral component of membrane	GO:0006486//protein glycosylation	GO:0008378//galactosyltransferase activity;GO:0030246//carbohydrate binding	-
Os01g0329300	0.2606	0.0618	0.1855	0.2616	0.2513	0.1292	0	0.0431	0	GO:0009536//plastid;GO:0005576//extracellular region	GO:0005975//carbohydrate metabolic process;GO:0071555//cell wall organization	GO:0004650//polygalacturonase activity	K01184//Pentose and glucuronate interconversions;Starch and sucrose metabolism;Metabolic pathways
Os01g0329400	8.8067	11.3124	9.6635	5.4253	6.8256	7.3461	6.7246	5.4174	6.9393	GO:0016021//integral component of membrane	GO:0055085//transmembrane transport	-	-
Os01g0329800	4.7107	6.1532	4.4986	4.8818	4.9686	5.3917	5.0669	4.7825	4.8133	-	-	-	-
Os01g0329900	0.3933	0.3994	0.7799	0	0	0	0	0.0557	0.0584	GO:0005739//mitochondrion	GO:0008152//metabolic process	GO:0016788//hydrolase activity, acting on ester bonds	-
Os01g0330100	0.8595	1.0693	0.8413	0.0719	0.3255	0.3195	0.4704	0.5324	0.9299	-	GO:0008152//metabolic process	GO:0016788//hydrolase activity, acting on ester bonds	K01206//Pentose phosphate pathway;Metabolic pathways;Alanine, aspartate and glutamate metabolism;Microbial metabolism in diverse environments;Purine metabolism;Biosynthesis of secondary metabolites;Other glycan degradation;Lysosome
Os01g0330200	1.05	1.3436	0.5606	0.3162	0.4338	0.2082	0.2956	0.5203	0.3272	GO:0016023//cytoplasmic membrane-bounded vesicle;GO:0005764//lysosome;GO:0005615//extracellular space	GO:0051603//proteolysis involved in cellular protein catabolic process	GO:0004197//cysteine-type endopeptidase activity	K01365//Phagosome;Lysosome;Antigen processing and presentation;Rheumatoid arthritis
Os01g0330300	0.0964	0	0	0	0	0	0	0.0956	0.4007	GO:0016023//cytoplasmic membrane-bounded vesicle	GO:0022900//electron transport chain;GO:0006508//proteolysis	GO:0004197//cysteine-type endopeptidase activity	K01365//Phagosome;Lysosome;Antigen processing and presentation;Rheumatoid arthritis
Os01g0330500	0	0	0.0548	0	0	0	0	0	0	GO:0016021//integral component of membrane	GO:0055085//transmembrane transport	-	-
Os01g0331900	22.864	23.9974	24.9389	19.3038	18.5689	18.8736	19.3355	19.0613	19.3654	GO:0000139//Golgi membrane;GO:0016023//cytoplasmic membrane-bounded vesicle;GO:0016021//integral component of membrane	GO:0044763//single-organism cellular process;GO:0016043//cellular component organization	-	-
Os01g0332100	46.8433	43.8523	42.8292	19.7188	19.6731	19.5631	15.8987	19.0885	18.8024	-	GO:0008152//metabolic process	GO:0033926//glycopeptide alpha-N-acetylgalactosaminidase activity	-
Os01g0332200	0	0	0.2378	0	0.3681	0	0	0	0	-	GO:0055114//oxidation-reduction process;GO:0009685//gibberellin metabolic process	GO:0016491//oxidoreductase activity;GO:0005506//iron ion binding	K04125//Diterpenoid biosynthesis
Os01g0332500	0.2367	0.1683	0.2528	0.0594	0.0489	0.2347	0.0555	0	0.1229	-	GO:0006508//proteolysis	GO:0004185//serine-type carboxypeptidase activity	K13289//Lysosome;Renin-angiotensin system
Os01g0332800	0.0606	0	0	0	0	0.1201	0	0	0	GO:0016023//cytoplasmic membrane-bounded vesicle	GO:0006508//proteolysis	GO:0004185//serine-type carboxypeptidase activity	K13289//Lysosome;Renin-angiotensin system
Os01g0332900	47.5382	48.7838	47.8262	92.4022	96.3121	107.114	60.5791	59.0537	63.3868	-	-	-	-
Os01g0335600	0.1708	0	0.1823	0	0	0	0	0.1692	0.3547	GO:0016020//membrane	-	-	-
Os01g0335700	12.3443	10.5855	9.7627	10.3763	11.0612	10.6321	10.6777	10.093	10.0971	-	GO:0006915//apoptotic process	GO:0005524//ATP binding;GO:0043531//ADP binding	K13457//Plant-pathogen interaction
Os01g0337100	0.1295	0	0	0.065	0.0535	0	0.1215	0.0642	0.0673	-	GO:0008152//metabolic process	GO:0000287//magnesium ion binding;GO:0010333//terpene synthase activity	-
Os01g0337160	7.3359	6.2017	6.8808	5.9699	5.8981	5.6021	4.5578	4.2246	4.9424	-	-	-	-
Os01g0337500	18.6394	16.8328	16.7104	27.5066	26.167	26.9271	40.0908	40.8024	39.0607	GO:0016023//cytoplasmic membrane-bounded vesicle;GO:0016020//membrane	GO:0008152//metabolic process;GO:0015992//proton transport;GO:0055085//transmembrane transport	GO:0004427//inorganic diphosphatase activity;GO:0009678//hydrogen-translocating pyrophosphatase activity	K01507//Oxidative phosphorylation
Os01g0337600	30.5371	30.0515	31.7664	27.3563	29.3265	28.9301	27.4392	26.1372	25.3285	-	-	-	-
Os01g0337700	4.5015	3.2465	3.1349	2.2263	3.2345	2.9105	2.3873	2.8448	3.0493	-	-	-	-
Os01g0337900	9.4076	10.5449	9.6737	10.6911	11.5578	10.7579	18.635	18.6469	18.0434	GO:0009536//plastid	GO:0045454//cell redox homeostasis;GO:0022900//electron transport chain	GO:0050660//flavin adenine dinucleotide binding;GO:0004148//dihydrolipoyl dehydrogenase activity;GO:0015036//disulfide oxidoreductase activity	K00382//Biosynthesis of secondary metabolites;Valine, leucine and isoleucine degradation;Cysteine and methionine metabolism;Sulfur metabolism;Glycolysis / Gluconeogenesis;Glycine, serine and threonine metabolism;Metabolic pathways;Peptidoglycan biosynthesis;ABC transporters;Citrate cycle (TCA cycle);Microbial metabolism in diverse environments;Pyruvate metabolism
Os01g0338000	67.4	68.8445	68.413	65.9748	67.3999	67.9228	75.4898	71.2017	68.9485	GO:0005783//endoplasmic reticulum;GO:0005794//Golgi apparatus;GO:0016023//cytoplasmic membrane-bounded vesicle	GO:0006888//ER to Golgi vesicle-mediated transport;GO:0007264//small GTPase mediated signal transduction;GO:0006886//intracellular protein transport	GO:0005215//transporter activity;GO:0005525//GTP binding	K07953//Protein processing in endoplasmic reticulum;Legionellosis
Os01g0338100	6.5446	6.6725	6.7499	6.3764	4.9859	5.9187	5.6316	5.7584	5.5045	-	-	-	-
Os01g0338200	35.4899	36.4125	35.5399	27.5322	29.9194	29.166	25.3764	27.241	26.7151	-	-	-	K11866//Endocytosis
Os01g0338600	10.0841	13.5596	13.9402	19.0654	19.0558	19.2976	17.6769	14.0226	18.1064	GO:0009536//plastid	-	-	-
Os01g0339500	1.2393	1.6854	1.3233	1.0275	0.8014	1.1752	1.2134	0.9612	0.7835	GO:0043231//intracellular membrane-bounded organelle;GO:0044444//cytoplasmic part	-	-	-
Os01g0339600	1.2665	1.1404	1.1721	0.9745	1.5698	0.9626	0.9507	1.046	1.1401	-	-	-	-
Os01g0339900	35.1688	36.2057	35.0557	34.9525	31.9615	29.6129	50.4344	51.7018	46.4651	GO:0016023//cytoplasmic membrane-bounded vesicle;GO:0005576//extracellular region;GO:0005783//endoplasmic reticulum	GO:0006457//protein folding;GO:0045454//cell redox homeostasis;GO:0022900//electron transport chain;GO:0034976//response to endoplasmic reticulum stress	GO:0009055//electron carrier activity;GO:0003756//protein disulfide isomerase activity	-
Os01g0340600	0.1259	0.1789	0.2688	0	0.104	0	0	0.4989	0	GO:0016020//membrane	-	-	-
Os01g0341000	2.668	4.4108	3.5777	1.1832	1.2818	1.0457	2.7944	2.7671	2.32	GO:0005739//mitochondrion;GO:0016020//membrane	-	-	-
Os01g0341200	4.8489	3.5927	4.5214	1.7136	1.2415	2.2343	2.1787	1.6244	1.7024	GO:0016020//membrane	-	-	-
Os01g0341300	0	0.1475	0	0	0	0	0	0	0	-	-	-	-
Os01g0341601	17.6455	13.9589	17.4966	15.5131	20.3367	19.2039	19.6688	22.7472	22.1863	GO:0009507//chloroplast	-	-	-
Os01g0342200	1.4355	1.9277	1.6181	1.0406	1.5158	1.186	1.0476	1.1856	0.4142	GO:0009506//plasmodesma;GO:0005886//plasma membrane	GO:0046777//protein autophosphorylation;GO:0009755//hormone-mediated signaling pathway;GO:0007178//transmembrane receptor protein serine/threonine kinase signaling pathway	GO:0005524//ATP binding;GO:0004675//transmembrane receptor protein serine/threonine kinase activity;GO:0031625//ubiquitin protein ligase binding;GO:0001653//peptide receptor activity	-
Os01g0342500	5.0149	12.0664	6.5909	10.0666	6.3753	7.2665	13.3924	12.234	14.4244	-	-	-	-
Os01g0342700	1.543	1.1634	1.1734	1.0794	0.9853	0.6954	1.6891	2.039	2.3069	GO:0016021//integral component of membrane	GO:0006810//transport;GO:0008152//metabolic process	GO:0005524//ATP binding;GO:0016887//ATPase activity	-
Os01g0342800	3.3587	4.0591	4.6625	3.8766	3.8855	2.6639	6.4604	3.9944	4.884	GO:0005739//mitochondrion	-	-	-
Os01g0342900	3.9979	2.3185	2.7524	117.473	105.019	110.51	140.176	128.457	144.298	-	GO:0008152//metabolic process	GO:0003824//catalytic activity	-
Os01g0343100	0.2549	0.0604	0.3629	0	0	0.1264	0	0	0	GO:0016023//cytoplasmic membrane-bounded vesicle;GO:0016020//membrane	-	-	-
Os01g0343200	5.357	4.1483	4.801	1.7762	2.7666	2.7029	1.2117	1.6117	1.4407	GO:0048471//perinuclear region of cytoplasm;GO:0005634//nucleus	GO:0006606//protein import into nucleus	GO:0008565//protein transporter activity	K10590//Ubiquitin mediated proteolysis
Os01g0343300	21.8788	24.0235	23.1317	15.4366	14.4097	17.181	17.1751	14.0619	17.0999	-	GO:0006355//regulation of transcription, DNA-templated	GO:0043565//sequence-specific DNA binding;GO:0003700//sequence-specific DNA binding transcription factor activity;GO:0008270//zinc ion binding	-
Os01g0343500	0.1385	0.197	0.3699	0.3476	0.5724	0.206	0.13	0.1373	0.1439	GO:0009507//chloroplast	-	-	-
Os01g0343900	0	0	0	0	0	0	0	0	0.0538	GO:0005618//cell wall	GO:0006508//proteolysis	GO:0004252//serine-type endopeptidase activity	-
Os01g0346400	0.7843	1.0222	1.2563	0.328	0.7021	0.1944	1.7785	1.7489	1.0862	GO:0016020//membrane;GO:0005739//mitochondrion	-	-	-
Os01g0346501	14.8188	15.133	15.349	10.0643	8.7103	10.0432	7.9316	7.3941	9.3844	-	-	-	-
Os01g0346600	1.0872	2.2671	1.7801	0.5092	0.8385	0.5748	2.1762	2.2267	1.9573	GO:0016020//membrane	-	-	-
Os01g0346700	8.7424	8.2866	8.5575	11.2815	6.8801	8.1514	8.7889	10.3146	9.0804	GO:0009536//plastid	-	-	-
Os01g0347000	0	0	0.105	0	0	0.0325	0.0308	0	0.034	-	GO:0035335//peptidyl-tyrosine dephosphorylation	GO:0004725//protein tyrosine phosphatase activity;GO:0008138//protein tyrosine/serine/threonine phosphatase activity;GO:0016773//phosphotransferase activity, alcohol group as acceptor	-
Os01g0347100	9.9493	12.2861	10.7089	9.3493	9.5317	10.0211	12.0505	10.9996	12.1456	GO:0016021//integral component of membrane;GO:0005886//plasma membrane	GO:0006810//transport	-	-
Os01g0347200	5.3287	5.2961	5.5796	3.1155	3.3345	3.3852	6.0193	6.5628	5.5885	GO:0016020//membrane	-	-	-
Os01g0347300	10.9158	10.5398	7.5679	2.7798	5.5871	4.8457	4.6625	6.055	4.2306	GO:0016020//membrane	-	-	-
Os01g0347500	9.8039	11.2907	10.8876	9.9382	8.7493	10.4001	5.5193	6.1212	5.8043	GO:0016023//cytoplasmic membrane-bounded vesicle	GO:0022900//electron transport chain;GO:0006508//proteolysis	GO:0004197//cysteine-type endopeptidase activity	K01365//Phagosome;Lysosome;Antigen processing and presentation;Rheumatoid arthritis
Os01g0347600	14.1671	15.5181	15.7456	15.8876	14.8723	13.9738	22.8556	20.1294	22.748	GO:0016023//cytoplasmic membrane-bounded vesicle;GO:0005764//lysosome;GO:0005615//extracellular space	GO:0022900//electron transport chain;GO:0051603//proteolysis involved in cellular protein catabolic process	GO:0004197//cysteine-type endopeptidase activity	K01365//Antigen processing and presentation;Rheumatoid arthritis;Phagosome;Lysosome
Os01g0348000	0.098	0	0	0	0	0	0	0	0	GO:0016023//cytoplasmic membrane-bounded vesicle	GO:0022900//electron transport chain;GO:0006508//proteolysis	GO:0004197//cysteine-type endopeptidase activity	K01365//Rheumatoid arthritis;Antigen processing and presentation;Lysosome;Phagosome
Os01g0348600	99.8204	104.108	101.107	65.2593	67.1855	63.8308	38.2191	40.3289	38.7923	GO:0005730//nucleolus;GO:0005618//cell wall;GO:0009506//plasmodesma	GO:0009062//fatty acid catabolic process;GO:0007031//peroxisome organization;GO:0009407//toxin catabolic process;GO:0055114//oxidation-reduction process;GO:0051788//response to misfolded protein;GO:0080129//proteasome core complex assembly;GO:0043161//proteasome-mediated ubiquitin-dependent protein catabolic process	GO:0003857//3-hydroxyacyl-CoA dehydrogenase activity;GO:0016508//long-chain-enoyl-CoA hydratase activity	K10527//alpha-Linolenic acid metabolism;Fatty acid metabolism;Metabolic pathways
Os01g0348700	79.8524	87.1978	83.9394	56.0862	45.9191	49.5371	74.633	63.2491	67.5809	GO:0009536//plastid;GO:0005840//ribosome	GO:0006412//translation	GO:0003735//structural constituent of ribosome;GO:0003723//RNA binding	K02893//Ribosome
Os01g0348800	0.1763	0.2506	0.3765	0.1769	0.1457	0.3495	0.3308	0.3494	0.5493	-	-	-	-
Os01g0348900	24220.8	26153.6	25995.3	25430.5	26062.4	24795.6	14174.9	13776.7	13754.3	-	-	GO:0030246//carbohydrate binding	-
Os01g0349000	27.8738	24.4836	26.1871	18.4266	16.555	16.8065	17.4778	19.5896	19.4867	-	-	-	-
Os01g0349400	41.3353	42.3465	44.2879	52.8017	53.7652	46.4997	39.1112	37.7244	36.1395	-	GO:0006470//protein dephosphorylation	GO:0004721//phosphoprotein phosphatase activity	-
Os01g0349600	18.6459	18.2679	19.0742	5.976	5.5675	5.67	3.5285	2.9505	2.7667	-	-	-	-
Os01g0349800	0.0619	0	0.1321	0	0	0	0	0.0613	0	GO:0016023//cytoplasmic membrane-bounded vesicle	GO:0055114//oxidation-reduction process	GO:0020037//heme binding;GO:0016705//oxidoreductase activity, acting on paired donors, with incorporation or reduction of molecular oxygen;GO:0004497//monooxygenase activity;GO:0005506//iron ion binding	-
Os01g0350000	0.0622	0.0885	0	0	0.0514	0.0617	0	0	0	-	GO:0008152//metabolic process	GO:0016747//transferase activity, transferring acyl groups other than amino-acyl groups	K15400//Cutin, suberine and wax biosynthesis
Os01g0350900	23.3872	21.3998	25.0726	24.1703	21.2008	20.7989	20.9013	20.1948	19.5776	-	-	GO:0008270//zinc ion binding	-
Os01g0351100	1.1257	0.5897	1.0756	0.5947	0.2448	0.6461	0.278	0.3523	0.2462	GO:0005634//nucleus;GO:0005739//mitochondrion	GO:0006471//protein ADP-ribosylation	GO:0003677//DNA binding;GO:0003950//NAD+ ADP-ribosyltransferase activity	K10798//NF-kappa B signaling pathway;Base excision repair
Os01g0351200	0.1387	0.2219	0.2778	0.2785	0.172	0.1891	0.2929	0.3094	0.1982	GO:0005634//nucleus;GO:0005739//mitochondrion	GO:0006471//protein ADP-ribosylation	GO:0003677//DNA binding;GO:0003950//NAD+ ADP-ribosyltransferase activity	K10798//NF-kappa B signaling pathway;Base excision repair
Os01g0351300	19.4091	19.1278	19.1919	17.0893	19.9466	20.1455	17.8499	21.0411	23.0344	GO:0000145//exocyst	GO:0006904//vesicle docking involved in exocytosis	-	-
Os01g0351800	4.2715	3.4445	4.6294	1.4077	1.7912	1.2641	1.8544	1.5164	2.3177	-	GO:0055114//oxidation-reduction process	GO:0016491//oxidoreductase activity;GO:0046872//metal ion binding	-
Os01g0352100	0.2275	0.1078	0.162	0.0761	0.188	0	0	0	0	-	GO:0055114//oxidation-reduction process	GO:0016491//oxidoreductase activity;GO:0046872//metal ion binding	-
Os01g0353400	4.2327	5.5552	4.346	5.7188	6.4572	7.1016	3.0551	2.9042	4.3964	-	-	GO:0016740//transferase activity	K00799//Drug metabolism - cytochrome P450;Glutathione metabolism;Pathways in cancer;Prostate cancer;Metabolism of xenobiotics by cytochrome P450
Os01g0353600	0.2957	0.2102	0.1579	0.1484	0.1222	0.5864	0.1388	0	0.1536	GO:0030123//AP-3 adaptor complex	GO:0016192//vesicle-mediated transport;GO:0006886//intracellular protein transport	GO:0008565//protein transporter activity	K12399//Lysosome
Os01g0353900	18.3083	18.1214	16.4673	36.2563	34.2724	36.023	43.0126	46.199	47.6138	GO:0005739//mitochondrion	-	-	-
Os01g0354200	4.0246	3.5374	4.4539	4.8473	5.3816	4.5705	5.5615	4.8589	5.3203	GO:0016023//cytoplasmic membrane-bounded vesicle;GO:0016020//membrane	GO:0006084//acetyl-CoA metabolic process;GO:0055114//oxidation-reduction process;GO:0019745//pentacyclic triterpenoid biosynthetic process;GO:0016132//brassinosteroid biosynthetic process	GO:0016628//oxidoreductase activity, acting on the CH-CH group of donors, NAD or NADP as acceptor	K00222//Steroid biosynthesis;Metabolic pathways;Biosynthesis of secondary metabolites
Os01g0354700	1.6542	1.9243	2.0876	2.264	1.9882	2.9818	1.411	2.0865	2.8115	GO:0005634//nucleus	GO:0016310//phosphorylation;GO:0000448//cleavage in ITS2 between 5.8S rRNA and LSU-rRNA of tricistronic rRNA transcript (SSU-rRNA, 5.8S rRNA, LSU-rRNA)	GO:0051731//polynucleotide 5'-hydroxyl-kinase activity	-
Os01g0355000	0.6461	0.0967	0.3631	0.5461	0.562	0.5057	0.8615	1.011	0.4238	-	-	-	-
Os01g0355100	18.1121	21.5758	20.9089	10.8089	13.5509	10.9196	7.5786	8.7325	5.8471	-	-	-	-
Os01g0355400	0	0	0	0	0.0684	0	0	0.164	0	-	-	-	-
Os01g0355500	12.0544	12.8766	14.1526	14.9174	14.7589	16.4246	14.5379	12.9474	13.2744	-	-	-	-
Os01g0355600	21.0386	22.156	21.784	16.6888	19.2313	17.233	15.3839	17.1981	15.8842	-	GO:0008152//metabolic process	GO:0042578//phosphoric ester hydrolase activity	-
Os01g0355800	1.3546	0.5778	1.3018	0	0.3358	0.1343	0.3813	0.1342	0.2814	-	-	GO:0003824//catalytic activity	K08233//Indole alkaloid biosynthesis;Biosynthesis of secondary metabolites
Os01g0355900	12.4827	14.6159	14.3375	11.7389	12.0051	12.4275	12.6967	13.9824	15.0355	-	GO:0006508//proteolysis	GO:0008234//cysteine-type peptidase activity	-
Os01g0356000	68.9674	58.1634	67.116	49.4876	52.9284	53.7563	62.7871	62.4823	60.861	GO:0016023//cytoplasmic membrane-bounded vesicle;GO:0016021//integral component of membrane	GO:0055085//transmembrane transport;GO:0008152//metabolic process	GO:0042626//ATPase activity, coupled to transmembrane movement of substances;GO:0005524//ATP binding	-
Os01g0356500	2.2869	2.6193	3.9345	3.5068	4.7769	4.4087	4.232	3.9664	3.827	GO:0005829//cytosol	GO:0009229//thiamine diphosphate biosynthetic process;GO:0006772//thiamine metabolic process;GO:0016310//phosphorylation	GO:0030975//thiamine binding;GO:0005524//ATP binding;GO:0004788//thiamine diphosphokinase activity;GO:0016301//kinase activity	K00949//Thiamine metabolism;Metabolic pathways
Os01g0356800	0.0326	0.0557	0.0558	0.0852	0.0809	0.0453	0.1041	0.0259	0.0475	-	-	GO:0005525//GTP binding	-
Os01g0356900	0	0	0	0.0594	0	0	0	0	0	GO:0016023//cytoplasmic membrane-bounded vesicle	GO:0009860//pollen tube growth	-	K13420//Plant-pathogen interaction
Os01g0357000	0.1682	0	0	0	0.139	0	0.1578	0	0	GO:0009536//plastid	-	-	-
Os01g0357100	48.628	47.6698	43.5	30.183	30.7012	32.3941	27.7767	28.6623	27.248	GO:0016020//membrane;GO:0009570//chloroplast stroma;GO:0005739//mitochondrion;GO:0048046//apoplast	GO:0019344//cysteine biosynthetic process;GO:0042128//nitrate assimilation;GO:0055114//oxidation-reduction process;GO:0015706//nitrate transport	GO:0048307//ferredoxin-nitrite reductase activity;GO:0046872//metal ion binding;GO:0051539//4 iron, 4 sulfur cluster binding;GO:0050421//nitrite reductase (NO-forming) activity;GO:0020037//heme binding	K00366//Microbial metabolism in diverse environments;Sulfur metabolism;Metabolic pathways;Nitrogen metabolism
Os01g0357200	4.9169	6.4531	5.0485	3.7961	2.8128	3.5623	1.597	0.9371	1.1785	GO:0016023//cytoplasmic membrane-bounded vesicle;GO:0005777//peroxisome	GO:0046487//glyoxylate metabolic process;GO:0009740//gibberellic acid mediated signaling pathway;GO:0007031//peroxisome organization;GO:0009686//gibberellin biosynthetic process;GO:0032365//intracellular lipid transport;GO:0048608//reproductive structure development;GO:0009845//seed germination	-	-
Os01g0357400	2.0578	1.192	1.709	1.0709	1.0706	1.5867	0.286	0.1511	0.2375	GO:0016023//cytoplasmic membrane-bounded vesicle	GO:0005983//starch catabolic process;GO:0005987//sucrose catabolic process	GO:0046872//metal ion binding;GO:0004556//alpha-amylase activity	K01176//Carbohydrate digestion and absorption;Starch and sucrose metabolism;Salivary secretion;Metabolic pathways;Porphyrin and chlorophyll metabolism;Pancreatic secretion
Os01g0357800	12.9312	12.1387	13.9416	9.2203	10.933	11.4837	9.6504	11.2816	11.9532	-	-	-	-
Os01g0357900	108.807	91.1595	107.61	273.528	265.507	258.894	333.96	317.567	323.721	GO:0016023//cytoplasmic membrane-bounded vesicle	-	-	-
Os01g0358100	64.4535	65.8346	63.7897	174.563	162.142	148.911	170.3	166.279	157.345	GO:0016023//cytoplasmic membrane-bounded vesicle	-	-	-
Os01g0358300	0.38	0.4503	0.3382	0.3178	0.2617	0.1256	0.2971	0.5649	0.1316	GO:0009507//chloroplast	GO:0010027//thylakoid membrane organization;GO:0010270//photosystem II oxygen evolving complex assembly	-	-
Os01g0358400	34.1526	37.15	35.7004	22.5078	26.4363	23.3548	47.6818	38.6389	45.9443	GO:0015935//small ribosomal subunit;GO:0009507//chloroplast;GO:0005739//mitochondrion	GO:0006412//translation	GO:0003735//structural constituent of ribosome;GO:0019843//rRNA binding	K02987//Ribosome
Os01g0358700	0.2479	0.2643	0.5294	0.1244	0.3585	0.1229	0.2326	0.1843	0.2575	-	-	GO:0043531//ADP binding	-
Os01g0359400	8.6769	7.7202	8.1292	7.8872	8.5905	9.0623	9.5241	8.6264	8.8141	-	-	GO:0043531//ADP binding	-
Os01g0359800	0.9659	1.2556	1.1493	1.0248	1.5279	1.0944	0.9322	1.1487	1.4046	-	-	GO:0043531//ADP binding	-
Os01g0360100	0.5974	0.1307	0.3435	0.3228	0.1139	0.2278	0.4743	0.4554	0.2386	-	-	-	-
Os01g0360150	0	0	0	0	0	0	0	0.1835	0	-	-	-	-
Os01g0360200	5.602	5.3099	4.8475	2.1973	2.421	2.362	3.1719	3.9565	3.1434	GO:0016021//integral component of membrane	GO:0010106//cellular response to iron ion starvation;GO:0010167//response to nitrate;GO:0009408//response to heat;GO:0006826//iron ion transport;GO:0055114//oxidation-reduction process;GO:0015706//nitrate transport;GO:0009845//seed germination	GO:0016174//NAD(P)H oxidase activity;GO:0005509//calcium ion binding;GO:0043621//protein self-association;GO:0004601//peroxidase activity	K13447//Plant-pathogen interaction
Os01g0360600	16.7436	15.684	15.776	13.8395	12.1267	12.4011	13.2153	12.2014	13.7083	GO:0009507//chloroplast;GO:0005773//vacuole;GO:0005777//peroxisome	GO:0015937//coenzyme A biosynthetic process;GO:0015824//proline transport;GO:0016310//phosphorylation	GO:0004140//dephospho-CoA kinase activity;GO:0005524//ATP binding	K00859//Pantothenate and CoA biosynthesis;Biosynthesis of secondary metabolites;Purine metabolism;Metabolic pathways
Os01g0361000	15.7761	15.4275	16.3717	11.1878	10.0679	10.7942	15.2196	16.002	16.54	-	-	-	-
Os01g0361500	24.1463	27.7059	27.1916	12.6608	13.1075	14.6061	2.959	3.1721	2.8845	GO:0009536//plastid	GO:0044255//cellular lipid metabolic process	GO:0016747//transferase activity, transferring acyl groups other than amino-acyl groups	-
Os01g0361700	0.4579	1.9533	0	0.2298	0.7568	0.681	0.2148	0.2269	0	-	GO:0008152//metabolic process	GO:0016747//transferase activity, transferring acyl groups other than amino-acyl groups	-
Os01g0361800	3.3895	2.6458	2.9452	1.5342	1.5926	1.4166	2.4632	2.4371	2.7267	GO:0009536//plastid	-	-	-
Os01g0362000	6.0953	6.4218	5.9937	5.5015	5.8701	6.782	6.6244	5.9104	5.4656	GO:0005739//mitochondrion	-	-	-
Os01g0362100	3.9894	4.3303	3.9852	1.1194	1.3115	1.3184	0.8855	0.9353	0.8466	GO:0009536//plastid	GO:0033306//phytol metabolic process;GO:0019432//triglyceride biosynthetic process	GO:0004144//diacylglycerol O-acyltransferase activity	-
Os01g0362400	2.6138	3.2208	2.7911	1.2243	1.0079	1.0366	0.654	1.727	1.086	-	-	-	-
Os01g0362800	1.3827	1.1234	0.9492	0.6939	0.9794	0.6854	0.9267	0.9788	0.5129	GO:0016023//cytoplasmic membrane-bounded vesicle	-	-	K10841//Nucleotide excision repair
Os01g0363300	7.3112	7.1466	8.0512	4.357	6.0415	3.1712	2.8941	2.1511	2.4918	GO:0016020//membrane	-	-	-
Os01g0363500	30.5599	27.8611	28.6971	17.7945	18.1588	19.4274	23.2021	21.0851	23.261	-	-	-	-
Os01g0363550	4.5911	3.2638	4.5524	6.0342	2.8905	4.2266	4.3078	2.1667	2.952	-	-	-	-
Os01g0363900	7.0365	7.3816	6.8103	4.5231	4.9652	5.2517	6.9732	8.2011	7.4455	GO:0005622//intracellular	GO:0009965//leaf morphogenesis;GO:0048364//root development;GO:0009910//negative regulation of flower development;GO:0035281//pre-miRNA export from nucleus;GO:0009944//polarity specification of adaxial/abaxial axis	-	K14289//RNA transport
Os01g0364400	0.0418	0.0594	0	0	0	0.0414	0.1569	0	0	GO:0009506//plasmodesma;GO:0005886//plasma membrane;GO:0016023//cytoplasmic membrane-bounded vesicle	GO:0009755//hormone-mediated signaling pathway;GO:0046777//protein autophosphorylation;GO:0007178//transmembrane receptor protein serine/threonine kinase signaling pathway	GO:0005509//calcium ion binding;GO:0031625//ubiquitin protein ligase binding;GO:0004675//transmembrane receptor protein serine/threonine kinase activity;GO:0005524//ATP binding;GO:0001653//peptide receptor activity;GO:0030247//polysaccharide binding	K04733//NF-kappa B signaling pathway;Leishmaniasis;Measles;Chagas disease (American trypanosomiasis);Apoptosis;Toxoplasmosis;Neurotrophin signaling pathway;Pertussis;Influenza A;Toll-like receptor signaling pathway;Tuberculosis
Os01g0364800	1.0504	0.5334	0.641	0	0	0.1488	0	0.4462	0	GO:0009506//plasmodesma;GO:0016023//cytoplasmic membrane-bounded vesicle;GO:0005886//plasma membrane	GO:0007178//transmembrane receptor protein serine/threonine kinase signaling pathway;GO:0009755//hormone-mediated signaling pathway;GO:0046777//protein autophosphorylation	GO:0001653//peptide receptor activity;GO:0030247//polysaccharide binding;GO:0031625//ubiquitin protein ligase binding;GO:0005509//calcium ion binding;GO:0005524//ATP binding;GO:0004675//transmembrane receptor protein serine/threonine kinase activity	-
Os01g0364900	0.1651	0	0.1763	0	0.2728	0	0	0.4908	0.3429	-	-	-	-
Os01g0366100	2.0316	1.4652	1.8236	1.3298	1.4112	1.8099	2.597	3.4142	2.8136	-	-	-	-
Os01g0366300	10.0659	9.3666	9.8312	15.565	15.2155	14.807	16.2789	19.1814	18.5728	-	GO:0006468//protein phosphorylation	GO:0005524//ATP binding;GO:0004672//protein kinase activity	-
Os01g0367100	10.7461	10.5109	7.7314	7.1903	8.25	7.1025	6.2929	9.0638	6.9661	GO:0009536//plastid	-	-	-
Os01g0367300	15.5036	14.3651	14.1743	13.1128	12.5233	14.7142	12.8144	14.8126	13.6062	-	GO:0008152//metabolic process	GO:0003676//nucleic acid binding;GO:0000166//nucleotide binding;GO:0016853//isomerase activity	K12897//Spliceosome
Os01g0367400	17.1495	16.6909	15.5877	10.0406	9.8692	10.7276	5.6511	6.6771	6.2556	-	-	-	-
Os01g0367700	42.4697	41.1196	43.8775	29.9665	30.9007	32.1405	35.781	33.6915	38.4316	GO:0009536//plastid	GO:0006468//protein phosphorylation	GO:0005524//ATP binding;GO:0004674//protein serine/threonine kinase activity	-
Os01g0367900	10.9906	12.2347	10.978	8.3516	8.4248	9.1788	11.5116	12.1308	10.2357	GO:0005634//nucleus	GO:0008152//metabolic process;GO:0043044//ATP-dependent chromatin remodeling	GO:0005524//ATP binding;GO:0016740//transferase activity;GO:0004386//helicase activity;GO:0003677//DNA binding;GO:0031491//nucleosome binding	-
Os01g0368000	0.068	0	0.1452	0	0.2247	0	0.0638	0.0674	0.0706	-	GO:0022900//electron transport chain	GO:0004499//N,N-dimethylaniline monooxygenase activity;GO:0050660//flavin adenine dinucleotide binding;GO:0050661//NADP binding	-
Os01g0368700	0	0.4268	0.2137	0.1004	0	0.0992	0	0	0.1039	GO:0016020//membrane	-	-	-
Os01g0368900	3.7529	5.7311	7.1243	0.558	0.5743	0.2756	0.3913	0	0.1444	GO:0005737//cytoplasm	GO:0045454//cell redox homeostasis;GO:0055114//oxidation-reduction process	GO:0015035//protein disulfide oxidoreductase activity;GO:0009055//electron carrier activity	K03676//Metabolic pathways;Purine metabolism;Pyrimidine metabolism
Os01g0369000	76.7679	80.0124	81.2623	63.4319	66.4856	62.9013	63.9506	65.1431	64.8772	GO:0031461//cullin-RING ubiquitin ligase complex	GO:0006511//ubiquitin-dependent protein catabolic process	GO:0031625//ubiquitin protein ligase binding	-
Os01g0369200	0.8495	0.9202	0.8639	0.6496	0.936	0.5214	1.1387	1.4032	0.9664	GO:0031461//cullin-RING ubiquitin ligase complex	GO:0006511//ubiquitin-dependent protein catabolic process	GO:0031625//ubiquitin protein ligase binding	K03347//Oocyte meiosis;Cell cycle;Ubiquitin mediated proteolysis;Protein processing in endoplasmic reticulum;Cell cycle - yeast;Wnt signaling pathway;Herpes simplex infection;TGF-beta signaling pathway;Circadian rhythm - mammal
Os01g0369600	5.7174	6.3225	5.2912	4.7182	5.7393	5.2904	4.2519	4.449	4.3109	GO:0016023//cytoplasmic membrane-bounded vesicle	-	-	-
Os01g0369700	138.696	146.36	140.322	265.494	257.352	253.672	228.649	219.726	216.679	-	GO:0008152//metabolic process	GO:0004364//glutathione transferase activity	K00799//Drug metabolism - cytochrome P450;Pathways in cancer;Prostate cancer;Glutathione metabolism;Metabolism of xenobiotics by cytochrome P450
Os01g0369900	8.2565	9.0559	7.893	7.6554	7.31	7.484	6.3083	5.8058	6.3298	-	GO:0009695//jasmonic acid biosynthetic process;GO:0031408//oxylipin biosynthetic process;GO:0055114//oxidation-reduction process;GO:0006952//defense response	GO:0016629//12-oxophytodienoate reductase activity;GO:0010181//FMN binding	K05894//alpha-Linolenic acid metabolism;Metabolic pathways
Os01g0370000	14.1607	18.3461	16.1105	8.8331	8.9128	10.0373	2.2973	1.9674	2.543	-	GO:0031408//oxylipin biosynthetic process;GO:0055114//oxidation-reduction process	GO:0016491//oxidoreductase activity;GO:0010181//FMN binding	K05894//alpha-Linolenic acid metabolism;Metabolic pathways
Os01g0370200	3.2411	4.3778	4.3262	0.1626	0	0.1607	0.1521	0	0.1683	-	GO:0008152//metabolic process	GO:0004364//glutathione transferase activity	K00799//Metabolism of xenobiotics by cytochrome P450;Drug metabolism - cytochrome P450;Pathways in cancer;Prostate cancer;Glutathione metabolism
Os01g0370900	0.4818	0.7828	0.8819	0.6908	0.455	0.3412	0.7103	1.2277	1.2867	GO:0016023//cytoplasmic membrane-bounded vesicle	GO:0008152//metabolic process	GO:0004364//glutathione transferase activity	K00799//Metabolism of xenobiotics by cytochrome P450;Drug metabolism - cytochrome P450;Glutathione metabolism;Prostate cancer;Pathways in cancer
Os01g0371200	0.1095	0.4672	0.2339	0	0	0.1086	0	0	0	GO:0016023//cytoplasmic membrane-bounded vesicle	GO:0008152//metabolic process	GO:0004364//glutathione transferase activity	K00799//Metabolism of xenobiotics by cytochrome P450;Pathways in cancer;Prostate cancer;Glutathione metabolism;Drug metabolism - cytochrome P450
Os01g0371400	1.4196	3.2799	2.4633	1.0686	0.8798	0.5278	3.33	1.231	3.3176	-	GO:0008152//metabolic process	GO:0016740//transferase activity	K00799//Glutathione metabolism;Pathways in cancer;Prostate cancer;Drug metabolism - cytochrome P450;Metabolism of xenobiotics by cytochrome P450
Os01g0371500	10.8903	12.6835	11.5053	6.7442	5.1696	7.9253	5.8701	6.2002	5.1744	-	GO:0008152//metabolic process	GO:0016740//transferase activity	K00799//Glutathione metabolism;Pathways in cancer;Prostate cancer;Drug metabolism - cytochrome P450;Metabolism of xenobiotics by cytochrome P450
Os01g0372100	11.906	12.6473	9.6448	11.4003	12.2131	12.2108	6.2919	6.917	9.3814	-	-	-	-
Os01g0372350	1.9945	1.7105	2.3327	1.0804	1.4127	1.9774	1.3368	1.7884	1.6113	-	-	-	-
Os01g0372400	1.0375	0.5532	0.277	0.2603	0.2143	0	0.1217	0	0	GO:0016023//cytoplasmic membrane-bounded vesicle	GO:0008152//metabolic process	GO:0016740//transferase activity	K00799//Glutathione metabolism;Prostate cancer;Pathways in cancer;Drug metabolism - cytochrome P450;Metabolism of xenobiotics by cytochrome P450
Os01g0372500	0	0	0.0715	0	0	0	0	0	0	-	GO:0009813//flavonoid biosynthetic process;GO:0055114//oxidation-reduction process;GO:0006508//proteolysis;GO:0009987//cellular process;GO:0044711//single-organism biosynthetic process	GO:0008237//metallopeptidase activity;GO:0005506//iron ion binding;GO:0051213//dioxygenase activity;GO:0016740//transferase activity	K05277//Biosynthesis of secondary metabolites;Flavonoid biosynthesis;Metabolic pathways
Os01g0372700	18.442	17.3373	15.2809	13.7053	12.3246	12.9384	28.9346	30.2621	29.7271	GO:0005737//cytoplasm	GO:0006421//asparaginyl-tRNA aminoacylation	GO:0004816//asparagine-tRNA ligase activity;GO:0005524//ATP binding;GO:0003676//nucleic acid binding	K01893//Ribosome;Aminoacyl-tRNA biosynthesis
Os01g0373400	1.1837	1.5146	1.2639	1.9008	1.3693	2.2296	0.9996	2.1115	0.8606	GO:0005739//mitochondrion;GO:0005840//ribosome	-	GO:0003677//DNA binding	-
Os01g0373500	0	0	0	0	0.0377	0	0	0	0	-	-	-	-
Os01g0373700	7.2856	7.5336	9.0176	17.1176	17.9243	16.4161	22.8388	21.6615	18.5745	GO:0005739//mitochondrion	-	-	-
Os01g0373800	5.2951	4.8398	6.866	6.6432	10.3138	10.6868	12.7759	15.1811	14.5354	-	-	-	-
Os01g0374000	0	0	0.2694	0	0	0.2501	0.2367	0.25	0	-	GO:0008152//metabolic process	GO:0016740//transferase activity	K00799//Metabolism of xenobiotics by cytochrome P450;Pathways in cancer;Prostate cancer;Glutathione metabolism;Drug metabolism - cytochrome P450
Os01g0374200	0.1127	0.2403	0.4812	0.2827	0.0931	0.1675	0.4229	0.2233	0.117	-	-	-	-
Os01g0374600	0	0	0.0632	0	0	0	0	0	0	GO:0048046//apoplast;GO:0016023//cytoplasmic membrane-bounded vesicle	GO:0046274//lignin catabolic process;GO:0055114//oxidation-reduction process	GO:0005507//copper ion binding;GO:0052716//hydroquinone:oxygen oxidoreductase activity	K00423//Metabolic pathways;Ascorbate and aldarate metabolism
Os01g0374900	28.6209	27.7877	26.4583	26.2637	23.7855	26.6727	25.6272	26.5011	27.4344	-	-	GO:0008270//zinc ion binding	-
Os01g0375000	8.0292	7.2954	6.8997	6.199	6.9881	6.924	14.0868	15.9619	16.0872	GO:0005730//nucleolus;GO:0009506//plasmodesma	GO:0045892//negative regulation of transcription, DNA-templated;GO:0010077//maintenance of inflorescence meristem identity;GO:0042254//ribosome biogenesis;GO:0001510//RNA methylation;GO:0048444//floral organ morphogenesis	GO:0005525//GTP binding;GO:0003924//GTPase activity	K14538//Ribosome biogenesis in eukaryotes
Os01g0375100	8.5551	9.4955	9.5186	5.3735	6.4765	5.6088	6.9138	6.7009	6.5641	-	-	-	-
Os01g0375200	10.5812	9.9776	9.6012	11.9407	13.6817	14.1864	29.3733	30.7534	28.5294	GO:0009536//plastid;GO:0016023//cytoplasmic membrane-bounded vesicle	GO:0055114//oxidation-reduction process;GO:0019632//shikimate metabolic process	GO:0003855//3-dehydroquinate dehydratase activity;GO:0004764//shikimate 3-dehydrogenase (NADP+) activity;GO:0050661//NADP binding	K13832//Metabolic pathways;Biosynthesis of secondary metabolites;Phenylalanine, tyrosine and tryptophan biosynthesis
Os01g0375400	0	0	0.3887	0	0	0	0.1708	0.1804	0	GO:0009536//plastid;GO:0016023//cytoplasmic membrane-bounded vesicle	GO:0055114//oxidation-reduction process;GO:0019632//shikimate metabolic process	GO:0050661//NADP binding;GO:0004764//shikimate 3-dehydrogenase (NADP+) activity;GO:0003855//3-dehydroquinate dehydratase activity	K13832//Biosynthesis of secondary metabolites;Metabolic pathways;Phenylalanine, tyrosine and tryptophan biosynthesis
Os01g0375500	0.2204	0.6268	0.2354	0	0	0.5464	0	0	0	GO:0009536//plastid;GO:0016023//cytoplasmic membrane-bounded vesicle	GO:0019632//shikimate metabolic process;GO:0055114//oxidation-reduction process	GO:0050661//NADP binding;GO:0004764//shikimate 3-dehydrogenase (NADP+) activity;GO:0003855//3-dehydroquinate dehydratase activity	K13832//Metabolic pathways;Biosynthesis of secondary metabolites;Phenylalanine, tyrosine and tryptophan biosynthesis
Os01g0376700	6.2902	6.2133	5.3028	5.6487	3.6111	5.1859	3.2927	4.331	4.1264	-	GO:0016311//dephosphorylation;GO:0005986//sucrose biosynthetic process	GO:0000287//magnesium ion binding;GO:0050307//sucrose-phosphate phosphatase activity	-
Os01g0377000	13.6149	13.3641	12.9569	7.0897	7.4375	8.3586	3.4743	5.0811	4.201	GO:0016020//membrane	GO:0022900//electron transport chain;GO:0044550//secondary metabolite biosynthetic process	GO:0016709//oxidoreductase activity, acting on paired donors, with incorporation or reduction of molecular oxygen, NAD(P)H as one donor, and incorporation of one atom of oxygen;GO:0020037//heme binding;GO:0005506//iron ion binding	-
Os01g0377500	35.6827	35.1929	34.0274	28.3259	30.2504	34.975	28.8142	28.6005	33.2181	GO:0009506//plasmodesma	GO:0009651//response to salt stress;GO:0010440//stomatal lineage progression;GO:0045893//positive regulation of transcription, DNA-templated;GO:0043687//post-translational protein modification;GO:0000079//regulation of cyclin-dependent protein serine/threonine kinase activity;GO:0051301//cell division;GO:0048573//photoperiodism, flowering	GO:0019901//protein kinase binding	K15188//Transcriptional misregulation in cancer
Os01g0377700	19.569	18.7549	22.1348	16.0036	20.2431	20.1914	25.9781	27.5108	30.7144	GO:0005783//endoplasmic reticulum	GO:0043161//proteasome-mediated ubiquitin-dependent protein catabolic process	-	K14015//Protein processing in endoplasmic reticulum
Os01g0378100	0.1924	0.2735	0.3766	0.0322	0.053	0.0636	0.4211	0.286	0.1332	-	-	GO:0016491//oxidoreductase activity;GO:0005488//binding	K00430//Phenylpropanoid biosynthesis;Phenylalanine metabolism;Biosynthesis of secondary metabolites;Metabolic pathways
Os01g0379101	0.3192	0.4539	0.3409	0.6408	0.1319	0.1583	0.5991	1.2656	0.9948	GO:0016023//cytoplasmic membrane-bounded vesicle	-	-	-
Os01g0379400	2.5944	3.0503	3.1433	2.3535	2.2675	2.1269	1.9662	2.1262	2.6429	-	-	-	-
Os01g0380700	0	0	0	0.2944	0.2424	0	0	0	0	GO:0005886//plasma membrane;GO:0005739//mitochondrion;GO:0009506//plasmodesma	GO:0046777//protein autophosphorylation;GO:0009755//hormone-mediated signaling pathway;GO:0007178//transmembrane receptor protein serine/threonine kinase signaling pathway	GO:0004675//transmembrane receptor protein serine/threonine kinase activity;GO:0005524//ATP binding;GO:0031625//ubiquitin protein ligase binding;GO:0001653//peptide receptor activity	-
Os01g0380800	1.2698	1.8956	2.4406	4.7791	4.9839	5.0355	5.8379	6.7325	5.803	-	-	-	-
Os01g0382000	0.1294	0	0.1381	0	0.1069	0	0	0	0	GO:0016023//cytoplasmic membrane-bounded vesicle;GO:0005576//extracellular region	GO:0006952//defense response;GO:0009607//response to biotic stimulus	-	K13449//Plant-pathogen interaction;Plant hormone signal transduction
Os01g0382200	4.4946	4.3999	7.0025	1.9228	2.0701	1.8993	1.1062	1.0953	0.9949	GO:0016023//cytoplasmic membrane-bounded vesicle	GO:0008152//metabolic process	GO:0016747//transferase activity, transferring acyl groups other than amino-acyl groups	K15400//Cutin, suberine and wax biosynthesis
Os01g0382400	125.776	133.012	118.695	59.9844	53.8434	54.0445	55.9441	45.8651	51.4598	GO:0005576//extracellular region;GO:0016023//cytoplasmic membrane-bounded vesicle	GO:0006952//defense response;GO:0009607//response to biotic stimulus	-	K13449//Plant hormone signal transduction;Plant-pathogen interaction
Os01g0382450	0	0	0	0.1346	0.1108	0	0.1258	0	0.1393	-	-	-	-
Os01g0382700	1.5058	1.3853	1.3242	0.4445	0.1464	0.2635	0	0.3511	0.368	GO:0009507//chloroplast;GO:0005739//mitochondrion	GO:0030003//cellular cation homeostasis;GO:0006508//proteolysis;GO:0070838//divalent metal ion transport	GO:0008233//peptidase activity	-
Os01g0382900	1.7443	1.6864	1.6391	1.6106	1.1531	2.0751	2.1604	1.2446	1.5218	-	-	-	-
Os01g0383100	1.8335	1.3627	2.9369	1.9657	2.0316	2.5201	1.8377	2.4366	1.688	GO:0000145//exocyst	GO:0006887//exocytosis	-	K07195//Insulin signaling pathway
Os01g0383700	20.701	19.3234	18.5751	41.8436	46.7865	46.6391	39.9305	44.8022	43.6025	-	-	-	-
Os01g0383900	1.7936	1.7001	0.9044	1.1001	0.6587	0.8397	0.4675	0.2469	0.3622	GO:0005643//nuclear pore;GO:0009536//plastid	GO:0006810//transport	-	K14297//RNA transport;Influenza A
Os01g0384300	2.548	2.6739	2.4617	3.288	2.7572	2.466	2.6754	3.4271	2.7725	GO:0005886//plasma membrane;GO:0009506//plasmodesma	GO:0007178//transmembrane receptor protein serine/threonine kinase signaling pathway;GO:0009755//hormone-mediated signaling pathway;GO:0046777//protein autophosphorylation	GO:0001653//peptide receptor activity;GO:0004675//transmembrane receptor protein serine/threonine kinase activity;GO:0005524//ATP binding;GO:0031625//ubiquitin protein ligase binding	-
Os01g0384450	1.3989	0.442	0.4979	1.092	1.5412	1.2328	0.4375	0.9242	0.8072	GO:0009536//plastid	-	-	-
Os01g0384800	108.555	100.61	109.239	104.637	98.9634	93.5402	67.13	64.4473	65.919	-	-	-	-
Os01g0385000	0	0.5822	0.4373	1.918	1.0151	1.4886	0.8965	0.1353	0.4253	-	-	-	-
Os01g0385400	0.4164	0.5263	0.2965	0	0	0	0.0434	0	0.0481	GO:0005623//cell;GO:0016021//integral component of membrane	GO:0006873//cellular ion homeostasis	GO:0008308//voltage-gated anion channel activity	-
Os01g0386500	0.1199	0.1705	0.3201	6.4983	5.1024	4.8736	2.4188	4.3372	4.1096	-	-	-	-
Os01g0386600	17.4102	20.9455	20.0213	31.9238	22.9632	23.2355	29.2161	22.8954	27.8206	GO:0016021//integral component of membrane	GO:0006857//oligopeptide transport	GO:0005215//transporter activity	-
Os01g0386700	81.6214	83.2935	87.5975	64.5788	62.3471	61.0983	47.0164	48.6002	48.2856	-	-	-	K14500//Plant hormone signal transduction
Os01g0387333	0.3655	0	0.2602	0.4891	0.1007	0	0	0.1207	0	-	-	-	-
Os01g0388000	1.1049	1.2853	0.3218	0.2016	0.332	0.1992	0.4712	0.3982	0.2087	GO:0016021//integral component of membrane	GO:0010268//brassinosteroid homeostasis;GO:0055114//oxidation-reduction process;GO:0016131//brassinosteroid metabolic process;GO:0040008//regulation of growth	GO:0020037//heme binding;GO:0016705//oxidoreductase activity, acting on paired donors, with incorporation or reduction of molecular oxygen;GO:0005506//iron ion binding;GO:0004497//monooxygenase activity	-
Os01g0388200	11.2303	12.1301	10.5976	5.5047	6.1147	6.9047	11.8443	13.8045	11.2124	-	-	-	-
Os01g0388533	31.3147	60.8484	57.9607	24.096	45.7148	41.3944	39.1765	28.9657	34.6939	-	-	-	-
Os01g0388566	19.6473	18.0315	20.0987	11.3952	13.0913	13.8905	14.1662	15.721	15.8071	GO:0016021//integral component of membrane	GO:0034220//ion transmembrane transport	GO:0008381//mechanically-gated ion channel activity	-
Os01g0388700	0	0	0.1054	0.099	0.0815	0.3913	0.2778	0.1956	0.5125	GO:0016020//membrane	-	-	-
Os01g0389200	3.6334	2.3482	3.292	2.5417	3.8212	4.8029	6.1986	3.9283	5.718	GO:0016020//membrane;GO:0009536//plastid	-	-	-
Os01g0389700	1.3872	2.1367	1.9751	7.6578	7.1645	7.7935	6.5082	6.4159	6.2438	GO:0009536//plastid;GO:0016020//membrane	-	-	-
Os01g0390300	9.82	10.5635	12.8318	7.5866	7.474	6.277	5.7588	7.0431	6.1735	GO:0016020//membrane	GO:0006281//DNA repair;GO:0032508//DNA duplex unwinding;GO:0000723//telomere maintenance	GO:0003678//DNA helicase activity	K07466//Homologous recombination;DNA replication;Mismatch repair;Nucleotide excision repair;Fanconi anemia pathway
Os01g0390400	5.4055	5.0949	5.3182	4.0842	4.9686	4.5763	5.5848	5.6581	6.6869	GO:0005759//mitochondrial matrix;GO:0005634//nucleus	GO:0030488//tRNA methylation	GO:0052906//tRNA (guanine(37)-N(1))-methyltransferase activity	-
Os01g0390600	2.9478	3.0331	3.5619	3.1922	3.3333	2.7302	3.2026	3.8056	3.7064	-	GO:0032259//methylation	GO:0008168//methyltransferase activity	-
Os01g0390750	1.1963	0.9922	0.8516	1.701	1.8123	1.3837	0.9354	0.6916	0.8284	-	-	-	-
Os01g0390900	11.1326	14.818	14.1641	9.0338	7.927	8.4538	11.3346	6.6902	11.317	-	GO:0035335//peptidyl-tyrosine dephosphorylation	GO:0008138//protein tyrosine/serine/threonine phosphatase activity;GO:0004725//protein tyrosine phosphatase activity	-
Os01g0391100	3.6714	3.2625	3.7244	2.6101	3.0591	2.3052	2.2104	2.3347	2.8918	-	GO:0008152//metabolic process	GO:0005524//ATP binding;GO:0016887//ATPase activity	-
Os01g0391500	1.7751	1.6275	1.8069	1.2821	1.2063	0.9868	1.9457	2.0551	1.8609	-	-	-	-
Os01g0392100	10.7274	8.3888	10.4528	8.8826	9.4185	7.4447	8.6815	8.2394	8.3567	GO:0009536//plastid	-	-	-
Os01g0392400	0	0.5684	0.5692	0.6687	0.5506	0.3963	0.125	0.1321	0.2768	-	-	-	-
Os01g0392600	33.65	39.9954	31.9653	14.1699	16.7538	16.5227	8.5657	8.9422	8.7102	-	-	-	-
Os01g0392800	5.3275	5.8223	4.9247	2.2745	1.7412	2.2073	3.7304	3.9796	3.9643	-	-	-	-
Os01g0393000	5.5564	7.5515	7.4166	2.0503	3.3085	2.8353	2.2234	2.7533	2.9705	GO:0009536//plastid	-	-	-
Os01g0393100	0	0.0956	0	0.0675	0	0.2	0.2524	0	0.0699	GO:0005634//nucleus	GO:0006355//regulation of transcription, DNA-templated	GO:0003677//DNA binding	-
Os01g0393400	7.6371	7.9841	10.3138	9.0178	13.1784	7.1261	8.2196	6.2331	5.366	GO:0005739//mitochondrion;GO:0016021//integral component of membrane	GO:0055085//transmembrane transport;GO:0008152//metabolic process	GO:0005524//ATP binding;GO:0042626//ATPase activity, coupled to transmembrane movement of substances	K05658//ABC transporters;Bile secretion
Os01g0495900	9.7311	9.6986	9.2197	8.4263	8.8689	9.2692	8.0117	9.1714	7.6301	GO:0009570//chloroplast stroma;GO:0030529//ribonucleoprotein complex	GO:0006399//tRNA metabolic process;GO:0006397//mRNA processing;GO:0009658//chloroplast organization;GO:0006364//rRNA processing;GO:0000373//Group II intron splicing	GO:0003723//RNA binding	-
Os01g0496900	12.0367	12.8974	12.2323	16.3413	16.7694	17.1218	17.1865	18.2683	14.9181	GO:0005768//endosome;GO:0009536//plastid;GO:0016021//integral component of membrane;GO:0005802//trans-Golgi network	GO:0000394//RNA splicing, via endonucleolytic cleavage and ligation;GO:0009086//methionine biosynthetic process	-	-
Os01g0497100	0.6825	0.9704	0.7288	0.685	0.564	2.7066	0.6404	3.382	6.38	-	-	-	-
Os01g0498200	64.8533	62.5555	64.0663	69.2013	76.4902	76.4759	41.7293	44.9254	45.0063	-	-	-	-
Os01g0498300	13.8771	12.51	12.2331	31.7678	33.9621	33.0191	50.9197	47.5796	51.644	GO:0005576//extracellular region	GO:0008152//metabolic process;GO:0010200//response to chitin	GO:0016757//transferase activity, transferring glycosyl groups	-
Os01g0499100	0.6393	1.1229	0.9638	3.284	3.4185	3.4676	2.6819	2.4227	2.9688	-	GO:0090502//RNA phosphodiester bond hydrolysis, endonucleolytic;GO:0015074//DNA integration	GO:0004523//RNA-DNA hybrid ribonuclease activity;GO:0003676//nucleic acid binding	-
Os01g0499300	19.0931	19.591	21.5433	20.9568	19.2358	20.5144	19.5035	20.9265	20.5152	-	-	-	K11866//Endocytosis
Os01g0499600	6.8861	3.0125	2.8282	2.6582	2.1885	2.6258	5.4672	2.6248	5.5018	-	-	-	-
Os01g0500400	0.676	1.6019	0.8422	0.4523	0.3724	0.4468	0.3171	0.2233	0.4681	-	-	-	-
Os01g0500550	14.9136	11.9656	13.1248	11.3932	12.9058	12.3019	14.4708	14.5087	17.1572	-	GO:0031047//gene silencing by RNA;GO:0009908//flower development;GO:0043414//macromolecule methylation;GO:0016570//histone modification;GO:0006342//chromatin silencing	-	-
Os01g0500600	2.1255	3.2419	2.7649	1.8618	1.2135	1.3793	2.3933	3.0257	2.2479	-	-	-	-
Os01g0500900	6.0612	7.2251	5.2302	3.2568	5.3122	4.9166	3.9638	6.0677	5.2782	GO:0009570//chloroplast stroma;GO:0005739//mitochondrion	GO:0006437//tyrosyl-tRNA aminoacylation;GO:0010228//vegetative to reproductive phase transition of meristem;GO:0010027//thylakoid membrane organization;GO:0009658//chloroplast organization;GO:0048481//ovule development;GO:0016226//iron-sulfur cluster assembly;GO:0006655//phosphatidylglycerol biosynthetic process;GO:0009793//embryo development ending in seed dormancy	GO:0005524//ATP binding;GO:0003723//RNA binding;GO:0004831//tyrosine-tRNA ligase activity	K01866//Aminoacyl-tRNA biosynthesis;ABC transporters;Peptidoglycan biosynthesis
Os01g0501000	10.9374	11.6975	13.8498	9.6175	9.3578	11.803	9.8084	9.7844	8.3443	-	-	-	-
Os01g0501700	23.1688	24.2726	22.2176	14.1512	13.0363	13.2984	9.4394	9.6681	11.0033	GO:0043235//receptor complex;GO:0033281//TAT protein transport complex;GO:0009535//chloroplast thylakoid membrane;GO:0031361//integral component of thylakoid membrane	GO:0010027//thylakoid membrane organization;GO:0009306//protein secretion;GO:0010207//photosystem II assembly;GO:0045893//positive regulation of transcription, DNA-templated;GO:0009688//abscisic acid biosynthetic process;GO:0035304//regulation of protein dephosphorylation;GO:0042793//transcription from plastid promoter;GO:0000023//maltose metabolic process;GO:0019252//starch biosynthetic process;…	GO:0009977//proton motive force dependent protein transmembrane transporter activity	K03118//Biosynthesis of secondary metabolites;Metabolic pathways;Valine, leucine and isoleucine biosynthesis;Bacterial secretion system;Protein export
Os01g0501800	31.517	30.708	30.409	10.4372	9.7167	7.9306	10.0576	10.4646	12.2967	GO:0016021//integral component of membrane;GO:0009535//chloroplast thylakoid membrane;GO:0019898//extrinsic component of membrane;GO:0009654//photosystem II oxygen evolving complex	GO:0042549//photosystem II stabilization	GO:0005509//calcium ion binding	K02716//Photosynthesis;Metabolic pathways
Os01g0502400	29.3732	28.1185	26.9344	17.5715	17.8959	17.4212	15.1493	16.5796	17.8475	-	GO:0055114//oxidation-reduction process	GO:0031418//L-ascorbic acid binding;GO:0016705//oxidoreductase activity, acting on paired donors, with incorporation or reduction of molecular oxygen;GO:0005506//iron ion binding	-
Os01g0502700	3.1912	0.825	3.8723	3.0573	1.6781	2.5886	1.0888	1.1501	1.0546	GO:0000786//nucleosome;GO:0005634//nucleus	GO:0006334//nucleosome assembly	GO:0046982//protein heterodimerization activity;GO:0003677//DNA binding	K11251//Alcoholism;Systemic lupus erythematosus
Os01g0502800	29.8204	26.8525	29.6024	23.9439	24.6415	23.98	23.2133	23.7525	26.9584	GO:0005739//mitochondrion	-	GO:0003676//nucleic acid binding;GO:0000166//nucleotide binding	-
Os01g0503400	7.7939	8.1131	7.9758	5.0753	4.6386	4.2314	3.3518	2.6667	2.9875	GO:0016021//integral component of membrane;GO:0016023//cytoplasmic membrane-bounded vesicle	GO:0055072//iron ion homeostasis;GO:0006811//ion transport	GO:0005215//transporter activity	-
Os01g0503700	0	0	0.0456	0	0	0	0	0	0	GO:0005739//mitochondrion	-	GO:0008270//zinc ion binding;GO:0003676//nucleic acid binding	-
Os01g0504100	2.4613	1.6933	1.8652	2.3906	2.4931	1.5743	6.2577	5.508	5.3603	GO:0016020//membrane	-	-	-
Os01g0504500	30.3687	33.5736	31.4712	38.0402	35.0732	38.5832	33.8797	31.7561	34.0267	GO:0016021//integral component of membrane	GO:0006855//drug transmembrane transport	GO:0015238//drug transmembrane transporter activity;GO:0015297//antiporter activity	-
Os01g0505400	32.5418	29.9165	30.7566	24.7676	25.7823	27.7886	22.2834	23.5109	21.4532	GO:0005829//cytosol	GO:0010583//response to cyclopentenone;GO:0046482//para-aminobenzoic acid metabolic process;GO:0009407//toxin catabolic process	GO:0000287//magnesium ion binding;GO:0016831//carboxy-lyase activity;GO:0030976//thiamine pyrophosphate binding	K12261//Peroxisome
Os01g0505500	0.328	0.3731	0.2102	0.4609	0.0542	0.065	0.6771	0.7802	0.4088	-	-	-	-
Os01g0505600	12.8003	11.2258	10.986	4.6827	6.1289	4.7441	4.2654	3.2011	4.5974	GO:0000325//plant-type vacuole	GO:0009862//systemic acquired resistance, salicylic acid mediated signaling pathway;GO:0043269//regulation of ion transport	GO:0005509//calcium ion binding	K13448//Plant-pathogen interaction
Os01g0505700	3.3406	3.8971	2.3781	1.2895	2.7604	1.9532	4.4204	5.7725	4.8043	-	-	-	-
Os01g0506100	4.1187	2.9616	2.6793	5.0841	4.8899	5.0689	6.4853	6.1931	7.6216	-	-	-	-
Os01g0506200	7.2831	5.7363	7.2177	5.3641	6.1915	5.0908	7.0795	6.6468	6.6396	GO:0009536//plastid	-	-	-
Os01g0507000	11.9893	12.6921	13.4983	16.5457	19.6527	18.2817	13.0836	13.7548	12.8589	GO:0009536//plastid	-	-	-
Os01g0507300	13.3181	16.5953	14.8607	10.8137	9.645	9.2723	8.3543	7.9342	7.6937	GO:0016021//integral component of membrane	-	-	-
Os01g0507500	53.1966	60.2682	56.3959	47.4679	44.6548	45.2924	45.3111	42.0856	49.8397	GO:0032783//ELL-EAF complex	GO:0006355//regulation of transcription, DNA-templated	-	-
Os01g0507700	10.6261	12.5902	12.4594	6.6919	5.5956	6.5069	16.7152	15.5902	14.9325	-	GO:0030001//metal ion transport	GO:0046872//metal ion binding	K07213//Mineral absorption
Os01g0507900	18.4796	21.4534	18.647	12.1664	9.1062	10.7573	11.8512	11.9296	11.7102	GO:0009941//chloroplast envelope;GO:0009534//chloroplast thylakoid;GO:0009840//chloroplastic endopeptidase Clp complex	GO:0006508//proteolysis	GO:0004252//serine-type endopeptidase activity	K01358//Cell cycle - Caulobacter
Os01g0508000	7.0902	6.4452	6.268	8.5745	9.3646	10.256	8.6158	8.9276	9.5979	GO:0016023//cytoplasmic membrane-bounded vesicle	GO:0005975//carbohydrate metabolic process	GO:0008422//beta-glucosidase activity	K05350//Cyanoamino acid metabolism;Starch and sucrose metabolism;Phenylpropanoid biosynthesis;Biosynthesis of secondary metabolites;Metabolic pathways
Os01g0508100	7.1818	10.2111	9.9696	63.9722	64.093	58.2069	95.5201	95.0196	83.7327	GO:0009536//plastid	-	-	-
Os01g0508300	2.464	3.1345	3.3235	1.8222	2.3575	1.9285	5.1106	7.1973	3.9062	-	-	-	-
Os01g0508500	12.5343	14.5438	11.6923	31.2339	25.5962	26.8531	68.9433	61.3975	67.4894	-	-	-	-
Os01g0509400	0.1228	0.3492	0	0.6163	0	0.7305	0	0	0.2551	GO:0005739//mitochondrion	-	-	-
Os01g0509700	0.3177	0.3011	0.3957	0.1594	0.0437	0.3149	0.0994	0	0.11	-	-	-	-
Os01g0509900	0.7401	0.5261	0.8468	0.4245	0.3495	0.3145	0.248	0.5763	0.4393	-	-	-	-
Os01g0510100	43.5987	47.7131	46.3404	70.3386	76.3417	70.2146	62.2795	66.4496	65.8622	GO:0005622//intracellular	GO:0006275//regulation of DNA replication;GO:0000187//activation of MAPK activity;GO:0045727//positive regulation of translation;GO:0010389//regulation of G2/M transition of mitotic cell cycle	GO:0005524//ATP binding;GO:0004708//MAP kinase kinase activity;GO:0004674//protein serine/threonine kinase activity	K04368//Glioma;Colorectal cancer;VEGF signaling pathway;Fc gamma R-mediated phagocytosis;Prostate cancer;GnRH signaling pathway;Renal cell carcinoma;Chronic myeloid leukemia;Gap junction;Serotonergic synapse;ErbB signaling pathway;Non-small cell lung cancer;Pancreatic cancer;Vascular smooth muscle contraction;Natural killer cell mediated cytotoxicity;Acute myeloid leukemia;Melanoma;Plant-pathogen…
Os01g0510200	76.4759	79.8043	79.0414	145.239	138.129	142.596	186.963	177.833	174.716	-	-	-	-
Os01g0510500	12.171	12.339	14.0137	8.7634	8.9204	9.0236	8.8877	8.3386	8.1346	-	-	-	-
Os01g0510600	1.7003	1.7268	2.3344	0.4876	0.5352	0.5619	0.3798	0.6419	0.5046	GO:0031969//chloroplast membrane;GO:0009535//chloroplast thylakoid membrane;GO:0005886//plasma membrane;GO:0016021//integral component of membrane	GO:0045893//positive regulation of transcription, DNA-templated;GO:0019344//cysteine biosynthetic process;GO:0016117//carotenoid biosynthetic process;GO:0009073//aromatic amino acid family biosynthetic process;GO:0009108//coenzyme biosynthetic process;GO:0009695//jasmonic acid biosynthetic process;GO:0030154//cell differentiation;GO:0019288//isopentenyl diphosphate biosynthetic process, methylery…	GO:0005515//protein binding	-
Os01g0510800	22.555	21.282	22.2786	21.5573	22.8315	22.3105	20.6342	21.6421	20.4455	GO:0005634//nucleus	GO:0006366//transcription from RNA polymerase II promoter;GO:0051090//regulation of sequence-specific DNA binding transcription factor activity;GO:0000394//RNA splicing, via endonucleolytic cleavage and ligation;GO:0048573//photoperiodism, flowering;GO:0006352//DNA-templated transcription, initiation;GO:0009860//pollen tube growth;GO:0010048//vernalization response	GO:0046982//protein heterodimerization activity	K03131//Basal transcription factors;Herpes simplex infection
Os01g0511000	120.315	117.252	118.513	500.47	475.773	480.633	422.687	397.538	420.699	-	GO:0006355//regulation of transcription, DNA-templated;GO:0010310//regulation of hydrogen peroxide metabolic process;GO:0001666//response to hypoxia;GO:0009862//systemic acquired resistance, salicylic acid mediated signaling pathway	-	-
Os01g0511100	94.2723	96.2652	99.1219	91.8171	87.7232	80.9602	65.9535	60.7497	62.3796	-	GO:0006950//response to stress;GO:0002238//response to molecule of fungal origin	-	-
Os01g0511200	7.2428	7.2085	7.3475	6.906	4.9077	5.3137	10.1939	9.1162	8.9523	GO:0005739//mitochondrion	-	-	-
Os01g0511300	14.9086	19.8972	17.8724	16.869	16.3872	16.175	16.3641	17.2146	15.339	GO:0000502//proteasome complex	-	-	K03039//Proteasome;Epstein-Barr virus infection
Os01g0511600	0.2047	0.2182	0.2185	0	0.0846	0.1522	0	0.1014	0.372	GO:0016020//membrane;GO:0009536//plastid	-	-	-
Os01g0511800	0.4503	0.4432	0.5918	0.2086	0.2003	0.3777	0.2275	0.5149	0.4317	-	-	-	-
Os01g0512001	0	0.1864	0	0.5264	0.2167	0.78	0.3691	1.0396	0.5448	GO:0009536//plastid	-	-	-
Os01g0512100	28.1525	27.954	26.9234	30.9437	31.5754	29.0116	28.254	30.037	28.5626	-	GO:0042026//protein refolding;GO:0009958//positive gravitropism	GO:0051082//unfolded protein binding;GO:0008092//cytoskeletal protein binding;GO:0051087//chaperone binding	-
Os01g0512200	10.0679	8.5026	8.5279	6.6859	5.8486	7.0546	10.6186	10.1279	10.3393	GO:0030117//membrane coat	GO:1990019//protein storage vacuole organization;GO:0007032//endosome organization;GO:0006886//intracellular protein transport;GO:0080171//lytic vacuole organization;GO:0006891//intra-Golgi vesicle-mediated transport	-	K12396//Lysosome
Os01g0512400	0.3491	0.2482	0.9319	0.3504	0	0.173	0.3275	0.6919	0.3626	-	-	-	-
Os01g0512700	0.146	0	0.3119	0	0.1207	0.724	0.2741	0	0.6068	-	-	-	-
Os01g0513100	22.5123	17.1337	22.0597	27.2468	33.1564	27.4392	18.3896	24.6734	22.2824	-	GO:0006470//protein dephosphorylation	GO:0046872//metal ion binding;GO:0004722//protein serine/threonine phosphatase activity	-
Os01g0513200	11.4961	8.9156	9.6255	5.5069	6.8009	6.4758	5.7611	6.4735	7.3272	GO:0016021//integral component of membrane	GO:0055085//transmembrane transport;GO:0043132//NAD transport	GO:0051724//NAD transporter activity	-
Os01g0513301	11.1456	9.5915	9.7093	7.9483	7.7558	6.1065	7.981	6.6857	12.7952	GO:0016021//integral component of membrane	GO:0043132//NAD transport;GO:0055085//transmembrane transport	GO:0051724//NAD transporter activity	-
Os01g0513400	40.4697	42.6397	42.0244	34.6318	32.382	29.5114	24.9489	23.1477	25.5913	-	-	-	-
Os01g0513700	31.3651	27.5234	31.6611	30.9883	30.1702	26.2371	34.7179	25.742	30.0328	GO:0005801//cis-Golgi network;GO:0030008//TRAPP complex;GO:0005829//cytosol	GO:0045492//xylan biosynthetic process;GO:0043547//positive regulation of GTPase activity;GO:0009832//plant-type cell wall biogenesis;GO:0006888//ER to Golgi vesicle-mediated transport;GO:0010413//glucuronoxylan metabolic process	GO:0017112//Rab guanyl-nucleotide exchange factor activity	-
Os01g0513800	7.6614	11.2299	9.6149	10.0677	11.8785	7.0475	17.6382	16.5165	16.4896	GO:0005730//nucleolus	GO:0001510//RNA methylation	-	-
Os01g0513900	0.2817	0.1202	0.3309	0	0.0233	0.0559	0.1322	0.0558	0.2048	GO:0005871//kinesin complex;GO:0005874//microtubule	GO:0000911//cytokinesis by cell plate formation;GO:0009558//embryo sac cellularization;GO:0016572//histone phosphorylation;GO:0010583//response to cyclopentenone;GO:0000226//microtubule cytoskeleton organization;GO:0008283//cell proliferation;GO:0009555//pollen development;GO:0007018//microtubule-based movement	GO:0005524//ATP binding;GO:0003777//microtubule motor activity;GO:0016301//kinase activity;GO:0008017//microtubule binding	-
Os01g0514000	52.8119	57.7336	54.8458	40.0272	42.342	35.944	32.3173	32.3381	29.2472	GO:0022625//cytosolic large ribosomal subunit	GO:0006364//rRNA processing;GO:0001510//RNA methylation	-	K02896//Ribosome
Os01g0514300	11.003	11.0765	12.7786	10.8285	11.592	11.3067	11.781	11.7537	12.3461	-	-	-	-
Os01g0514600	0.2099	0.3582	0.3587	0.0421	0.1041	0.0832	0.1182	0.0832	0.1308	-	GO:0060151//peroxisome localization;GO:0051646//mitochondrion localization;GO:0051645//Golgi localization;GO:0030048//actin filament-based movement	GO:0003779//actin binding	-
Os01g0514700	3.7444	2.604	3.7376	5.3512	6.8944	5.0841	5.079	5.4856	4.9037	GO:0016021//integral component of membrane;GO:0016023//cytoplasmic membrane-bounded vesicle	GO:0006468//protein phosphorylation	GO:0004672//protein kinase activity;GO:0005524//ATP binding;GO:0016491//oxidoreductase activity	K00924//Benzoate degradation;Metabolic pathways;Limonene and pinene degradation;Microbial metabolism in diverse environments;Ethylbenzene degradation;Pyrimidine metabolism;Fructose and mannose metabolism;Tyrosine metabolism;Aminobenzoate degradation
Os01g0515300	0.0291	0	0	0	0	0	0	0	0	GO:0005886//plasma membrane;GO:0009506//plasmodesma	GO:0009755//hormone-mediated signaling pathway;GO:0046777//protein autophosphorylation;GO:0007178//transmembrane receptor protein serine/threonine kinase signaling pathway	GO:0001653//peptide receptor activity;GO:0004675//transmembrane receptor protein serine/threonine kinase activity;GO:0005524//ATP binding;GO:0031625//ubiquitin protein ligase binding	K13415//Plant hormone signal transduction
Os01g0516600	15.656	17.757	18.0993	13.0722	12.7896	12.0281	11.3418	9.902	10.3313	GO:0005829//cytosol;GO:0005886//plasma membrane	GO:0019288//isopentenyl diphosphate biosynthetic process, methylerythritol 4-phosphate pathway;GO:0046686//response to cadmium ion;GO:0006972//hyperosmotic response;GO:0006833//water transport;GO:0009651//response to salt stress;GO:0007030//Golgi organization;GO:0050832//defense response to fungus;GO:0006096//glycolytic process;GO:0042742//defense response to bacterium;GO:0015995//chlorophyll bio…	-	-
Os01g0516700	0.4595	0.5226	0.3925	0.5534	0.5467	0.5466	0.7243	0.7832	0.9736	-	GO:0044237//cellular metabolic process;GO:0005975//carbohydrate metabolic process	GO:0016758//transferase activity, transferring hexosyl groups	K02563//Pyruvate metabolism;Glyoxylate and dicarboxylate metabolism;Microbial metabolism in diverse environments;Cell cycle - Caulobacter;Peptidoglycan biosynthesis;Metabolic pathways
Os01g0516800	0.0128	0.0365	0	0	0	0	0.0241	0	0.0133	GO:0016021//integral component of membrane	GO:0006810//transport;GO:0008152//metabolic process	GO:0016887//ATPase activity;GO:0005524//ATP binding;GO:0046983//protein dimerization activity;GO:0003677//DNA binding	-
Os01g0518400	0.2681	0.2541	0.5248	0.4036	0.2954	0.443	0.4611	0.1771	0.232	GO:0005634//nucleus	GO:0006355//regulation of transcription, DNA-templated;GO:0009791//post-embryonic development	GO:0003677//DNA binding;GO:0046983//protein dimerization activity;GO:0046872//metal ion binding	K00001//Chloroalkane and chloroalkene degradation;Microbial metabolism in diverse environments;Pentose and glucuronate interconversions;Glycolysis / Gluconeogenesis;Tyrosine metabolism;One carbon pool by folate;Drug metabolism - cytochrome P450;Naphthalene degradation;Glycerolipid metabolism;Metabolism of xenobiotics by cytochrome P450;Metabolic pathways;Retinol metabolism;Fatty acid metabolism;G…
Os01g0518500	17.5804	20.5848	19.8773	11.5117	11.7694	11.977	12.3056	12.7181	9.716	GO:0005618//cell wall;GO:0005739//mitochondrion	GO:0005975//carbohydrate metabolic process	GO:0052692//raffinose alpha-galactosidase activity	K07407//Galactose metabolism;Other glycan degradation;Sphingolipid metabolism;Glycerolipid metabolism;Arginine and proline metabolism;Metabolic pathways;Glycosphingolipid biosynthesis - globo series
Os01g0518800	8.9644	4.51	6.6271	6.5058	8.0914	8.3405	14.3639	10.6611	15.1842	-	-	-	-
Os01g0518850	6.2158	6.6994	5.5668	4.3267	3.5623	3.8763	6.4907	7.7499	7.0809	GO:0009536//plastid	-	-	-
Os01g0519100	3.8594	3.3401	3.1357	3.4525	3.3278	3.0777	3.1489	3.8249	2.3529	-	-	-	-
Os01g0519400	11.5167	10.4899	11.2091	10.656	10.161	11.061	11.594	10.5221	12.5851	-	-	-	-
Os01g0519700	10.294	8.5726	10.3642	7.2323	8.5063	6.5608	9.9348	10.202	11.3031	GO:0005739//mitochondrion	-	-	-
Os01g0519766	11.4163	13.056	9.5406	6.4764	7.3829	9.842	10.9448	13.036	11.0845	-	GO:0006355//regulation of transcription, DNA-templated	GO:0005488//binding	-
Os01g0520600	3.9276	4.3391	3.9673	3.4093	3.8814	3.736	2.6643	3.3402	2.8667	-	-	GO:0043531//ADP binding	-
Os01g0520800	0.4377	0.1556	0.9348	0.3295	0.4521	0.1085	0.2053	0.4338	0.1137	GO:0009536//plastid	-	-	-
Os01g0521300	6.6544	8.3144	7.5364	5.4645	8.498	9.7959	6.8114	3.1975	5.0267	GO:0009536//plastid	-	-	-
Os01g0521400	32.2006	29.7219	31.196	24.2391	27.6813	28.3198	20.3455	23.2912	19.2178	-	GO:0006629//lipid metabolic process	GO:0016787//hydrolase activity	-
Os01g0521500	23.8329	25.7254	23.1124	22.4559	24.115	23.7729	21.9972	23.186	20.814	GO:0009536//plastid	GO:0010048//vernalization response;GO:0007346//regulation of mitotic cell cycle	-	-
Os01g0521600	3.9995	4.19	4.1359	7.1409	7.1664	6.3859	7.4263	7.7605	7.3025	-	-	GO:0043531//ADP binding	K13457//Plant-pathogen interaction
Os01g0522100	3.9861	6.264	6.1607	5.3693	5.4608	4.0558	8.7597	13.9305	10.5684	-	-	-	-
Os01g0522433	15.9132	16.0331	15.8313	12.9841	12.2509	13.7336	35.6633	37.3284	38.0514	-	-	-	-
Os01g0524100	6.0266	4.6842	4.8909	4.5164	4.4488	5.5765	6.1071	7.3265	8.0958	-	-	-	-
Os01g0524250	4.4465	3.8635	4.3261	4.8596	6.3688	5.5839	6.7682	8.0301	6.4659	-	-	-	-
Os01g0524500	93.3214	79.7931	80.3893	62.5231	56.6434	60.9648	41.3743	42.7475	39.3883	-	GO:0042221//response to chemical	-	-
Os01g0524700	3.8787	3.8903	5.2335	2.9273	3.3045	2.8319	4.655	5.6916	5.6527	GO:0009570//chloroplast stroma	GO:0043248//proteasome assembly	-	K08332//Regulation of autophagy
Os01g0525500	0	0.1624	0	0	0	0	0	0	0	-	-	-	-
Os01g0525800	27.3343	34.2437	28.7802	16.8828	15.4793	14.7816	25.4683	24.8166	24.8175	-	-	-	-
Os01g0526100	5.8406	5.104	5.0503	4.4323	4.944	4.4911	4.6515	5.2801	4.1133	GO:0005634//nucleus;GO:0005737//cytoplasm	GO:0006312//mitotic recombination;GO:0010212//response to ionizing radiation;GO:0045893//positive regulation of transcription, DNA-templated;GO:0043687//post-translational protein modification;GO:0000724//double-strand break repair via homologous recombination;GO:0009560//embryo sac egg cell differentiation	GO:0000166//nucleotide binding;GO:0003676//nucleic acid binding	K12840//Spliceosome
Os01g0526200	10.6406	9.8428	8.7613	8.4279	7.6274	8.3885	9.984	11.943	10.3862	-	-	-	-
Os01g0527400	18.2003	17.2933	15.1527	14.5518	14.5661	13.1945	20.0958	20.3961	21.147	-	GO:0006351//transcription, DNA-templated	GO:0003682//chromatin binding	-
Os01g0527600	3.6948	4.8244	6.0389	1.5893	1.0592	1.6446	1.698	2.9144	2.0363	GO:0005739//mitochondrion	GO:0048366//leaf development;GO:0009616//virus induced gene silencing;GO:0010267//production of ta-siRNAs involved in RNA interference;GO:0010492//maintenance of shoot apical meristem identity;GO:0001172//transcription, RNA-templated;GO:0048440//carpel development;GO:0048544//recognition of pollen	GO:0003723//RNA binding;GO:0003968//RNA-directed RNA polymerase activity	-
Os01g0527700	22.6546	23.2891	19.748	17.3682	19.8663	17.8109	21.6905	23.6303	22.6388	GO:0016021//integral component of membrane;GO:0031966//mitochondrial membrane	GO:0048034//heme O biosynthetic process	GO:0008495//protoheme IX farnesyltransferase activity	K02257//Oxidative phosphorylation;Metabolic pathways;Biosynthesis of secondary metabolites;Porphyrin and chlorophyll metabolism
Os01g0528000	2.5224	2.4538	2.1264	1.1992	1.4261	0.6581	1.7439	2.6314	1.7926	-	-	-	-
Os01g0528800	77.4762	77.9039	77.7849	69.744	70.6212	69.2882	96.8275	87.1532	92.0036	-	GO:0008152//metabolic process	GO:0003824//catalytic activity;GO:0050662//coenzyme binding	K09753//Biosynthesis of secondary metabolites;Metabolic pathways;Phenylpropanoid biosynthesis
Os01g0529800	10.4155	9.3241	11.5928	5.6417	4.3716	5.5182	5.7396	5.5162	6.4681	GO:0016020//membrane;GO:0016023//cytoplasmic membrane-bounded vesicle;GO:0005739//mitochondrion	GO:0006633//fatty acid biosynthetic process	GO:0016747//transferase activity, transferring acyl groups other than amino-acyl groups	K15397//Biosynthesis of secondary metabolites;Fatty acid elongation
Os01g0530100	0.2526	0.3591	0.1349	0	0.4175	0	0.474	0.6258	0.7871	-	-	-	-
Os01g0530300	2.7424	2.7523	3.1007	1.2953	2.1328	0.7997	2.8759	2.558	1.8431	-	-	-	-
Os01g0530366	34.4145	37.9212	34.2225	33.6773	28.6155	39.8766	47.2255	38.157	41.3305	GO:0005665//DNA-directed RNA polymerase II, core complex;GO:0000418//DNA-directed RNA polymerase IV complex;GO:0000419//DNA-directed RNA polymerase V complex	GO:0006366//transcription from RNA polymerase II promoter;GO:0000394//RNA splicing, via endonucleolytic cleavage and ligation	GO:0003677//DNA binding;GO:0003899//DNA-directed RNA polymerase activity	K03009//Cytosolic DNA-sensing pathway;Metabolic pathways;Huntington's disease;Purine metabolism;Pyrimidine metabolism;Epstein-Barr virus infection;RNA polymerase
Os01g0530400	6.4912	8.527	7.3836	5.6652	7.5211	4.6867	9.3346	7.2723	7.3285	GO:0005739//mitochondrion	GO:0055114//oxidation-reduction process;GO:0045454//cell redox homeostasis	GO:0051537//2 iron, 2 sulfur cluster binding;GO:0046872//metal ion binding;GO:0009055//electron carrier activity;GO:0015035//protein disulfide oxidoreductase activity	-
Os01g0530500	5.385	6.1252	5.5039	5.7136	5.1491	5.6439	8.4453	7.6241	8.4698	GO:0016023//cytoplasmic membrane-bounded vesicle	-	-	-
Os01g0531000	6.2897	4.925	4.1856	3.4766	3.8416	5.0609	5.645	5.2398	4.9234	-	-	-	-
Os01g0531200	3.5078	4.5124	5.3867	3.353	4.3065	3.5439	4.075	4.8339	4.5456	GO:0009536//plastid	GO:0035556//intracellular signal transduction;GO:0006629//lipid metabolic process	GO:0004435//phosphatidylinositol phospholipase C activity	-
Os01g0531400	1.105	0.4621	0.9023	0.5219	0.9131	1.2888	0.4879	0.773	1.0802	GO:0016023//cytoplasmic membrane-bounded vesicle	-	-	-
Os01g0531500	37.2546	35.1266	33.3958	20.9588	23.0885	22.8412	27.5967	28.6628	27.6976	GO:0005739//mitochondrion;GO:0009507//chloroplast;GO:0005829//cytosol	GO:0008152//metabolic process	GO:0016787//hydrolase activity	K01061//Chlorocyclohexane and chlorobenzene degradation;Metabolic pathways;Biosynthesis of secondary metabolites;Fluorobenzoate degradation;Steroid biosynthesis;Microbial metabolism in diverse environments;Toluene degradation
Os01g0532100	0	0	0.0592	0.2781	0.458	0.1099	0.468	0.4944	0.5181	-	-	-	-
Os01g0532200	35.2537	35.4309	36.6993	25.9595	26.5451	29.682	35.6826	33.5925	29.6248	-	-	-	K12821//Spliceosome
Os01g0532300	0.5271	0.7494	0.3752	0.529	0.6533	0.4355	0.0824	0	0.0912	-	-	-	-
Os01g0532600	0.0671	0	0	0.0673	0.0554	0	0	0	0	GO:0016023//cytoplasmic membrane-bounded vesicle;GO:0016021//integral component of membrane;GO:0005886//plasma membrane	GO:0071805//potassium ion transmembrane transport;GO:0030003//cellular cation homeostasis;GO:0035725//sodium ion transmembrane transport	GO:0015081//sodium ion transmembrane transporter activity	-
Os01g0532700	0.3555	0.7582	0.5694	0.4906	0.3672	0.2643	0.4586	0.6606	0.4154	-	-	-	-
Os01g0532800	1.6277	3.131	2.0448	1.1532	1.8988	1.234	1.1679	1.6131	2.0884	GO:0000796//condensin complex	GO:0006306//DNA methylation;GO:0007076//mitotic chromosome condensation;GO:0000911//cytokinesis by cell plate formation;GO:0006275//regulation of DNA replication;GO:0009909//regulation of flower development;GO:0006346//methylation-dependent chromatin silencing;GO:0051567//histone H3-K9 methylation;GO:0000226//microtubule cytoskeleton organization;GO:0019722//calcium-mediated signaling;GO:0031048/…	-	K06676//Cell cycle - yeast
Os01g0532900	7.1408	9.4421	7.854	3.9419	4.0125	3.469	4.0201	5.5908	5.0435	GO:0000148//1,3-beta-D-glucan synthase complex	GO:0006075//(1->3)-beta-D-glucan biosynthetic process	GO:0003843//1,3-beta-D-glucan synthase activity	-
Os01g0533400	0	0	0	0	0	0	0	0.0368	0	GO:0005618//cell wall;GO:0016023//cytoplasmic membrane-bounded vesicle;GO:0048046//apoplast	GO:0005975//carbohydrate metabolic process	GO:0004565//beta-galactosidase activity;GO:0030246//carbohydrate binding	-
Os01g0533500	3.8757	3.385	4.1977	1.6115	1.8758	2.0859	1.3507	1.5364	1.8977	GO:0016023//cytoplasmic membrane-bounded vesicle;GO:0000148//1,3-beta-D-glucan synthase complex	GO:0006075//(1->3)-beta-D-glucan biosynthetic process	GO:0003843//1,3-beta-D-glucan synthase activity	-
Os01g0533800	2.6372	2.0972	2.2433	1.1215	1.0342	0.7533	0.9646	0.886	1.1142	GO:0000148//1,3-beta-D-glucan synthase complex	GO:0006075//(1->3)-beta-D-glucan biosynthetic process	GO:0003843//1,3-beta-D-glucan synthase activity	-
Os01g0533900	3.5113	3.73	3.7495	2.8356	2.5013	3.2011	3.484	3.9599	3.8148	GO:0016023//cytoplasmic membrane-bounded vesicle;GO:0016021//integral component of membrane	GO:0008152//metabolic process;GO:0055085//transmembrane transport	GO:0005524//ATP binding;GO:0042626//ATPase activity, coupled to transmembrane movement of substances	K05658//Bile secretion;ABC transporters
Os01g0534700	0.3962	0.4024	0.3929	0.2272	0.1637	0.3086	0.4249	0.2244	0.2646	GO:0016021//integral component of membrane	GO:0008152//metabolic process;GO:0055085//transmembrane transport	GO:0042626//ATPase activity, coupled to transmembrane movement of substances;GO:0005524//ATP binding	K05658//ABC transporters;Bile secretion
Os01g0534800	27.5285	30.5979	28.0812	27.0858	28.4041	28.5616	23.7043	25.7694	24.7567	-	GO:0006511//ubiquitin-dependent protein catabolic process	-	K14016//Protein processing in endoplasmic reticulum
Os01g0534900	12.8151	13.2946	12.849	18.8446	20.2248	18.9468	16.9879	17.2048	15.6323	GO:0016020//membrane;GO:0016023//cytoplasmic membrane-bounded vesicle	-	-	K03021//RNA polymerase;Epstein-Barr virus infection;Pyrimidine metabolism;Purine metabolism;Metabolic pathways;Cytosolic DNA-sensing pathway
Os01g0535400	7.4742	7.1135	8.1441	6.3381	7.5123	6.17	7.0417	7.4377	6.0522	GO:0009506//plasmodesma;GO:0016021//integral component of membrane;GO:0016023//cytoplasmic membrane-bounded vesicle;GO:0005886//plasma membrane	GO:0046777//protein autophosphorylation;GO:0009755//hormone-mediated signaling pathway;GO:0007178//transmembrane receptor protein serine/threonine kinase signaling pathway;GO:0006952//defense response	GO:0001653//peptide receptor activity;GO:0031625//ubiquitin protein ligase binding;GO:0004675//transmembrane receptor protein serine/threonine kinase activity;GO:0005524//ATP binding	K13430//Plant-pathogen interaction
Os01g0535900	10.615	10.6374	9.5597	2.6956	3.2233	2.9796	2.64	2.2181	1.7269	GO:0005739//mitochondrion	GO:0006400//tRNA modification;GO:0036265//RNA (guanine-N7)-methylation	GO:0008176//tRNA (guanine-N7-)-methyltransferase activity	-
Os01g0536000	12.2963	8.4893	10.416	4.3314	4.4454	4.7474	4.4375	4.5113	5.0965	GO:0005886//plasma membrane	GO:0007165//signal transduction;GO:0046777//protein autophosphorylation;GO:0009749//response to glucose;GO:0048364//root development	GO:0005524//ATP binding;GO:0004674//protein serine/threonine kinase activity	-
Os01g0536400	1.0969	0.6238	1.6398	0.8807	1.0272	0.6525	0.5489	0.7972	0.8355	-	GO:0055114//oxidation-reduction process	GO:0016491//oxidoreductase activity;GO:0005506//iron ion binding	-
Os01g0537250	107.612	94.4244	97.9329	65.8621	66.4201	60.7903	37.5862	33.4314	35.0374	-	-	-	-
Os01g0538000	29.6526	31.3847	33.5498	28.2106	30.7654	30.3463	38.455	40.7633	40.9638	-	-	-	-
Os01g0538200	0.4409	0	0.2354	0.4425	0	0	0	0	0	-	-	-	-
Os01g0539400	44.8604	42.6015	43.0502	31.0022	34.9136	32.6263	41.9344	44.5428	43.448	-	-	-	-
Os01g0539900	4.17	4.134	4.5755	4.3005	3.7936	4.1722	4.6666	5.801	5.3247	-	-	-	-
Os01g0540300	0.0628	0.0893	0.067	0	0.0519	0.0622	0.0589	0	0	GO:0005886//plasma membrane;GO:0005737//cytoplasm	GO:0006913//nucleocytoplasmic transport;GO:0008152//metabolic process;GO:0007264//small GTPase mediated signal transduction;GO:0007015//actin filament organization;GO:0006886//intracellular protein transport	GO:0003924//GTPase activity;GO:0005525//GTP binding	K04392//Fc epsilon RI signaling pathway;Regulation of actin cytoskeleton;Phagosome;Chemokine signaling pathway;Amyotrophic lateral sclerosis (ALS);Natural killer cell mediated cytotoxicity;Pancreatic secretion;Adherens junction;B cell receptor signaling pathway;Focal adhesion;Osteoclast differentiation;Toll-like receptor signaling pathway;MAPK signaling pathway;Shigellosis;Wnt signaling pathway;A…
Os01g0540800	15.7722	14.2505	15.7587	10.3991	10.2638	12.8935	16.9337	20.354	19.2561	GO:0016023//cytoplasmic membrane-bounded vesicle	-	-	-
Os01g0541000	39.257	33.4652	37.7462	23.5383	24.4348	27.2103	39.2266	49.9379	43.511	GO:0005634//nucleus	GO:0006355//regulation of transcription, DNA-templated	GO:0003677//DNA binding	-
Os01g0541600	16.6641	12.807	14.3318	10.3063	11.6859	10.7163	13.3538	14.8189	15.5308	-	-	-	-
Os01g0541700	4.4467	4.6523	4.2108	4.463	3.2585	4.6581	3.9362	5.1553	3.4858	-	-	-	-
Os01g0541800	29.8678	28.2274	28.1416	30.5064	26.931	30.0468	18.381	21.417	16.7888	GO:0005887//integral component of plasma membrane	GO:0034219//carbohydrate transmembrane transport	GO:0051119//sugar transmembrane transporter activity	-
Os01g0541900	18.1594	19.0644	16.6888	17.7358	15.3726	17.4752	19.4135	18.6571	19.3227	-	GO:0006468//protein phosphorylation;GO:0006470//protein dephosphorylation	GO:0004674//protein serine/threonine kinase activity;GO:0004721//phosphoprotein phosphatase activity;GO:0046872//metal ion binding;GO:0005524//ATP binding	-
Os01g0542000	13.2526	9.1019	11.6331	9.5814	7.61	8.4623	18.9684	21.1481	23.2139	GO:0005829//cytosol;GO:0005634//nucleus	GO:0000719//photoreactive repair;GO:0009411//response to UV;GO:0005975//carbohydrate metabolic process;GO:0009409//response to cold	GO:0016853//isomerase activity	-
Os01g0542700	4.536	5.9118	5.1128	6.9554	8.7459	9.2439	10.8767	8.7411	9.0302	-	-	-	-
Os01g0543000	2.3788	2.1743	1.9959	1.9442	1.5164	1.6509	2.7741	2.7617	3.0709	-	-	-	-
Os01g0543100	3.0617	2.2854	4.005	2.9961	3.7949	2.8836	6.3201	7.0548	5.4061	GO:0016023//cytoplasmic membrane-bounded vesicle;GO:0005576//extracellular region	GO:0006979//response to oxidative stress;GO:0042744//hydrogen peroxide catabolic process;GO:0055114//oxidation-reduction process	GO:0046872//metal ion binding;GO:0004601//peroxidase activity;GO:0020037//heme binding	K00430//Phenylpropanoid biosynthesis;Biosynthesis of secondary metabolites;Phenylalanine metabolism;Metabolic pathways
Os01g0543600	0.6002	0.5689	0.5127	0.0402	0.0661	0	0	0.0793	0	GO:0016020//membrane;GO:0016023//cytoplasmic membrane-bounded vesicle	GO:0055114//oxidation-reduction process;GO:0044550//secondary metabolite biosynthetic process	GO:0016709//oxidoreductase activity, acting on paired donors, with incorporation or reduction of molecular oxygen, NAD(P)H as one donor, and incorporation of one atom of oxygen;GO:0020037//heme binding;GO:0005506//iron ion binding	-
Os01g0544200	0.7833	0.5569	1.1153	0.8517	0.4855	0.2589	0	0.1941	0.1356	GO:0016020//membrane;GO:0016023//cytoplasmic membrane-bounded vesicle	GO:0009809//lignin biosynthetic process;GO:0055114//oxidation-reduction process	GO:0005506//iron ion binding;GO:0020037//heme binding;GO:0016709//oxidoreductase activity, acting on paired donors, with incorporation or reduction of molecular oxygen, NAD(P)H as one donor, and incorporation of one atom of oxygen	-
Os01g0545100	0.3003	0.2135	0	0	0	0	0	0	0	-	-	-	-
Os01g0545500	0.0701	0.0332	0.025	0	0	0.0232	0	0	0	GO:0016023//cytoplasmic membrane-bounded vesicle;GO:0005886//plasma membrane;GO:0009506//plasmodesma	GO:0009755//hormone-mediated signaling pathway;GO:0046777//protein autophosphorylation;GO:0006952//defense response;GO:0007178//transmembrane receptor protein serine/threonine kinase signaling pathway	GO:0001653//peptide receptor activity;GO:0004675//transmembrane receptor protein serine/threonine kinase activity;GO:0005524//ATP binding;GO:0031625//ubiquitin protein ligase binding	-
Os01g0545900	0.3736	0.2656	0.5984	0.4374	0.2572	0.679	0.5842	0.1851	0.4527	-	-	-	-
Os01g0546000	0	0.1418	0.0533	0	0	0.0989	0.0468	0.1977	0.1554	GO:0005622//intracellular	GO:0000186//activation of MAPKK activity	GO:0004709//MAP kinase kinase kinase activity;GO:0005524//ATP binding	K13429//Plant-pathogen interaction
Os01g0546100	6.4131	5.1501	4.6289	2.384	3.4348	2.9435	0.3343	0.7062	0.6784	GO:0016021//integral component of membrane	GO:0055085//transmembrane transport	GO:0022857//transmembrane transporter activity	-
Os01g0546400	1.2547	1.4017	0.4785	0.0899	0.0741	0.2666	0.5045	0.5329	0.4654	GO:0016021//integral component of membrane	GO:0055085//transmembrane transport	GO:0022857//transmembrane transporter activity	-
Os01g0546500	1.4021	0.9967	1.5908	1.6711	0.9413	1.5638	3.4533	2.7791	3.0036	GO:0005739//mitochondrion	-	-	-
Os01g0546800	10.7334	9.5252	11.0769	10.7005	11.4885	14.9978	15.0729	13.3504	11.2981	GO:0009536//plastid	GO:0045490//pectin catabolic process	GO:0030570//pectate lyase activity;GO:0046872//metal ion binding	K01728//Pentose and glucuronate interconversions
Os01g0546900	6.5269	7.8879	9.2348	10.5632	12.7419	14.0741	12.6311	13.4222	11.44	GO:0005634//nucleus	GO:0043985//histone H4-R3 methylation;GO:0070078//histone H3-R2 demethylation;GO:0006355//regulation of transcription, DNA-templated;GO:0070079//histone H4-R3 demethylation;GO:0010030//positive regulation of seed germination;GO:0006499//N-terminal protein myristoylation	GO:0033746//histone demethylase activity (H3-R2 specific);GO:0000987//core promoter proximal region sequence-specific DNA binding;GO:0033749//histone demethylase activity (H4-R3 specific)	-
Os01g0547000	3.9737	3.2548	3.6437	2.1242	1.856	2.2053	3.1409	3.2319	3.6115	GO:0016023//cytoplasmic membrane-bounded vesicle	GO:0006952//defense response;GO:0006915//apoptotic process	GO:0043531//ADP binding;GO:0005524//ATP binding	K13457//Plant-pathogen interaction
Os01g0547133	3.4237	4.393	2.7643	1.4248	1.5871	1.4074	2.5857	1.6552	1.8214	-	-	-	-
Os01g0547200	3.791	3.84	3.5984	3.4816	3.3169	3.6356	2.4411	2.3328	2.0331	GO:0016023//cytoplasmic membrane-bounded vesicle	-	GO:0008270//zinc ion binding	-
Os01g0547500	1.1486	1.5075	1.1322	1.8623	1.9713	1.8396	2.2384	1.4886	1.4684	-	-	-	-
Os01g0548000	0.5803	0.3808	0.572	0.5377	0.4427	0.6639	0	0	0.0927	-	GO:0006355//regulation of transcription, DNA-templated	GO:0008270//zinc ion binding	-
Os01g0548600	19.4279	19.4448	15.9688	32.8407	30.3122	34.7206	45.093	42.9419	42.6151	-	GO:0006468//protein phosphorylation	GO:0005524//ATP binding;GO:0004674//protein serine/threonine kinase activity	-
Os01g0549100	0	0.2088	0.3136	0.8844	0.1214	0.1456	0	0	0.1525	GO:0009536//plastid	-	-	-
Os01g0549200	11.4929	12.2675	12.4525	10.6218	12.1428	12.096	15.8752	14.3964	13.2326	-	-	-	-
Os01g0549250	4.3198	1.8064	1.6281	8.1612	5.6693	4.0308	1.9074	1.7628	2.9032	-	-	-	-
Os01g0549300	0.9752	0.4894	1.5927	2.7061	2.3701	3.2986	2.3145	1.8761	1.9663	GO:0005739//mitochondrion;GO:0005840//ribosome	-	GO:0003677//DNA binding	-
Os01g0549400	37.5234	33.9852	33.3087	31.1532	30.0557	33.0931	33.9481	34.7544	34.9494	GO:0005634//nucleus	GO:0006364//rRNA processing;GO:0000184//nuclear-transcribed mRNA catabolic process, nonsense-mediated decay	GO:0004386//helicase activity;GO:0005524//ATP binding;GO:0003723//RNA binding	K12823//Transcriptional misregulation in cancer;Spliceosome
Os01g0549500	6.9136	6.9148	8.7064	7.609	6.4221	7.2324	9.4397	7.6079	7.4286	-	-	GO:0035091//phosphatidylinositol binding	-
Os01g0549700	15.0875	15.3573	14.8904	14.2825	15.6786	14.618	14.3174	15.6323	13.2965	GO:0005681//spliceosomal complex	GO:0000398//mRNA splicing, via spliceosome;GO:0010501//RNA secondary structure unwinding;GO:0006406//mRNA export from nucleus;GO:0006974//cellular response to DNA damage stimulus;GO:0010468//regulation of gene expression	GO:0003723//RNA binding;GO:0005524//ATP binding;GO:0004004//ATP-dependent RNA helicase activity	K12812//Spliceosome;RNA transport;Influenza A;mRNA surveillance pathway
Os01g0550000	32.5752	33.7078	33.9301	28.3684	28.1392	25.519	29.3518	28.9274	28.4622	GO:0005681//spliceosomal complex	GO:0006406//mRNA export from nucleus;GO:0000398//mRNA splicing, via spliceosome;GO:0010501//RNA secondary structure unwinding;GO:0006974//cellular response to DNA damage stimulus;GO:0010468//regulation of gene expression	GO:0004004//ATP-dependent RNA helicase activity;GO:0005524//ATP binding;GO:0003723//RNA binding	K12812//RNA transport;Spliceosome;mRNA surveillance pathway;Influenza A
Os01g0550100	44.3528	45.6448	46.3076	44.2242	48.8828	50.6483	50.4403	48.0412	50.2284	-	GO:0016579//protein deubiquitination;GO:0006511//ubiquitin-dependent protein catabolic process	GO:0036459//ubiquitinyl hydrolase activity;GO:0008234//cysteine-type peptidase activity	-
Os01g0550200	13.52	12.5291	14.0504	12.4792	7.581	10.8907	11.4398	12.442	13.2905	-	-	-	-
Os01g0550300	314.904	318.985	308.765	616.37	609.9	626.337	677.25	711.688	705.635	-	-	-	-
Os01g0550600	3.5734	3.464	2.9919	1.2227	1.3422	1.2882	1.4097	1.4085	1.5605	GO:0005655//nucleolar ribonuclease P complex	GO:0090502//RNA phosphodiester bond hydrolysis, endonucleolytic	GO:0004526//ribonuclease P activity	-
Os01g0550800	344.449	337.969	345.399	282.437	275.163	292.115	84.5804	89.6087	83.5102	GO:0016023//cytoplasmic membrane-bounded vesicle	-	-	-
Os01g0550900	0	0.174	0	0	0	0	0	0	0	-	-	-	-
Os01g0551000	18.0553	18.7641	17.8968	21.2096	22.1454	22.2349	31.6794	34.1028	35.6569	-	-	-	-
Os01g0551100	3.6912	3.1489	3.9416	1.1526	2.9146	1.2198	2.0011	1.2194	0.9372	GO:0005634//nucleus	GO:0090502//RNA phosphodiester bond hydrolysis, endonucleolytic;GO:0030422//production of siRNA involved in RNA interference;GO:0031054//pre-miRNA processing;GO:0031053//primary miRNA processing	GO:0003725//double-stranded RNA binding;GO:0004525//ribonuclease III activity;GO:0046872//metal ion binding	-
Os01g0551400	8.5665	9.2799	6.0984	4.9131	6.0675	5.2576	17.6069	17.7885	14.8297	-	-	-	-
Os01g0551800	0.5998	0.7818	0.3736	0.4515	0.1652	0.2478	0.7504	0.3963	0.5192	-	-	-	-
Os01g0551900	11.8886	11.5869	11.9272	8.6605	9.507	9.03	8.816	9.2168	8.9625	-	-	-	-
Os01g0552000	6.4284	6.4106	6.1494	4.4805	4.5004	4.0275	5.194	5.486	5.2859	-	-	-	-
Os01g0552300	12.8889	13.4386	11.7613	11.6033	9.6177	9.5256	9.455	10.6834	11.1155	GO:0016021//integral component of membrane;GO:0009570//chloroplast stroma;GO:0005739//mitochondrion;GO:0009579//thylakoid;GO:0005730//nucleolus	GO:0009767//photosynthetic electron transport chain;GO:0006470//protein dephosphorylation;GO:0080005//photosystem stoichiometry adjustment	GO:0004722//protein serine/threonine phosphatase activity;GO:0046872//metal ion binding	-
Os01g0552500	3.9515	3.3293	3.4381	3.6722	3.0838	3.1921	3.845	4.2062	3.0402	GO:0005739//mitochondrion	-	-	-
Os01g0553000	0	0	0.5466	0.5138	1.4804	1.7762	0.7204	2.2828	0.5317	GO:0009536//plastid	-	-	-
Os01g0553301	0.9616	0.7457	1.7735	1.316	1.1557	1.9066	1.8865	1.9925	2.3606	-	-	-	-
Os01g0553400	5.0449	5.1711	5.1991	3.356	4.7019	3.4894	6.2197	5.8718	4.8134	-	-	-	-
Os01g0553600	6.6225	6.3118	7.81	3.1408	3.3075	3.6075	3.3459	4.4717	4.4976	-	-	-	-
Os01g0554100	11.2676	13.5612	12.6566	2.6039	3.8252	3.7825	1.4081	1.8401	1.4794	-	GO:0090502//RNA phosphodiester bond hydrolysis, endonucleolytic;GO:0015074//DNA integration	GO:0004523//RNA-DNA hybrid ribonuclease activity;GO:0003676//nucleic acid binding	-
Os01g0554400	0.6123	1.0883	0.3269	0.6146	0.6957	0.3035	0.2155	0.0759	0	-	-	-	-
Os01g0555100	0	0.1617	0	0	0	0	0.2135	0.1127	0.1181	-	-	GO:0008270//zinc ion binding	K02350//Fanconi anemia pathway;Metabolic pathways
Os01g0555200	10.9719	10.9132	11.1631	3.781	2.6849	3.1746	6.8043	8.8671	7.1409	GO:0009507//chloroplast	GO:0006807//nitrogen compound metabolic process	GO:0036361//racemase activity, acting on amino acids and derivatives	-
Os01g0555300	24.8205	25.0701	21.7071	21.5299	17.3546	19.5968	20.0222	19.7011	20.1809	GO:0009536//plastid	-	-	-
Os01g0555400	0.8699	0.7421	0.9289	0.873	0.4313	0.6899	1.3059	1.0345	0.7228	GO:0009536//plastid	-	-	-
Os01g0555600	3.9802	7.0738	4.2502	2.4967	1.2334	1.6442	3.2678	3.2872	3.6173	GO:0005875//microtubule associated complex	GO:0007017//microtubule-based process	-	K10418//Vasopressin-regulated water reabsorption
Os01g0555800	1.2811	2.6309	1.6719	0	0.2352	0.1411	0.9349	0.5643	0.4435	GO:0009570//chloroplast stroma;GO:0009505//plant-type cell wall	GO:0006412//translation;GO:0018206//peptidyl-methionine modification;GO:0043686//co-translational protein modification;GO:0031365//N-terminal protein amino acid modification	GO:0005506//iron ion binding;GO:0042586//peptide deformylase activity	-
Os01g0556400	115.272	110.834	110.023	117.51	116.177	119.303	127.166	122.248	119.041	-	-	-	K09518//Protein processing in endoplasmic reticulum
Os01g0556600	0	0.0261	0	0	0	0	0	0	0	GO:0016023//cytoplasmic membrane-bounded vesicle;GO:0009536//plastid	GO:0000723//telomere maintenance;GO:0032508//DNA duplex unwinding;GO:0006281//DNA repair	GO:0003678//DNA helicase activity	-
Os01g0556700	0.313	0.089	0.0668	0	0	0	0.1175	0.062	0.065	GO:0016021//integral component of membrane	GO:0006857//oligopeptide transport	GO:0005215//transporter activity	-
Os01g0556800	0.3518	0.5002	0.2348	0.2207	0.109	0.1744	0.1651	0.4358	0.137	-	-	-	-
Os01g0557100	21.881	15.3655	18.5213	24.3717	21.4987	19.9736	21.9079	21.0243	23.42	-	-	GO:0003824//catalytic activity	K08233//Biosynthesis of secondary metabolites;Indole alkaloid biosynthesis
Os01g0557200	1.0878	0.9667	0.8712	1.0918	0.4494	0.8089	0.8931	1.0781	0.5649	-	GO:0006629//lipid metabolic process	GO:0003824//catalytic activity	K08233//Indole alkaloid biosynthesis;Biosynthesis of secondary metabolites
Os01g0557400	6.6623	6.2248	5.8269	4.012	2.9886	3.2082	3.8698	3.773	3.8224	-	-	-	-
Os01g0557500	6.6781	7.1791	7.479	3.3241	3.1405	3.3911	5.8585	5.7037	5.5829	GO:0005774//vacuolar membrane;GO:0016021//integral component of membrane	GO:0070588//calcium ion transmembrane transport	GO:0015369//calcium:proton antiporter activity	-
Os01g0558100	26.208	20.8049	19.7066	28.1673	24.1831	20.7863	19.3653	15.8006	14.8583	-	-	-	K00799//Pathways in cancer;Prostate cancer;Glutathione metabolism;Drug metabolism - cytochrome P450;Metabolism of xenobiotics by cytochrome P450
Os01g0558200	19.6893	20.6029	18.8831	16.8446	14.1728	16.6389	14.3647	13.6715	15.3912	-	GO:0006520//cellular amino acid metabolic process;GO:0055114//oxidation-reduction process;GO:0045492//xylan biosynthetic process;GO:0010413//glucuronoxylan metabolic process;GO:0008295//spermidine biosynthetic process	GO:0016491//oxidoreductase activity	K00262//Cyanoamino acid metabolism;Arginine and proline metabolism;Nitrogen metabolism;Metabolic pathways;Biosynthesis of secondary metabolites;Alanine, aspartate and glutamate metabolism
Os01g0558300	23.2706	27.3376	23.6019	30.5702	29.8462	29.3062	37.0937	33.5699	34.5292	-	-	-	-
Os01g0558500	9.9827	8.7508	8.0951	5.6877	6.3263	7.0321	9.1907	8.1454	8.7706	-	-	-	-
Os01g0558600	381.695	387.479	398.943	324.08	330.086	314.884	226.595	240.34	238.69	GO:0005886//plasma membrane;GO:0016023//cytoplasmic membrane-bounded vesicle	GO:0015031//protein transport;GO:0007264//small GTPase mediated signal transduction	GO:0005525//GTP binding	-
Os01g0558700	23.478	34.1573	28.2773	30.4142	36.5453	33.8319	32.2754	31.1143	27.7885	-	-	-	-
Os01g0558800	2.9152	2.355	2.6884	1.7289	2.4636	2.1019	5.5327	2.3638	3.2343	GO:0009536//plastid	-	-	-
Os01g0558900	27.424	33.2575	26.0114	29.1438	32.1258	27.9882	24.0669	30.3764	25.8036	GO:0009536//plastid	GO:0006508//proteolysis	GO:0004222//metalloendopeptidase activity;GO:0046872//metal ion binding	-
Os01g0559000	27.2868	29.8658	27.9283	71.3093	72.5788	83.7095	41.4479	43.1664	41.4968	-	-	-	-
Os01g0559100	13.8874	13.8472	13.9949	16.6536	18.3311	18.8939	21.4354	23.4153	22.6669	GO:0005829//cytosol	GO:0009165//nucleotide biosynthetic process;GO:0006434//seryl-tRNA aminoacylation;GO:0006096//glycolytic process;GO:0006499//N-terminal protein myristoylation;GO:0009651//response to salt stress;GO:0006094//gluconeogenesis	GO:0005524//ATP binding;GO:0004828//serine-tRNA ligase activity	K01875//Aminoacyl-tRNA biosynthesis;Metabolic pathways;Biotin metabolism;Arginine and proline metabolism
Os01g0559200	1.6873	3.4786	4.1441	1.9475	2.9977	4.0984	5.8579	5.6856	5.6958	GO:0005737//cytoplasm	GO:0006434//seryl-tRNA aminoacylation	GO:0004828//serine-tRNA ligase activity;GO:0005524//ATP binding	K14291//RNA transport
Os01g0559300	19.1168	13.2126	16.8695	14.257	18.4296	15.6623	9.5914	11.3149	14.6162	GO:0016020//membrane	-	-	-
Os01g0559500	2.9275	4.0893	4.0585	2.6805	3.6499	2.546	3.6143	3.4613	2.934	GO:0009536//plastid	GO:0006355//regulation of transcription, DNA-templated	-	-
Os01g0559600	128.534	124.076	127.793	76.5972	78.2949	76.3165	99.5904	102.519	101.9	GO:0016023//cytoplasmic membrane-bounded vesicle	GO:0006508//proteolysis	GO:0008233//peptidase activity	K01369//Lysosome;Antigen processing and presentation
Os01g0559900	43.6183	43.7045	40.8925	53.2579	51.2267	46.4785	135.671	123.048	135.915	-	-	-	-
Os01g0560000	133.536	131.352	132.346	236.244	236.78	239.383	214.183	215.005	215.15	GO:0016023//cytoplasmic membrane-bounded vesicle;GO:0005788//endoplasmic reticulum lumen	GO:0008152//metabolic process	GO:0016787//hydrolase activity	-
Os01g0560200	39.0539	45.4457	41.3426	45.0712	49.7558	53.2242	47.6268	45.3973	43.2528	GO:0016020//membrane;GO:0005794//Golgi apparatus	GO:0061025//membrane fusion;GO:0006886//intracellular protein transport;GO:0016192//vesicle-mediated transport	GO:0005484//SNAP receptor activity	K08493//SNARE interactions in vesicular transport
Os01g0561500	0.5008	0.8763	0.9049	2.8223	2.3873	2.8642	2.2409	2.3287	2.2806	GO:0009536//plastid	-	-	-
Os01g0561600	13.7345	15.7784	12.5542	29.224	30.5976	29.5752	23.5059	23.5755	23.3956	GO:0016020//membrane;GO:0016023//cytoplasmic membrane-bounded vesicle	GO:0051502//diterpene phytoalexin biosynthetic process;GO:0022900//electron transport chain	GO:0005506//iron ion binding;GO:0036202//ent-cassa-12,15-diene 11-hydroxylase activity;GO:0020037//heme binding	-
Os01g0562400	3.6642	3.7212	3.9686	5.5164	7.31	6.3832	12.9664	17.3269	13.9729	GO:0005739//mitochondrion;GO:0016023//cytoplasmic membrane-bounded vesicle	GO:0006457//protein folding	GO:0016853//isomerase activity	-
Os01g0562600	2.0979	2.9828	2.4003	2.3312	3.2195	3.1199	2.8121	2.8217	2.4125	-	-	-	-
Os01g0563000	23.091	24.4245	23.6631	7.6162	8.6941	8.7694	34.1591	30.8664	34.5252	GO:0016023//cytoplasmic membrane-bounded vesicle;GO:0005739//mitochondrion	GO:0000413//protein peptidyl-prolyl isomerization;GO:0006457//protein folding	GO:0003755//peptidyl-prolyl cis-trans isomerase activity	-
Os01g0563500	4.6248	4.6169	4.5183	2.8641	3.1712	3.512	5.8167	4.9736	4.1904	-	-	-	-
Os01g0564300	25.1778	25.2298	24.383	5.511	6.3633	4.5143	8.9847	8.76	8.6244	GO:0005739//mitochondrion	GO:0000413//protein peptidyl-prolyl isomerization;GO:0006457//protein folding	GO:0003755//peptidyl-prolyl cis-trans isomerase activity	-
Os01g0564400	2.4219	1.5405	1.6334	1.7911	1.4747	1.4533	1.7343	2.3055	2.3832	-	-	-	-
Os01g0564600	0	0.0958	0	0	0	0	0	0	0.07	-	-	-	-
Os01g0565600	74.6698	73.6863	73.2874	69.6917	75.9218	73.5298	76.011	72.4065	74.0033	-	-	-	-
Os01g0565650	17.8717	15.4983	19.3547	15.6474	10.9974	12.8175	21.2882	17.4607	11.7169	-	-	-	-
Os01g0565800	3.3207	4.1312	4.4324	2.0831	1.029	1.6461	0.5842	0.4114	1.2934	-	-	-	-
Os01g0565900	34.3722	33.4543	32.4664	57.0484	55.5125	53.1934	46.1481	48.9094	43.6542	GO:0005784//Sec61 translocon complex	GO:0006886//intracellular protein transport	-	K09481//Phagosome;Vibrio cholerae infection;Protein processing in endoplasmic reticulum;Protein export
Os01g0566000	0.0718	0	0	0.0721	0.1187	0.1424	0	0.0712	0	-	-	GO:0003676//nucleic acid binding	-
Os01g0566100	53.8366	56.1029	58.165	57.022	56.3152	54.1907	42.7295	46.7016	48.0241	-	-	-	K12125//Circadian rhythm - plant
Os01g0566200	0.282	0.6015	0	0.1415	0.2331	0	0.6616	0.2795	0.1465	-	-	-	-
Os01g0566500	0.4171	0.0847	0.3181	0.1196	0	0	0.3354	0	0.0619	GO:0009507//chloroplast	GO:1901601//strigolactone biosynthetic process;GO:0010223//secondary shoot formation;GO:0016121//carotene catabolic process;GO:0055114//oxidation-reduction process	GO:0016702//oxidoreductase activity, acting on single donors with incorporation of molecular oxygen, incorporation of two atoms of oxygen;GO:0046872//metal ion binding	K09840//Carotenoid biosynthesis;Biosynthesis of secondary metabolites;Metabolic pathways
Os01g0566800	4.5064	4.8582	3.8074	1.4911	1.7187	2.2093	0.9293	1.7668	1.4916	GO:0005634//nucleus	-	GO:0046983//protein dimerization activity	-
Os01g0566900	339.18	374.431	370.962	325.65	327.023	310.982	284.844	281.014	284.29	GO:0005622//intracellular	GO:0016192//vesicle-mediated transport;GO:0006623//protein targeting to vacuole;GO:0090305//nucleic acid phosphodiester bond hydrolysis	GO:0008408//3'-5' exonuclease activity;GO:0003723//RNA binding	K12591//RNA degradation
Os01g0567200	0.0874	0.3729	0.0933	0.0877	0	0.3467	0.082	0	0.3632	GO:0009536//plastid	-	-	-
Os01g0567400	170.115	178.291	190.245	310.846	286.618	269.519	313.909	295.685	294.653	-	-	-	-
Os01g0567500	0.4381	0.178	0.2005	0.2513	0.2586	0.1241	0.0587	0.062	0.13	GO:0005887//integral component of plasma membrane;GO:0016023//cytoplasmic membrane-bounded vesicle	GO:0046323//glucose import;GO:0015992//proton transport	GO:0005351//sugar:proton symporter activity;GO:0005355//glucose transmembrane transporter activity	-
Os01g0567600	0.1384	0.1967	0.2216	0.2083	0.343	0.1372	0.1298	0.1371	0.1437	GO:0005887//integral component of plasma membrane;GO:0016023//cytoplasmic membrane-bounded vesicle	GO:0046323//glucose import;GO:0015992//proton transport	GO:0005355//glucose transmembrane transporter activity;GO:0005351//sugar:proton symporter activity	-
Os01g0568400	0.0524	0	0	0	0	0.2599	0.0492	0.1039	0	GO:0005886//plasma membrane;GO:0005739//mitochondrion;GO:0009506//plasmodesma	GO:0009755//hormone-mediated signaling pathway;GO:0046777//protein autophosphorylation;GO:0007178//transmembrane receptor protein serine/threonine kinase signaling pathway;GO:0006952//defense response	GO:0005524//ATP binding;GO:0004675//transmembrane receptor protein serine/threonine kinase activity;GO:0031625//ubiquitin protein ligase binding;GO:0004713//protein tyrosine kinase activity;GO:0001653//peptide receptor activity	-
Os01g0570500	125.174	128.222	132.559	112.926	113.66	110.291	95.3642	102.096	98.0338	GO:0005739//mitochondrion	GO:0006468//protein phosphorylation	GO:0005524//ATP binding;GO:0004674//protein serine/threonine kinase activity	K02218//Hedgehog signaling pathway
Os01g0570700	50.3206	49.3086	50.6221	15.9901	18.0615	19.8398	19.6884	23.2987	22.5008	GO:0005951//carbamoyl-phosphate synthase complex;GO:0016020//membrane;GO:0009570//chloroplast stroma	GO:0051567//histone H3-K9 methylation;GO:0006342//chromatin silencing;GO:0044205//'de novo' UMP biosynthetic process;GO:0006526//arginine biosynthetic process;GO:0006094//gluconeogenesis;GO:0007010//cytoskeleton organization;GO:0010498//proteasomal protein catabolic process	GO:0005524//ATP binding;GO:0046872//metal ion binding;GO:0004088//carbamoyl-phosphate synthase (glutamine-hydrolyzing) activity	K01955//Metabolic pathways;Protein export;Bacterial secretion system;Pyrimidine metabolism;Alanine, aspartate and glutamate metabolism
Os01g0570800	51.8094	51.1585	50.9148	68.9216	66.6548	67.4952	45.6607	48.6669	49.7284	GO:0009536//plastid	-	-	-
Os01g0571000	23.2502	19.2643	16.8655	19.7145	21.2661	18.9968	20.3863	21.2943	17.071	GO:0005743//mitochondrial inner membrane;GO:0016021//integral component of membrane	GO:0055085//transmembrane transport	-	-
Os01g0571100	95.8109	99.784	95.66	57.4571	51.4615	56.6367	28.6553	29.3171	24.8789	-	-	-	-
Os01g0571200	17.2157	16.8727	16.0633	14.7625	16.1595	11.5995	15.6829	16.0679	15.6245	GO:0005840//ribosome	GO:0006412//translation	GO:0003735//structural constituent of ribosome	-
Os01g0571300	0.9761	0.9913	1.3402	0.6998	0.8642	0.6913	0.458	0.9674	1.3036	GO:0005634//nucleus;GO:0005739//mitochondrion	GO:0009644//response to high light intensity;GO:0010286//heat acclimation;GO:0009407//toxin catabolic process;GO:0034605//cellular response to heat;GO:0034620//cellular response to unfolded protein;GO:0071456//cellular response to hypoxia;GO:0006457//protein folding;GO:0034976//response to endoplasmic reticulum stress;GO:0045893//positive regulation of transcription, DNA-templated;GO:0042542//res…	GO:0044212//transcription regulatory region DNA binding;GO:0043565//sequence-specific DNA binding;GO:0003700//sequence-specific DNA binding transcription factor activity;GO:0005515//protein binding	-
Os01g0571700	10.5893	9.6662	11.0436	6.8235	6.0605	5.1062	6.4177	6.6561	6.3339	GO:0044444//cytoplasmic part;GO:0043231//intracellular membrane-bounded organelle	GO:0006418//tRNA aminoacylation for protein translation;GO:0071840//cellular component organization or biogenesis	GO:0005524//ATP binding;GO:0003676//nucleic acid binding;GO:0004812//aminoacyl-tRNA ligase activity	K01876//Aminoacyl-tRNA biosynthesis
Os01g0571800	0	0	0.3008	0	0.2327	0.5585	1.85	1.1166	0.8777	-	-	-	K01955//Alanine, aspartate and glutamate metabolism;Pyrimidine metabolism;Metabolic pathways;Protein export;Bacterial secretion system
Os01g0572100	0.763	1.2088	1.0941	0.6783	0.7566	0.67	1.4932	1.5339	1.2453	GO:0009536//plastid	-	GO:0003677//DNA binding;GO:0046872//metal ion binding	-
Os01g0572150	1.4787	4.205	1.5791	0	0	1.4661	2.775	10.2587	0	-	-	-	-
Os01g0572200	8.4072	7.004	10.731	6.3945	6.0788	8.856	9.799	12.3679	11.7341	-	-	-	-
Os01g0572300	20.1898	19.7353	20.4646	13.2982	14.5981	18.2181	23.902	25.2462	24.0834	-	-	GO:0003676//nucleic acid binding;GO:0046872//metal ion binding	-
Os01g0572700	15.5448	16.4885	15.3478	12.5063	11.367	12.6593	13.7175	11.371	13.455	GO:0005739//mitochondrion;GO:0012505//endomembrane system	GO:0044699//single-organism process	GO:0005509//calcium ion binding	-
Os01g0573200	0.7974	1.2417	0.7298	1.5625	1.5374	1.4305	2.5652	2.6718	2.248	-	-	-	-
Os01g0574400	13.8554	14.0628	13.4423	12.4295	11.4491	12.2777	15.8383	15.3112	16.2166	GO:0016020//membrane;GO:0005739//mitochondrion	GO:0006508//proteolysis	GO:0004222//metalloendopeptidase activity;GO:0005524//ATP binding;GO:0046872//metal ion binding	-
Os01g0574500	42.5953	40.933	41.75	42.2713	43.8072	45.5145	44.8722	43.0537	44.1277	GO:0016020//membrane;GO:0005739//mitochondrion	GO:0006508//proteolysis	GO:0004222//metalloendopeptidase activity;GO:0005524//ATP binding;GO:0046872//metal ion binding	-
Os01g0574600	6.7074	10.0195	7.7064	6.732	5.2619	7.0707	5.0986	7.0682	3.8802	GO:0009536//plastid	GO:0055114//oxidation-reduction process	GO:0004616//phosphogluconate dehydrogenase (decarboxylating) activity;GO:0008679//2-hydroxy-3-oxopropionate reductase activity;GO:0051287//NAD binding	K00020//Glutathione metabolism;Valine, leucine and isoleucine degradation;Metabolic pathways;Pentose phosphate pathway
Os01g0574800	20.443	22.8691	20.0568	3.9578	3.8587	4.8354	15.4816	15.2209	15.8443	-	-	-	-
Os01g0575000	88.5231	87.6377	90.1172	106.181	109.165	110.781	92.3826	99.3422	93.7954	GO:0016021//integral component of membrane;GO:0005789//endoplasmic reticulum membrane	GO:0008152//metabolic process	GO:0003924//GTPase activity;GO:0005525//GTP binding	-
Os01g0575200	62.4373	63.5943	58.2744	72.8155	73.1246	72.0325	64.0566	59.5991	64.1849	-	-	-	-
Os01g0575500	28.642	31.108	30.6456	30.6579	31.604	31.0723	30.7672	33.2296	32.2287	-	GO:0000911//cytokinesis by cell plate formation;GO:0008152//metabolic process	GO:0016740//transferase activity	-
Os01g0577600	3.2918	3.949	2.9659	0.3097	0.34	0.4589	0.4826	0.9175	0.8014	GO:0016023//cytoplasmic membrane-bounded vesicle;GO:0016021//integral component of membrane	GO:0006468//protein phosphorylation	GO:0005524//ATP binding;GO:0004674//protein serine/threonine kinase activity;GO:0004713//protein tyrosine kinase activity	K00924//Tyrosine metabolism;Fructose and mannose metabolism;Pyrimidine metabolism;Aminobenzoate degradation;Metabolic pathways;Limonene and pinene degradation;Benzoate degradation;Ethylbenzene degradation;Microbial metabolism in diverse environments
Os01g0578000	3.8078	4.2463	4.704	2.5479	2.4679	1.7025	2.8022	3.9958	2.5592	-	GO:0007143//female meiotic division;GO:0006281//DNA repair;GO:0007141//male meiosis I	GO:0005524//ATP binding;GO:0008094//DNA-dependent ATPase activity;GO:0003677//DNA binding	K10870//Fanconi anemia pathway;Homologous recombination
Os01g0578500	2.9017	2.4331	2.1451	0.9708	0.9222	1.4753	2.0943	1.9172	1.6229	-	GO:0009556//microsporogenesis;GO:0008152//metabolic process	GO:0005524//ATP binding;GO:0016829//lyase activity	-
Os01g0578600	7.5749	6.5817	7.3024	5.702	6.6941	4.6937	7.0088	6.0475	5.3545	GO:0009536//plastid	-	-	-
Os01g0578800	0.0756	0	0.0807	0	0	0	0	0	0	-	-	-	-
Os01g0579600	36.4877	31.208	34.0163	19.3122	18.9621	18.5818	16.4494	15.8913	16.8027	GO:0009705//plant-type vacuole membrane	GO:0048767//root hair elongation;GO:0043266//regulation of potassium ion transport;GO:0010817//regulation of hormone levels;GO:0071555//cell wall organization;GO:0019722//calcium-mediated signaling;GO:0000271//polysaccharide biosynthetic process;GO:0042538//hyperosmotic salinity response;GO:2000021//regulation of ion homeostasis;GO:0009825//multidimensional cell growth;GO:0043481//anthocyanin acc…	GO:0005509//calcium ion binding	K06268//Oocyte meiosis;Tuberculosis;Calcium signaling pathway;Glutamatergic synapse;Axon guidance;Apoptosis;VEGF signaling pathway;Long-term potentiation;Alzheimer's disease;HTLV-I infection;B cell receptor signaling pathway;Osteoclast differentiation;MAPK signaling pathway;Wnt signaling pathway;T cell receptor signaling pathway;Amyotrophic lateral sclerosis (ALS);Amphetamine addiction;Natural ki…
Os01g0579800	6.6828	7.1263	7.7849	6.4025	5.0202	4.9691	9.2632	6.9241	9.3076	-	-	-	-
Os01g0579900	17.3136	18.272	16.6774	8.7782	7.2271	9.2018	9.7137	8.8448	9.3623	GO:0009536//plastid	-	-	-
Os01g0580000	3.8389	4.3442	5.4378	3.2239	4.2727	3.2622	5.0722	4.3481	4.8824	GO:0009536//plastid	-	-	-
Os01g0580100	3.3047	3.3131	4.117	1.786	2.1356	1.8062	3.1008	2.7293	2.6404	GO:0016020//membrane	GO:0008152//metabolic process	GO:0016757//transferase activity, transferring glycosyl groups	K05286//Metabolic pathways;Glycosylphosphatidylinositol(GPI)-anchor biosynthesis
Os01g0580200	10.2626	8.7928	9.9592	5.0662	4.4197	3.5461	7.7474	7.3879	6.6665	GO:0016023//cytoplasmic membrane-bounded vesicle;GO:0048046//apoplast	GO:0005975//carbohydrate metabolic process	GO:0004565//beta-galactosidase activity;GO:0030246//carbohydrate binding	-
Os01g0580300	4.5845	3.2105	4.4571	3.0904	3.2229	1.8995	4.2374	3.5941	4.5486	-	-	-	K10609//Ubiquitin mediated proteolysis;Nucleotide excision repair
Os01g0580400	0.6519	0.3089	0.3094	0.4362	0.2394	0	0.1359	0.0718	0.0752	GO:0005634//nucleus	-	GO:0003677//DNA binding;GO:0046982//protein heterodimerization activity	-
Os01g0580500	9	6.782	7.5923	20.0533	20.4517	18.8269	23.0539	19.3554	21.5004	-	GO:0055114//oxidation-reduction process	GO:0046872//metal ion binding;GO:0016491//oxidoreductase activity	K05933//Cysteine and methionine metabolism;Biosynthesis of secondary metabolites;Metabolic pathways
Os01g0580800	33.3118	32.518	33.0766	73.4082	70.1664	74.3577	87.7573	83.8283	89.2961	-	-	-	-
Os01g0581300	3.611	3.1116	2.8043	1.7023	1.2207	2.0612	0.9754	1.0302	1.0229	GO:0009536//plastid	GO:0055114//oxidation-reduction process;GO:0016123//xanthophyll biosynthetic process;GO:0006468//protein phosphorylation;GO:0010103//stomatal complex morphogenesis;GO:0006950//response to stress	GO:0005524//ATP binding;GO:0004672//protein kinase activity;GO:0016705//oxidoreductase activity, acting on paired donors, with incorporation or reduction of molecular oxygen;GO:0045435//lycopene epsilon cyclase activity	K06444//Metabolic pathways;Biosynthesis of secondary metabolites;Carotenoid biosynthesis
Os01g0581400	1.8878	1.7178	2.0158	0.8337	0.6552	0.4866	0.7439	0.6735	0.7059	-	GO:0016310//phosphorylation	GO:0016301//kinase activity	-
Os01g0581800	0.8091	0.5752	0.576	0.0677	0.1114	0.1337	0.4429	0.2673	0	-	-	-	K03013//RNA polymerase;Metabolic pathways;Huntington's disease;Purine metabolism;Cytosolic DNA-sensing pathway;Epstein-Barr virus infection;Pyrimidine metabolism
Os01g0581900	2.8246	2.7845	3.6999	1.5876	2.3341	1.8296	2.403	2.1649	2.2297	GO:0009536//plastid	-	GO:0003677//DNA binding	-
Os01g0582400	15.3352	15.6518	15.3812	18.2498	17.4692	20.0903	18.2431	20.7888	17.1797	GO:0009506//plasmodesma;GO:0005622//intracellular	GO:0009644//response to high light intensity;GO:0006623//protein targeting to vacuole;GO:0006457//protein folding;GO:0042542//response to hydrogen peroxide;GO:0034976//response to endoplasmic reticulum stress;GO:0009408//response to heat;GO:0000413//protein peptidyl-prolyl isomerization	GO:0003755//peptidyl-prolyl cis-trans isomerase activity	-
Os01g0582600	85.6253	73.7323	80.6345	160.319	158.642	169.725	130.266	128.459	128.561	-	-	-	-
Os01g0583100	4.6724	5.3961	5.1334	4.6895	4.5997	4.8497	7.4862	7.1883	7.1832	-	-	GO:0004721//phosphoprotein phosphatase activity;GO:0043169//cation binding	K14497//Plant hormone signal transduction
Os01g0583200	5.3654	5.2446	9.3102	5.7217	5.1956	4.9038	8.6528	8.0592	8.6206	-	-	-	-
Os01g0583300	0	0.0863	0	0	0.0251	0.0301	0.1139	0.0902	0.1261	GO:0005622//intracellular	GO:0006626//protein targeting to mitochondrion	-	-
Os01g0584100	1.8967	3.5957	2.2954	2.0306	1.8808	2.1312	2.3729	2.2557	0.9194	-	-	-	-
Os01g0584200	11.3669	13.237	12.138	18.797	19.5013	19.9627	44.3888	43.72	42.5031	-	-	-	-
Os01g0584700	0	0	0	0	0	0	0.0847	0	0	GO:0005739//mitochondrion	-	-	-
Os01g0584800	9.6418	4.3751	7.6671	4.1179	4.2379	6.5083	13.089	18.0946	14.9154	-	-	-	-
Os01g0584900	8.8806	10.4064	9.7957	6.0727	6.6932	6.7726	2.747	1.5475	3.5477	-	GO:0006355//regulation of transcription, DNA-templated	GO:0003700//sequence-specific DNA binding transcription factor activity;GO:0043565//sequence-specific DNA binding	K13424//Plant-pathogen interaction
Os01g0585100	33.0318	36.1518	39.2099	49.0356	48.1157	44.0196	44.6884	52.0738	46.6763	GO:0016020//membrane	-	-	-
Os01g0585200	20.3506	20.6948	21.5871	13.6619	14.7004	12.2926	25.6705	21.2372	23.3772	-	-	-	-
Os01g0585300	26.6881	25.6983	30.6094	35.8564	33.0215	31.0787	16.9592	16.9333	19.2134	GO:0009507//chloroplast	-	-	-
Os01g0585400	1.6132	1.3762	0.8613	0.4857	1.0664	0.3199	2.1191	2.8778	1.6756	GO:0080008//Cul4-RING E3 ubiquitin ligase complex;GO:0005634//nucleus;GO:0005829//cytosol	GO:0010090//trichome morphogenesis;GO:0007155//cell adhesion;GO:0003002//regionalization;GO:0045010//actin nucleation;GO:0048449//floral organ formation;GO:0045892//negative regulation of transcription, DNA-templated;GO:0010100//negative regulation of photomorphogenesis;GO:0009630//gravitropism;GO:0006486//protein glycosylation;GO:0008284//positive regulation of cell proliferation;GO:0000911//cyt…	GO:0003677//DNA binding;GO:0005515//protein binding	K10610//Ubiquitin mediated proteolysis;Nucleotide excision repair
Os01g0585600	56.3345	54.8586	55.4896	45.2874	45.5433	47.4883	35.8217	38.944	34.3055	-	-	-	-
Os01g0585700	48.3317	48.3018	50.3636	46.1071	43.9415	47.9746	38.0103	45.5278	43.3496	-	-	-	-
Os01g0586600	26.7034	27.7772	25.1077	31.7281	31.4763	31.6813	36.4781	35.7564	37.0153	-	-	GO:0042802//identical protein binding	-
Os01g0587000	70.9342	76.7116	69.3851	89.0619	86.1124	88.0423	91.0344	95.8822	92.0965	GO:0033179//proton-transporting V-type ATPase, V0 domain	GO:0015991//ATP hydrolysis coupled proton transport	GO:0015078//hydrogen ion transmembrane transporter activity	K02146//Phagosome;Oxidative phosphorylation;Metabolic pathways;Collecting duct acid secretion;Synaptic vesicle cycle;Lysosome;Tuberculosis;Vibrio cholerae infection;Rheumatoid arthritis;Epithelial cell signaling in Helicobacter pylori infection
Os01g0587300	3.3816	3.2208	3.05	2.3725	2.8757	2.9294	4.5283	4.0997	4.2966	GO:0009536//plastid;GO:0009506//plasmodesma;GO:0005886//plasma membrane	GO:0019915//lipid storage;GO:0010228//vegetative to reproductive phase transition of meristem;GO:0009640//photomorphogenesis;GO:0009845//seed germination;GO:0009909//regulation of flower development;GO:0009933//meristem structural organization;GO:0010182//sugar mediated signaling pathway;GO:0010162//seed dormancy process;GO:0050826//response to freezing;GO:0016567//protein ubiquitination;GO:00097…	GO:0005509//calcium ion binding;GO:0005544//calcium-dependent phospholipid binding;GO:0016757//transferase activity, transferring glycosyl groups	-
Os01g0587400	6.4836	6.0075	6.1066	2.9612	3.1604	2.9251	6.9722	7.1837	7.7558	GO:0009536//plastid	GO:0006468//protein phosphorylation;GO:0048544//recognition of pollen	GO:0005524//ATP binding;GO:0004674//protein serine/threonine kinase activity	-
Os01g0587500	1.436	0.5833	1.3144	1.2354	0.5086	1.6271	1.1549	0.8132	1.2785	-	-	-	K13993//Protein processing in endoplasmic reticulum
Os01g0588000	0.1994	1.4174	0.4258	1.0006	0.7414	0.7907	0.2806	0.494	0.4142	-	-	-	-
Os01g0588200	8.2372	10.3411	8.5152	12.4891	13.4685	12.3365	22.8578	20.9299	22.5725	GO:0009527//plastid outer membrane;GO:0046930//pore complex;GO:0005741//mitochondrial outer membrane	-	GO:0008308//voltage-gated anion channel activity;GO:0015288//porin activity	K15040//Calcium signaling pathway;Parkinson's disease;Huntington's disease;HTLV-I infection
Os01g0588400	31.6238	28.8586	33.1884	44.4722	40.7326	43.5698	64.0211	58.4614	63.2463	GO:0016020//membrane	-	-	-
Os01g0588500	49.1006	47.874	48.6537	27.8915	29.5143	30.2131	35.9529	37.0453	36.0802	GO:0005886//plasma membrane;GO:0009506//plasmodesma	GO:0046777//protein autophosphorylation;GO:0009755//hormone-mediated signaling pathway;GO:0007178//transmembrane receptor protein serine/threonine kinase signaling pathway	GO:0004713//protein tyrosine kinase activity;GO:0031625//ubiquitin protein ligase binding;GO:0004675//transmembrane receptor protein serine/threonine kinase activity;GO:0005524//ATP binding;GO:0001653//peptide receptor activity	-
Os01g0588600	0	0	0	0.244	0.1004	0.482	0.3421	0.2409	0.3787	-	-	-	-
Os01g0588700	20.6199	19.5449	19.5486	24.6091	22.5546	21.9498	20.5877	21.549	23.2706	-	-	-	-
Os01g0588800	15.0398	14.6792	13.7809	11.5579	11.9767	10.8262	11.5037	13.7739	14.0747	GO:0005739//mitochondrion	GO:0045333//cellular respiration;GO:0015979//photosynthesis	GO:0008270//zinc ion binding	-
Os01g0588900	43.3932	40.5797	44.1393	35.9195	31.9388	29.183	26.2763	23.7637	27.3215	GO:0009536//plastid;GO:0005634//nucleus;GO:0005829//cytosol	GO:0009691//cytokinin biosynthetic process;GO:0010083//regulation of vegetative meristem growth;GO:0010076//maintenance of floral meristem identity;GO:0010077//maintenance of inflorescence meristem identity;GO:0048832//specification of organ number	GO:0016829//lyase activity;GO:0016799//hydrolase activity, hydrolyzing N-glycosyl compounds	-
Os01g0589000	8.8774	9.1342	9.7914	6.3894	5.5017	5.5586	7.672	6.83	7.9467	GO:0009536//plastid;GO:0005840//ribosome	-	GO:0003676//nucleic acid binding	K02945//Metabolic pathways;Benzoate degradation;RNA polymerase;Microbial metabolism in diverse environments;Tyrosine metabolism;Terpenoid backbone biosynthesis;Biosynthesis of secondary metabolites;Purine metabolism;Pyrimidine metabolism;Ribosome
Os01g0589100	15.3835	19.8577	13.8333	15.8462	16.3916	14.85	11.7753	16.6502	13.035	-	-	-	-
Os01g0589200	40.6417	40.2863	38.9161	25.3746	21.9949	22.2272	27.6605	23.3539	22.2957	-	GO:0032259//methylation	GO:0008757//S-adenosylmethionine-dependent methyltransferase activity	-
Os01g0589300	31.1286	32.9736	32.0484	31.1184	25.7226	30.7999	26.8223	25.9954	29.2408	GO:0005730//nucleolus;GO:0000786//nucleosome	GO:0006334//nucleosome assembly	GO:0043047//single-stranded telomeric DNA binding;GO:0003691//double-stranded telomeric DNA binding;GO:0042803//protein homodimerization activity	-
Os01g0589400	0.5866	1.0426	0.7047	0.5152	0.6665	0.1454	1.3072	1.1627	0.6093	-	-	-	-
Os01g0589500	89.1624	96.7719	89.2925	95.345	95.05	93.6023	106.925	116.696	115.334	-	-	-	-
Os01g0589700	9.6298	9.5842	9.7689	9.4235	8.1564	10.0245	10.8992	10.856	11.315	-	-	-	-
Os01g0589800	2.3417	1.7757	3.0007	1.0968	2.58	4.3337	1.4648	0.9283	1.7837	GO:0009535//chloroplast thylakoid membrane	GO:0009637//response to blue light;GO:0009644//response to high light intensity;GO:0009744//response to sucrose;GO:0010155//regulation of proton transport;GO:0010114//response to red light;GO:0010218//response to far red light	-	-
Os01g0590200	13.0764	13.8529	15.127	11.2586	10.9114	10.295	20.2086	19.1851	19.8404	-	-	-	-
Os01g0590300	2.1322	2.4253	2.2769	2.2827	0.9397	1.2684	0.9336	0.7044	1.0335	GO:0009536//plastid	-	-	-
Os01g0590700	1.3802	1.3456	1.6001	1.029	0.782	0.4691	1.073	1.4851	1.2287	-	-	-	-
Os01g0590900	9.9815	8.9785	9.4985	6.5425	6.172	7.0685	5.9889	5.9219	5.4306	GO:0009536//plastid	GO:0045727//positive regulation of translation;GO:0046777//protein autophosphorylation	GO:0004672//protein kinase activity;GO:0005524//ATP binding	-
Os01g0591000	1.0337	1.388	0.9812	1.0951	0.9016	0.7401	1.5626	1.3659	2.0877	-	GO:0010167//response to nitrate;GO:0034976//response to endoplasmic reticulum stress;GO:0015706//nitrate transport;GO:0055114//oxidation-reduction process;GO:0009627//systemic acquired resistance;GO:0009699//phenylpropanoid biosynthetic process	GO:0001758//retinal dehydrogenase activity;GO:0050269//coniferyl-aldehyde dehydrogenase activity;GO:0004029//aldehyde dehydrogenase (NAD) activity;GO:0000166//nucleotide binding	K12355//Phenylpropanoid biosynthesis
Os01g0591300	14.0692	13.5932	11.3692	19.9546	19.3914	19.0108	40.062	37.2005	35.6586	-	GO:0055114//oxidation-reduction process	GO:0004029//aldehyde dehydrogenase (NAD) activity	K12355//Phenylpropanoid biosynthesis
Os01g0591500	0.1796	0.1703	0.2558	0.1803	0.1979	0.0594	0.7304	0.4154	0.622	-	-	-	-
Os01g0592200	3.549	6.4877	4.8725	14.7569	16.758	15.0794	17.6015	9.0444	11.5853	GO:0016023//cytoplasmic membrane-bounded vesicle	-	-	-
Os01g0592500	7.4716	7.5247	7.3135	15.3104	14.7919	17.5926	27.604	20.0546	18.9162	GO:0016023//cytoplasmic membrane-bounded vesicle	-	-	-
Os01g0592900	0.8691	0.5767	0.8353	0.9305	0.5985	0.5457	1.3864	1.1198	0.9328	GO:0005634//nucleus;GO:0005739//mitochondrion	GO:0010267//production of ta-siRNAs involved in RNA interference;GO:0006346//methylation-dependent chromatin silencing;GO:0010014//meristem initiation;GO:0007267//cell-cell signaling;GO:0010073//meristem maintenance;GO:0009616//virus induced gene silencing;GO:0032508//DNA duplex unwinding;GO:0009855//determination of bilateral symmetry;GO:0035196//production of miRNAs involved in gene silencing b…	GO:0003677//DNA binding;GO:0004003//ATP-dependent DNA helicase activity;GO:0005524//ATP binding	-
Os01g0593000	10.8069	9.418	10.2442	7.3218	7.4555	8.3505	8.4389	9.2671	9.7568	-	-	-	-
Os01g0593200	5.4082	4.2464	5.3441	9.3979	10.0719	11.1238	9.013	8.0798	9.0549	-	-	-	-
Os01g0593500	1.9215	0.6209	1.5855	1.5779	1.7322	1.2989	4.8352	4.6743	3.4473	GO:0005739//mitochondrion;GO:0005840//ribosome	GO:0006412//translation	GO:0008097//5S rRNA binding;GO:0003735//structural constituent of ribosome	K02897//Ribosome
Os01g0593600	17.9358	16.3858	18.7449	15.8567	17.0283	16.7981	17.3304	16.0357	18.9464	GO:0005802//trans-Golgi network;GO:0030173//integral component of Golgi membrane	GO:0006895//Golgi to endosome transport;GO:0043001//Golgi to plasma membrane protein transport;GO:0000042//protein targeting to Golgi	-	-
Os01g0593700	0.9141	0.6116	0.9761	1.5651	1.1109	1.706	0.8577	0.2665	0.6702	GO:0016021//integral component of membrane	GO:1902358//sulfate transmembrane transport	GO:0008271//secondary active sulfate transmembrane transporter activity	-
Os01g0594300	6.0049	4.5287	6.5238	5.4505	4.4874	4.6592	9.7989	12.213	12.4742	GO:0016023//cytoplasmic membrane-bounded vesicle	-	-	K13420//Plant-pathogen interaction
Os01g0594500	0.115	0.1635	0	0.1154	0.285	0.114	0	0.2279	0	GO:0016023//cytoplasmic membrane-bounded vesicle	-	-	-
Os01g0594700	0.3736	0.3984	0.3989	0	0.0772	0.0926	0.6134	0.1851	0.679	-	GO:0055114//oxidation-reduction process	GO:0016491//oxidoreductase activity	-
Os01g0595100	14.1828	13.8416	14.6963	13.0445	13.8023	13.1302	12.6121	11.1664	14.2436	-	-	-	-
Os01g0595300	5.0877	5.734	6.0954	3.5496	3.7427	4.1213	5.2395	3.9354	4.06	-	-	GO:0003676//nucleic acid binding;GO:0008270//zinc ion binding	K10583//Ubiquitin mediated proteolysis
Os01g0595400	124.736	117.037	125.883	122.54	117.372	120.805	106.553	100.04	110.587	GO:0016023//cytoplasmic membrane-bounded vesicle	GO:0016558//protein import into peroxisome matrix;GO:0006635//fatty acid beta-oxidation	-	-
Os01g0595600	15.9752	11.0895	12.744	11.6952	8.697	9.5028	10.7571	6.8917	7.418	-	GO:0008152//metabolic process	GO:0016787//hydrolase activity	-
Os01g0595700	2.8418	1.4095	2.8935	1.592	2.3483	2.1622	2.1084	2.6199	3.3636	-	GO:0008152//metabolic process	GO:0016829//lyase activity	-
Os01g0595800	0	0	0.226	0.0708	0	0.1399	0.331	0.3496	0	-	GO:0008152//metabolic process	GO:0016829//lyase activity	-
Os01g0595900	0.1183	0	0.1263	0.1979	0	0.0782	0.074	0	0.041	-	GO:0008152//metabolic process	GO:0016829//lyase activity	-
Os01g0596000	0	0	0	0.0707	0.0582	0	0.1982	0.2094	0.0731	-	GO:0008152//metabolic process	GO:0016829//lyase activity	-
Os01g0596100	0.3617	0.2572	0.2575	0.3025	0.1495	0	0.2263	0.1792	0.1879	-	GO:0008152//metabolic process	GO:0016829//lyase activity	-
Os01g0596300	0	0.1797	0.2699	0.1903	0.2611	0.2506	0.7115	0.3757	0.1969	-	GO:0008152//metabolic process	GO:0016829//lyase activity	-
Os01g0596700	0	0	0	0.0564	0.0929	0	0	0.0557	0	-	GO:0008152//metabolic process	GO:0016829//lyase activity	-
Os01g0597600	0.2108	0.0999	0.2251	4.1616	2.9036	3.2747	0.7913	0.7661	0.292	GO:0016021//integral component of membrane	GO:0003333//amino acid transmembrane transport	GO:0015171//amino acid transmembrane transporter activity;GO:0005275//amine transmembrane transporter activity	K15015//Morphine addiction;Nicotine addiction;Retrograde endocannabinoid signaling;GABAergic synapse;Synaptic vesicle cycle
Os01g0597800	14.2719	12.8078	11.995	25.3263	22.4209	24.479	21.3854	19.4687	20.3475	GO:0016023//cytoplasmic membrane-bounded vesicle	GO:0052696//flavonoid glucuronidation;GO:0009813//flavonoid biosynthetic process	GO:0080044//quercetin 7-O-glucosyltransferase activity;GO:0080043//quercetin 3-O-glucosyltransferase activity	K13496//Flavone and flavonol biosynthesis;Zeatin biosynthesis
Os01g0598200	4.1605	4.9743	3.7359	3.0369	4.9225	3.0936	3.9037	2.9987	4.1249	GO:0016020//membrane	-	GO:0005509//calcium ion binding	K06268//B cell receptor signaling pathway;Alzheimer's disease;HTLV-I infection;T cell receptor signaling pathway;Wnt signaling pathway;Osteoclast differentiation;MAPK signaling pathway;Natural killer cell mediated cytotoxicity;Amyotrophic lateral sclerosis (ALS);Amphetamine addiction;Oocyte meiosis;Calcium signaling pathway;Glutamatergic synapse;Tuberculosis;Apoptosis;VEGF signaling pathway;Axon …
Os01g0598400	0.9526	0.7171	0.4189	0.4499	0.7872	0.3889	0.4206	0.4443	0.5238	-	-	-	-
Os01g0598600	10.0625	6.5966	6.9489	14.3327	11.5016	13.0227	14.3603	13.9735	17.7114	GO:0005576//extracellular region;GO:0016023//cytoplasmic membrane-bounded vesicle	GO:0006508//proteolysis;GO:0030163//protein catabolic process	GO:0004190//aspartic-type endopeptidase activity	K00924//Pyrimidine metabolism;Fructose and mannose metabolism;Tyrosine metabolism;Aminobenzoate degradation;Benzoate degradation;Metabolic pathways;Limonene and pinene degradation;Microbial metabolism in diverse environments;Ethylbenzene degradation
Os01g0599900	0	0	0	0	0	0.0654	0	0	0	GO:0016023//cytoplasmic membrane-bounded vesicle	-	-	-
Os01g0600000	53.3106	60.9391	62.4256	61.1066	57.8186	61.5616	93.3633	86.906	96.2719	GO:0000276//mitochondrial proton-transporting ATP synthase complex, coupling factor F(o)	GO:0015986//ATP synthesis coupled proton transport	GO:0015078//hydrogen ion transmembrane transporter activity	K02140//Metabolic pathways;Oxidative phosphorylation
Os01g0600200	6.3328	6.3928	6.475	6.3083	6.5543	6.5609	7.9029	7.1234	7.4821	-	-	-	-
Os01g0600300	14.6555	14.272	14.0061	11.5525	11.3914	12.4066	12.4326	14.5908	14.1796	-	GO:0016570//histone modification;GO:0009909//regulation of flower development;GO:0048449//floral organ formation	-	-
Os01g0600400	2.1077	1.3699	1.6719	1.1484	1.5426	0.9553	1.4691	1.9695	1.7514	-	-	-	-
Os01g0600500	5.3705	4.1042	3.871	3.3689	3.3838	3.6605	4.7242	5.8547	5.5084	-	GO:0016311//dephosphorylation	GO:0016791//phosphatase activity	K13248//Metabolic pathways;Vitamin B6 metabolism
Os01g0600900	4.9668	4.6223	5.4001	1.4502	1.0447	1.3429	2.2878	1.79	2.0635	GO:0016021//integral component of membrane;GO:0010287//plastoglobule;GO:0009941//chloroplast envelope;GO:0009522//photosystem I;GO:0009535//chloroplast thylakoid membrane;GO:0009523//photosystem II	GO:0009768//photosynthesis, light harvesting in photosystem I;GO:0018298//protein-chromophore linkage;GO:0009416//response to light stimulus	GO:0031409//pigment binding;GO:0046872//metal ion binding;GO:0016168//chlorophyll binding	K08912//Metabolic pathways;Photosynthesis - antenna proteins
Os01g0601000	0.0619	0.0881	0.0661	0	0	0.0614	0	0	0.1287	GO:0016020//membrane	GO:0030001//metal ion transport;GO:0055085//transmembrane transport	GO:0046873//metal ion transmembrane transporter activity	-
Os01g0601200	0.1789	1.0177	0.3822	0.7184	0.5175	0.6209	0.5876	1.4187	1.0222	GO:0009506//plasmodesma;GO:0005886//plasma membrane	GO:0007178//transmembrane receptor protein serine/threonine kinase signaling pathway;GO:0009755//hormone-mediated signaling pathway;GO:0046777//protein autophosphorylation	GO:0031625//ubiquitin protein ligase binding;GO:0005524//ATP binding;GO:0004675//transmembrane receptor protein serine/threonine kinase activity;GO:0001653//peptide receptor activity	-
Os01g0601625	3.2378	3.0392	3.256	1.7984	1.8702	2.1192	1.7107	1.62	1.5019	GO:0016023//cytoplasmic membrane-bounded vesicle	-	-	K13420//Plant-pathogen interaction
Os01g0601675	16.0348	13.4163	14.4449	27.7831	29.9081	31.8924	18.946	19.194	18.4711	GO:0016023//cytoplasmic membrane-bounded vesicle	-	-	K13420//Plant-pathogen interaction
Os01g0601700	1.5601	1.9224	1.666	1.879	1.5184	1.6155	1.3663	1.8898	1.4764	GO:0009506//plasmodesma;GO:0016023//cytoplasmic membrane-bounded vesicle;GO:0005886//plasma membrane	GO:0007178//transmembrane receptor protein serine/threonine kinase signaling pathway;GO:0009755//hormone-mediated signaling pathway;GO:0046777//protein autophosphorylation	GO:0001653//peptide receptor activity;GO:0004675//transmembrane receptor protein serine/threonine kinase activity;GO:0031625//ubiquitin protein ligase binding	K13420//Plant-pathogen interaction
Os01g0602400	24.0188	22.4605	24.2685	14.3227	13.442	14.6718	18.0184	17.6348	17.872	-	GO:0022900//electron transport chain	GO:0016705//oxidoreductase activity, acting on paired donors, with incorporation or reduction of molecular oxygen;GO:0020037//heme binding;GO:0004497//monooxygenase activity;GO:0005506//iron ion binding	-
Os01g0602500	14.5427	12.6567	12.5174	6.0153	7.2102	7.1652	6.2024	4.8916	6.042	-	GO:0022900//electron transport chain	GO:0004497//monooxygenase activity;GO:0005506//iron ion binding;GO:0020037//heme binding;GO:0016705//oxidoreductase activity, acting on paired donors, with incorporation or reduction of molecular oxygen	-
Os01g0602800	5.7383	6.8596	5.6983	7.3735	7.3694	7.4284	10.1512	11.7363	10.6677	-	-	-	K04733//Neurotrophin signaling pathway;Pertussis;NF-kappa B signaling pathway;Leishmaniasis;Chagas disease (American trypanosomiasis);Measles;Toxoplasmosis;Apoptosis;Tuberculosis;Toll-like receptor signaling pathway;Influenza A
Os01g0603000	25.8814	27.4526	28.9531	19.929	18.8972	19.6177	30.5804	28.9072	28.0912	-	-	-	-
Os01g0603100	0.4311	0.4086	0.2685	0.0721	0.0297	0.1068	0.1348	0.1424	0.0746	-	-	GO:0043531//ADP binding	K13457//Plant-pathogen interaction
Os01g0603200	0	0.0608	0	0	0	0	0	0	0	-	-	-	-
Os01g0603300	34.3935	39.8526	37.2611	18.0852	15.4806	17.439	6.0383	5.7401	6.0158	GO:0009507//chloroplast	GO:0009723//response to ethylene;GO:0009739//response to gibberellin;GO:0009651//response to salt stress;GO:0046686//response to cadmium ion;GO:0009753//response to jasmonic acid;GO:0006355//regulation of transcription, DNA-templated;GO:0009751//response to salicylic acid	GO:0003677//DNA binding;GO:0008270//zinc ion binding	-
Os01g0603566	0.9592	0	0	0	0.7926	0	0	0	0.9963	-	-	-	-
Os01g0603700	0.1929	0.3134	0.3531	0.1659	0.1138	0.1912	0.2844	0.4642	0.229	GO:0016023//cytoplasmic membrane-bounded vesicle	-	-	-
Os01g0603800	0.1298	0	0	0.0326	0.0536	0	0.0304	0.0322	0	GO:0009506//plasmodesma;GO:0005886//plasma membrane	GO:0046777//protein autophosphorylation;GO:0009755//hormone-mediated signaling pathway	GO:0004672//protein kinase activity	K13415//Plant hormone signal transduction
Os01g0604100	0.1864	0.106	0.1194	0.1497	0.1848	0.5544	0.3498	0.2956	0.1549	GO:0005739//mitochondrion	GO:0006950//response to stress	-	-
Os01g0604300	0.8586	0.8139	0.6112	0.8618	0.2365	0.8513	0.2685	0.2837	2.3782	-	-	-	-
Os01g0604500	23.3956	20.4376	20.3249	26.2674	23.5103	29.2883	26.3238	21.6145	25.6389	GO:0005739//mitochondrion	-	GO:0005509//calcium ion binding	K13448//Plant-pathogen interaction
Os01g0604600	1.1271	0.7478	0.9628	0.2262	0.1863	0.447	0.705	0.3723	1.2487	-	-	-	-
Os01g0604700	20.4522	22.8417	19.1808	18.7422	19.6925	19.5125	20.5251	19.5055	18.9032	GO:0016021//integral component of membrane	-	-	-
Os01g0604900	0.4328	1.641	0.6162	0.4344	0.7153	0.143	0.6768	0.7149	0.8991	-	-	-	-
Os01g0605000	1.3942	2.2527	1.6918	3.0532	3.2469	3.0787	2.2596	3.9569	3.6204	-	-	-	-
Os01g0605100	3.581	3.6367	4.4384	14.1197	14.4783	13.0597	15.12	12.9917	13.2837	-	-	GO:0005524//ATP binding	-
Os01g0605200	5.4952	6.1854	5.6235	5.5154	5.6761	5.675	5.371	8.623	8.7994	GO:0009536//plastid	-	GO:0008270//zinc ion binding	-
Os01g0605300	0.6297	0.9699	0.5043	0.316	0.2168	0.2601	0.2954	0.052	0.2725	-	GO:0008152//metabolic process	GO:0016874//ligase activity;GO:0004842//ubiquitin-protein transferase activity;GO:0005524//ATP binding	K13960//Fanconi anemia pathway
Os01g0605400	0.0515	0	0.055	0	0.0426	0.0511	0.0483	0.051	0	-	-	-	-
Os01g0605500	0.0909	0.2584	0.1941	0	0.1502	0.0901	0.0426	0.1351	0.1416	GO:0005871//kinesin complex;GO:0005874//microtubule	GO:0007018//microtubule-based movement;GO:0008152//metabolic process	GO:0008017//microtubule binding;GO:0005524//ATP binding;GO:0003777//microtubule motor activity	-
Os01g0605600	5.8889	6.8601	6.3412	6.6803	6.5427	5.9119	7.5918	8.9015	7.0161	-	-	-	-
Os01g0605700	0.5372	0.9165	0.6883	5.4994	5.3267	6.3909	7.4597	5.8562	7.0302	GO:0005887//integral component of plasma membrane	GO:0034219//carbohydrate transmembrane transport	GO:0051119//sugar transmembrane transporter activity	-
Os01g0605850	0.0181	0	0.0483	0.0908	0.1121	0.0718	0.0934	0.1166	0.1504	-	-	-	-
Os01g0606000	0.4095	0	0.2915	1.781	2.8199	1.8946	4.2265	5.0053	5.9547	GO:0005887//integral component of plasma membrane	GO:0034219//carbohydrate transmembrane transport	GO:0051119//sugar transmembrane transporter activity	-
Os01g0606050	2.1416	4.785	1.9602	4.299	2.781	2.4266	3.1578	5.4578	5.0845	-	-	-	-
Os01g0606100	19.0151	16.0975	16.275	18.2836	14.9931	17.7725	16.4798	15.1048	16.735	-	-	-	-
Os01g0606200	0	0	0	0	0	0.3665	0	0.3664	0.384	GO:0016023//cytoplasmic membrane-bounded vesicle	-	-	-
Os01g0606400	0.4477	0.191	0.2391	0.0449	0.074	0.0444	0.084	0.0887	0.0465	-	-	-	-
Os01g0606900	0.6139	0.9976	0.3746	6.0736	5.3628	6.3473	14.1539	14.5152	13.6639	GO:0005634//nucleus;GO:0009507//chloroplast;GO:0005739//mitochondrion	GO:0042026//protein refolding;GO:0009408//response to heat;GO:0042542//response to hydrogen peroxide;GO:0009644//response to high light intensity	GO:0051087//chaperone binding;GO:0051082//unfolded protein binding	-
Os01g0607000	2.7107	1.927	1.9297	0.1511	0.9955	2.2395	2.2608	1.9402	1.0949	-	-	-	-
Os01g0607200	13.8066	17.2897	16.1607	25.9024	24.5289	23.4276	20.8769	20.6826	19.2493	GO:0016021//integral component of membrane	GO:0003333//amino acid transmembrane transport	GO:0015171//amino acid transmembrane transporter activity	-
Os01g0607300	1.9559	1.33	1.5437	17.5825	15.811	12.3092	7.3409	7.7537	9.3628	-	-	-	K12160//RNA transport
Os01g0607400	68.0205	69.7859	67.6962	56.1746	63.0696	60.0737	58.5338	60.2864	60.0269	-	-	-	K12662//Spliceosome
Os01g0607600	0.0874	0.0621	0.0933	0.3071	0.2167	0.1733	0.164	0.2166	0.0908	-	-	-	-
Os01g0607800	0.2891	0.137	0.4116	0.0967	0.3185	0.0955	0.3616	0.191	1.1009	-	GO:0045893//positive regulation of transcription, DNA-templated;GO:0016556//mRNA modification;GO:0009965//leaf morphogenesis;GO:0030154//cell differentiation	-	-
[truncated: 24,756 more rows]

## Sheet: B.S0-vs-S1.DESeq.diff
GeneID	baseMean	log2Fold	pvalue	qvalue	Diff	Cellular_Component	Biological_Process	Molecular_Function	Pathway
[truncated: 26,532 more rows]

## Sheet: C.S1-vs-S6.DESeq.diff
GeneID	baseMean	log2Fold	pvalue	qvalue	Diff	Cellular_Component	Biological_Process	Molecular_Function	Pathway
Os01g0550800	2846.14	-1.84322	0	0	Down	GO:0016023//cytoplasmic membrane-bounded vesicle	-	-	-
[truncated: 26,531 more rows]

## Sheet: D.S0-vs-S6.DESeq.diff
GeneID	baseMean	log2Fold	pvalue	qvalue	Diff	Cellular_Component	Biological_Process	Molecular_Function	Pathway
[truncated: 26,532 more rows]

[truncated: 6 more sheets: E.Enrichment_GO S0-S1, F.Enrichment_GO S1-S6, G.Enrichment_GO S0-S6, H.Enrichment_GO_top S0-S1, I.Enrichment_GO_top S1-S6, J.Enrichmen_GO_top S0-S6]
