# Supplementary material for: OsFKBP12 transduces the sucrose signal from OsNIN8 to the OsTOR pathway in a loosely binding manner for cell division
Source: iScience. 2024 Dec 9;28(1):111555. doi: 10.1016/j.isci.2024.111555 (PMC11732086; doi:10.1016/j.isci.2024.111555)
Supplement: Table S2. DEGs selected for screening report genes, related to Figure 2, Tables 1 and 2 [file mmc3.xlsx]

## Sheet: A.DEGs for reporter screening
GeneID	S01	S02	S03	S11	S12	S13	S61	S62	S63
Os01g0191700	46.6505	46.2399	46.9115	177.494	178.734	174.481	179.59	174.947	180.195
Os01g0212700	1.9377	2.03	3.267	22.9279	22.9219	21.0303	41.9121	37.4973	38.3453
Os01g0220100	0.5052	0.5878	0.3924	0.0922	0	0.0911	0.0862	0.0455	0
Os01g0276700	22.011	21.6163	22.0018	119.751	119.256	116.804	111.312	110.87	110.21
Os01g0279400	0.4764	0.3387	0.5723	0	0.0984	0	0.1117	0	0
Os01g0298400	1.4545	1.2408	1.5532	11.3868	12.3396	12.0168	5.641	5.4777	6.3451
Os01g0311600	0.227	0.7531	0.4848	0	0.0625	0	0.284	0.075	0.2358
Os01g0313300	114.912	122.37	112.941	846.529	761.681	776.671	1156.66	1037.05	1115.25
Os01g0318400	88.1399	73.9335	88.2884	599.019	555.484	581.909	476.691	430.189	476.374
Os01g0329900	0.3933	0.3994	0.7799	0	0	0	0	0.0557	0.0584
Os01g0342900	3.9979	2.3185	2.7524	117.473	105.019	110.51	140.176	128.457	144.298
Os01g0385400	0.4164	0.5263	0.2965	0	0	0	0.0434	0	0.0481
Os01g0508100	7.1818	10.2111	9.9696	63.9722	64.093	58.2069	95.5201	95.0196	83.7327
Os01g0511000	120.315	117.252	118.513	500.47	475.773	480.633	422.687	397.538	420.699
Os01g0513900	0.2817	0.1202	0.3309	0	0.0233	0.0559	0.1322	0.0558	0.2048
Os01g0543600	0.6002	0.5689	0.5127	0.0402	0.0661	0	0	0.0793	0
Os01g0597600	0.2108	0.0999	0.2251	4.1616	2.9036	3.2747	0.7913	0.7661	0.292
Os01g0605700	0.5372	0.9165	0.6883	5.4994	5.3267	6.3909	7.4597	5.8562	7.0302
Os01g0606000	0.4095	0	0.2915	1.781	2.8199	1.8946	4.2265	5.0053	5.9547
Os01g0606900	0.6139	0.9976	0.3746	6.0736	5.3628	6.3473	14.1539	14.5152	13.6639
Os01g0607300	1.9559	1.33	1.5437	17.5825	15.811	12.3092	7.3409	7.7537	9.3628
Os01g0644200	0.9147	0.2601	0	3.8558	1.2093	1.0882	1.2015	1.813	0.76
Os01g0646300	2.5863	2.0429	2.3782	15.3585	15.5537	13.9601	20.9642	18.3695	23.7292
Os01g0653200	0.1858	0.3522	0.1984	1.119	0.8701	1.0439	0.3487	0.4911	0.579
Os01g0686300	0.4031	0.4094	0.6149	0.0578	0	0	0	0	0
Os01g0720400	2.323	2.3395	2.2738	43.8128	35.4317	41.8384	28.2445	25.5162	23.7259
Os01g0729600	10.589	10.1868	11.0261	50.39	53.5451	51.1326	61.4922	60.7211	58.6039
Os01g0741200	0.4156	0.7879	0.5918	0.0695	0.0572	0	0.195	0.206	0.3597
Os01g0768333	15.2924	18.0506	16.0217	76.1635	88.9332	74.9474	46.2952	37.4603	38.6605
Os01g0770200	0.7201	0.2363	0.5324	0.0556	0	0	0.1559	0.1647	0
Os01g0788200	9.3693	9.6882	10.3081	79.3618	68.3894	69.526	38.8945	40.0968	36.8623
Os01g0821600	7.28	6.6682	7.3253	42.0136	39.7383	40.3207	14.187	12.973	11.6331
Os01g0823100	9.3827	8.9312	11.8872	46.6867	46.9793	45.4859	64.9836	60.2059	68.6316
Os01g0841600	26.9871	26.6753	25.0675	346.462	340.08	323.722	201.448	196.564	192.183
Os01g0854500	0.5418	0.3852	0.2893	3.2629	2.6118	2.5964	4.2366	4.9224	5.534
Os01g0865400	0.6206	0.4902	0.81	0.1384	0	0.0684	0.5176	0.0683	0.2149
Os01g0866200	5.1057	5.3378	4.3296	44.9146	50.7526	46.8971	35.2257	25.747	36.8103
Os01g0880800	36.937	38.8734	38.6293	474.987	451.162	443.213	454.481	422.525	428.346
Os01g0886900	8.2752	8.6999	8.8572	41.3522	42.1358	43.1582	40.8823	42.1995	42.6126
Os01g0891100	7.7228	7.7725	8.8026	40.4102	39.58	40.0888	45.2685	42.3964	43.8923
Os01g0895300	27.6451	23.0334	25.9056	102.169	88.9119	95.8072	118.05	98.6485	106.15
Os01g0905800	465.438	456.893	462.972	2237.51	2237.16	2282.79	2371.94	2405.35	2427.54
Os01g0928700	8.4093	9.3219	7.2294	40.7701	41.0453	40.6255	58.1748	50.7814	52.2586
Os01g0953801	0	0.1897	0.2849	1.6069	1.2127	1.0582	0.3756	0.2645	0.1386
Os01g0963000	5.9241	6.6682	4.4809	40.7953	40.9982	40.134	22.5432	23.24	26.1512
Os01g0974200	415.191	453.552	454.33	65.808	55.8788	65.0044	53.2287	50.1108	42.0572
Os02g0105400	39.0436	40.7558	37.8471	199.974	222.574	224.341	68.0355	65.6339	70.2535
Os02g0189300	0.8127	0.6933	0.5207	0	0.0672	0	0.4576	0.4833	0.4221
Os02g0202200	10.4236	12.2326	12.1908	44.3384	40.1274	40.5163	26.4693	25.4981	31.8786
Os02g0205500	19.1071	21.906	19.6956	84.5795	86.793	84.6964	38.4471	35.9024	35.7916
Os02g0208700	23.2195	20.3986	20.1582	225.374	195.77	181.821	195.018	167.819	190.096
Os02g0210700	0.7076	0.5804	0.5522	2.1307	2.8787	3.2919	2.1451	2.8591	2.2898
Os02g0278400	0.3466	0.3696	0.4318	0.058	0.0477	0.0286	0.0813	0.0573	0.03
Os02g0318100	5.2466	4.4372	4.54	28.1451	29.2268	31.8371	131.899	130.486	137.881
Os02g0467600	25.7112	25.6924	23.4055	131.938	140.38	133.534	79.7003	81.4185	82.6071
Os02g0574100	0.7518	0.4934	0.247	0	0.1434	0	0	0	0
Os02g0587000	24.7285	25.0019	24.9389	157.602	146.67	140.696	59.4245	55.0055	47.6594
Os02g0601300	323.642	327.451	330.011	1864.02	1867.59	1843.72	3123.13	3011.35	2971.07
Os02g0618100	19.6835	24.1697	20.6366	97.5215	99.5129	86.0412	130.122	117.932	116.72
Os02g0626600	11.8894	13.2193	11.7734	55.1645	52.2845	59.1405	16.0581	16.9204	16.6222
Os02g0661100	3.553	3.0824	3.9226	21.9403	26.9711	28.7771	12.657	12.3542	12.5098
Os02g0670900	219.779	199.419	213.65	40.2136	40.7843	38.9129	24.568	27.1635	28.2034
Os02g0676400	1.9358	2.9358	2.0671	13.989	13.7035	15.5455	8.7186	9.5925	7.9757
Os02g0682300	37.7102	42.252	36.6573	209.401	191.286	191.402	222.011	207.278	213.723
Os02g0694100	3.6395	3.8617	3.3064	27.0423	24.8228	24.881	32.1617	28.9636	27.7031
Os02g0695200	0.2562	0.4554	0.4104	3.2791	3.7055	4.2553	2.6448	2.3491	1.9296
Os02g0703600	18.7703	20.1753	19.0366	131.243	136.96	138.856	97.035	104.361	99.9526
Os02g0704000	0.8542	0.7858	0.4829	0.0504	0	0.2491	0.7543	0.3486	0.4697
Os02g0764700	0.1169	0.3323	0.1248	1.4076	0.7726	1.3904	1.2063	1.1583	0.7283
Os02g0802500	222.378	218.702	222.324	1123.19	1151.73	1196.35	1343.87	1403.83	1386.56
Os02g0808800	3.6534	2.5442	2.2293	171.89	162.713	169.495	244.853	240.888	245.645
Os02g0811400	2.3045	2.3592	1.7718	188.926	181.748	189.361	182.329	181.619	181.248
Os02g0811800	12.831	9.2186	9.6201	152.345	145.279	156.033	625.273	633.243	633.11
Os02g0813200	0.3524	0.7873	0.4838	2.2736	2.1215	2.6451	1.7004	1.9457	1.6209
Os02g0816300	0.6305	0.4677	0.5854	0.0275	0.0453	0	0.1543	0.0543	0.0285
Os03g0119900	9.9183	11.7995	9.9427	84.107	93.1646	86.8928	52.4191	55.1662	53.4013
Os03g0141200	2.9417	3.0085	3.4168	19.3727	19.9585	20.7223	5.472	4.5522	5.2533
Os03g0142500	11.5124	11.4578	13.3955	39.3655	42.612	41.7972	26.5953	28.6417	26.2654
Os03g0146400	41.6643	38.7466	39.0173	222.125	224.687	229.727	78.663	83.5392	77.8536
Os03g0172100	175.079	198.369	175.117	1521.03	1440.34	1320.59	1433.93	1256.47	1331.39
Os03g0179400	13.338	12.809	13.5556	50.6707	46.7935	45.3541	51.7615	52.643	52.1338
Os03g0180800	0.1029	0.1463	0	1.0325	1.0201	0.204	0.0965	0.5097	0.6411
Os03g0218400	101.565	98.2409	99.0608	361.036	355.839	367.833	271.736	268.788	267.302
Os03g0221200	11.8076	10.7787	11.8205	48.2118	52.1113	47.6896	51.933	45.6779	52.1229
Os03g0226200	466.25	484.49	455.938	2074.44	2128.81	2033.1	1552.95	1563.65	1520.78
Os03g0233900	29.0493	31.261	29.7393	297.845	280.675	271.618	126.907	123.611	122.075
Os03g0234000	0	0	0.2229	3.143	1.8976	2.6906	0	0	0
Os03g0234100	0	0	0	3.2252	3.4519	2.8672	0.201	0.1062	0
Os03g0236200	13.9884	15.6858	12.9644	340.502	352.092	362.877	197.076	199.945	203.136
Os03g0269300	5.0097	4.0935	5.165	59.3541	60.0487	60.2278	48.6264	42.23	45.096
Os03g0283200	1.9358	1.5935	2.8287	15.6456	17.5959	14.8485	3.5371	6.5633	4.5505
Os03g0293500	184.176	180.911	178.335	1790.38	1781.07	1836.51	1459.01	1459.65	1496.66
Os03g0297800	0.7094	0.7335	0.3443	0.1294	0.0533	0	0.121	0.1917	0.2009
Os03g0299200	22.5818	16.3757	21.4989	87.0176	86.7804	90.0011	38.5475	37.3897	38.0555
Os03g0305400	86.347	97.3366	86.1787	874.867	842.139	813.412	384.815	371.107	382.078
Os03g0313100	0.4479	0.3639	0.7516	1.5413	2.6436	1.9665	0.9005	1.3317	1.1298
Os03g0318400	2.1083	1.3989	1.651	13.049	11.4983	10.5904	19.3866	19.0838	22.9203
Os03g0336900	0.235	0.1671	0.251	0.9436	1.2624	1.6311	0.3308	1.2811	1.2206
Os03g0341000	19.8488	19.1174	20.5115	166.993	144.818	138.292	206.581	177.042	183.361
Os03g0347900	0.8836	0.8375	0.4718	0	0.0243	0.0292	0.0276	0	0
Os03g0375300	0.17	0.6445	0.3025	0	0	0	0	0.1123	0
Os03g0432100	173.697	169.511	164.935	645.296	653.553	669.314	790.244	800.124	809.684
Os03g0636800	0.3006	0.1221	0.0459	1.2932	1.2776	1.1071	0.6448	0.298	0.5799
Os03g0648800	0.1092	0.1553	0.2332	1.7536	1.9852	0.8661	1.2295	2.3809	1.8148
Os03g0655100	32.6306	28.6177	30.8328	242.701	231.786	240.071	212.005	201.923	210.459
Os03g0674700	0.7911	0.4687	0.6336	0.0662	0.1634	0	0.0619	0.2613	0.1369
Os03g0718500	0.1485	0	0	1.6394	1.7179	0.4417	1.672	3.9735	2.622
Os03g0730500	0.3588	0.2551	0.3066	0	0	0	0	0.0356	0
Os03g0733800	86.7624	94.6338	91.5891	359.892	377.728	367.54	273.068	289.898	291.465
Os03g0750900	0.1642	0.2335	0.1754	0	0	0	0.0771	0	0
Os03g0785900	5.1937	0.4816	4.8226	23.3439	23.3244	18.6933	25.4253	22.1554	21.6952
Os03g0799000	159.474	157.058	146.832	624.587	576.818	576.596	233.317	211.797	220.615
Os03g0816700	4.4146	3.323	2.6343	50.1723	44.5262	48.1437	44.1023	39.2475	37.8962
Os03g0850400	9.1784	9.8863	8.8506	63.1449	61.6867	63.8628	163.734	170.24	160.623
Os03g0854000	18.9036	14.5657	18.6231	71.118	61.6763	62.1485	82.0486	77.1139	83.2252
Os04g0219600	0.4719	0.6039	0.6551	0	0.039	0.0468	0	0	0.049
Os04g0226800	0.041	0	0	0.1234	0.2032	0.325	0	0.0406	0.0426
Os04g0249600	30.5645	35.1107	32.6379	192.999	197.87	185.826	186.506	201.407	186.484
Os04g0253000	129.798	139.813	133.365	680.186	662.021	660.138	438.214	419.345	422.218
Os04g0268700	2.1498	2.2522	2.7789	24.7562	22.3455	23.3322	40.2361	34.6494	40.8972
Os04g0301500	0.5038	0.4775	0.6276	8.9331	9.5057	10.3225	0.9454	1.2482	1.221
Os04g0304400	0.0966	0	0.1032	0.4848	0.8782	0.5747	0.3626	0.1915	0.2007
Os04g0406600	41.8961	32.2431	42.0018	156.112	145.574	164.812	96.0532	97.3914	101.804
Os04g0423100	0.1211	0.5167	0	1.2157	2.3021	2.8821	4.3188	4.0815	4.1517
Os04g0443300	0.1417	0.705	0.3026	0	0	0	0.1329	0	0
Os04g0447100	10.4655	9.8124	9.7915	49.9181	47.631	50.8505	27.24	27.7121	26.5866
Os04g0450000	17.138	23.6054	17.2711	77.5115	68.9497	68.7068	85.8297	70.4869	80.882
Os04g0461800	0.3874	0.4407	0.2069	0.0778	0.032	0	0	0	0.0402
Os04g0472300	0.5981	0.8504	0.3194	0.0429	0.0353	0.0847	1.2027	0.4234	0.4438
Os04g0481800	1.5314	0.9168	1.377	13.5092	10.5229	12.6251	15.4274	10.3042	14.4826
Os04g0542800	11.8108	10.4801	11.7375	44.518	42.5293	45.8975	38.9085	34.5176	36.8026
Os04g0561200	0.1264	0	0	1.9037	2.7167	2.2565	0.5932	0.376	0.5254
Os04g0569300	3.7316	6.3216	5.1717	31.6358	30.5074	33.0599	38.6638	36.5103	36.0376
Os04g0572400	0.484	0	0.689	4.3716	2.1328	2.2391	0.6055	0.1599	0.3351
Os04g0581100	17.278	16.7092	16.6217	63.4289	73.8307	63.3488	196.733	190.75	193.123
Os04g0610400	88.327	69.2405	82.2526	350.931	311.413	318.876	318.217	296.207	321.512
Os04g0610800	109.677	110.212	113.301	746.001	735.484	739.798	533.116	530.496	526.668
Os04g0635500	93.8512	89.1453	93.2697	415.767	420.02	382.151	339.106	332.772	317.63
Os04g0649700	0.4169	0.0593	0.3561	0	0	0	0.1173	0.2892	0.2598
Os04g0677500	128.944	124.809	127.241	605.231	603.99	597.401	419.304	410.131	413.028
Os04g0683700	23.8427	22.7945	22.2618	111.163	107.148	107.826	171.147	161.856	169.937
Os05g0104700	10.3224	9.7842	10.6066	44.3732	41.2001	48.2724	129.383	118	134.929
Os05g0106700	0.4386	0.1467	0.6336	0.0259	0.0426	0	0.0726	0.1278	0.1072
Os05g0124600	0.02	0.0284	0.0426	0.1202	0.1319	0.2374	0.0749	0.0593	0.1451
Os05g0135500	0.2269	0.215	0.646	0	0	0	0	0	0
Os05g0141300	0.7178	0.6804	0.511	0	0	0.0791	0	0	0
Os05g0169800	0.3804	0.2061	0.1741	0.0182	0.0449	0.018	0.187	0.0898	0.1129
Os05g0177500	0	0	0	0.4654	0.5747	0.5746	0.3263	0.3446	0.8428
Os05g0186300	5.1809	4.3927	5.8369	34.2526	32.521	35.5308	64.5337	64.0645	65.7597
Os05g0190500	0.1823	0.7776	0.3894	0	0	0	0	0	0
Os05g0194900	51.5338	54.633	45.6265	502.365	512.993	528.076	529.452	536.416	522.066
Os05g0204600	1.0347	0.3678	0.6077	0.0519	0.0855	0	0.0485	0.0513	0.1075
Os05g0244700	37.8481	39.8564	35.3163	134.996	134.161	138.432	131.596	121.381	126.293
Os05g0246600	0.2258	0.0988	0.2226	0.0174	0.0144	0.0344	0.0489	0.0516	0.0361
Os05g0361700	33.4938	34.4896	32.6228	259.053	230.474	224.696	193.896	164.966	181.535
Os05g0375400	1368.98	1256.21	1268.68	251.139	236.366	248.467	40.1468	42.3387	44.097
Os05g0402700	182.568	177.503	180.08	808.486	785.437	837.375	1224.7	1224.97	1232.4
Os05g0403000	14.9058	13.1846	16.9438	81.0761	86.1063	89.2797	73.2171	80.2617	79.5512
Os05g0403300	7.4082	7.6603	7.0608	48.8523	45.8869	47.1025	48.4852	50.9083	52.4
Os05g0404700	14.5186	18.349	17.2261	67.1926	77.1487	79.9664	67.5461	68.5467	67.6507
Os05g0406800	0.8162	0.1934	0.4358	0.0455	0.1124	0	0.1702	0.3595	0.1884
Os05g0415700	0.5943	0.1408	0.2115	0	0.0409	0	0.4182	0.2945	0.4629
Os05g0442400	0.1145	0.1628	0.2445	4.1365	2.9326	3.5185	0.3223	0.3404	0
Os05g0448300	0.4632	0.4116	0.5255	0.0291	0	0	0	0	0
Os05g0460600	0.3628	0.4298	0.7747	0.0607	0	0	0.0567	0	0
Os05g0469600	8.0637	7.6891	7.7857	171.607	175.121	185.405	354.204	370.485	374.892
Os05g0469800	21.3935	18.0381	18.0632	389.866	430.03	428.018	448.267	457.203	451.132
Os05g0473000	57.5689	53.7151	54.6631	265.264	240.423	252.62	203.176	177.322	184.991
Os05g0476200	0.4805	0.5124	0.2565	0.0402	0.0662	0.0397	0.3006	0.119	0.2911
Os05g0524400	92.9771	81.4097	90.5346	632.989	641.723	664.174	606.214	634.956	637.99
Os05g0525000	0.0974	0	0.052	0.1954	0.2816	0.7722	0	0.0482	0
Os05g0525900	148.477	150.893	145.785	1183.95	1107.47	1083.49	643.783	581.914	622.284
Os05g0548300	0.0558	0.5551	0.7147	2.6869	2.8574	3.0964	2.6689	3.5375	2.8965
Os05g0560900	0.5857	0.5552	0.556	17.048	18.4993	16.6463	9.1596	10.5776	7.4355
Os05g0572700	2.6162	1.6908	1.0159	15.5954	13.364	14.226	16.1417	12.2567	13.0926
Os05g0578500	3.7384	2.8702	3.5928	29.0415	29.8413	33.5792	27.7111	28.5284	29.2776
Os05g0586200	17.9588	17.924	18.1378	63.3083	62.832	62.93	60.1393	61.1101	61.1053
Os05g0587000	0.3952	0.3371	0.5908	0	0	0	0.445	0.5483	0.2463
Os05g0588900	2.1247	0.4475	1.0084	8.6089	8.3233	8.7378	12.1829	11.9322	11.2794
Os06g0104900	1.6945	1.0038	1.3571	24.3767	23.6284	24.149	20.404	19.5922	21.6334
Os06g0109500	12.8418	11.619	9.973	58	54.2154	46.6436	61.4517	52.6433	52.8683
Os06g0134700	0.4416	0.3767	0.5659	0	0.0365	0	0.0414	0.0875	0.0459
Os06g0141400	0.4387	0.2079	0	0.7339	1.0877	2.0299	0.4117	0.4348	0.1519
Os06g0141600	6.896	5.348	4.5745	39.1158	41.8744	44.1283	55.5872	56.2279	54.371
Os06g0141700	0.8127	0	0.5207	32.1397	30.4906	29.4911	19.98	18.0428	16.0393
Os06g0142200	122.041	123.184	116.25	509.858	502.913	497.299	355.395	369.709	349.731
Os06g0142300	27.6322	28.1893	27.3395	409.737	404.293	380.589	240.669	226.662	239.335
Os06g0142350	7.3682	8.1189	6.4911	113.147	133.948	123.087	33.3577	31.0347	34.6302
Os06g0142400	30.6352	31.1802	23.954	618.817	624.294	617.235	202.785	190.629	202.395
Os06g0156400	0.1868	0	0.1995	1.8747	1.0804	0.5556	0.5258	0	0.582
Os06g0216100	10.619	8.741	9.2505	69.838	51.7255	50.1459	26.4827	30.1876	24.9619
Os06g0216300	21.0931	22.3004	22.6064	164.711	164.339	152.818	114.254	118.612	119.655
Os06g0219900	0.2519	0.1194	0.7173	5.0565	4.6488	4.8283	1.6545	1.165	1.6571
Os06g0229800	0.1439	0.2046	0.0384	0.3973	0.9217	0.8205	0.3376	0.1426	0.299
Os06g0247500	79.6484	84.5463	80.8103	666.827	678.84	669.418	666.324	669.988	681.943
Os06g0265400	0.3402	0.5804	0.0726	0	0	0	0.0638	0	0.1413
Os06g0289200	0.7987	0.2621	0.8529	0.0617	0.1523	0	0.0576	0.1218	0.2552
Os06g0325200	0.4492	0.2737	0.1371	1.6747	1.644	1.7179	1.385	1.1449	1.3998
Os06g0336200	843.515	793.327	823.526	142.747	131.641	140.117	100.273	90.3596	93.4624
Os06g0474500	0.3457	0.3277	0.5537	0.0578	0.0476	0	0.1081	0.1142	0
Os06g0521500	8.4701	10.3545	8.453	59.9849	58.2823	61.8423	41.4456	38.9122	40.6993
Os06g0548200	43.509	41.011	41.4132	191.035	182.669	193.929	214.811	212.357	228.349
Os06g0560700	0.3157	1.0099	0.3371	0	0	0	0	0	0.2459
Os06g0567200	0.6161	0.3893	0.7797	0.0687	0.0754	0.0905	0.0428	0.1357	0.1422
Os06g0606700	4.7919	4.8969	6.0764	60.8699	49.9911	49.8829	128.423	102.847	112.298
Os06g0636700	0.4602	0.3272	0.6553	0	0.0634	0	0.4318	0.3801	0.1593
Os06g0641500	0.6304	0.717	0.8078	0	0	0	0	0.0625	0
Os06g0653200	0	0	0	0.3556	0.5856	0.3513	3.1582	2.458	3.7721
Os06g0707300	28.6038	28.5651	27.4534	102.304	99.4693	101.842	146.921	136.51	148.726
Os06g0725300	0.0827	0.2351	0.7062	1.8253	1.2978	1.3932	1.7064	1.3927	0.601
Os07g0153000	0.1908	0.2713	0.2037	1.3405	1.5767	1.5133	3.7597	3.5929	3.171
Os07g0154100	0.0993	0	0.053	0.7476	0.9028	1.2801	0.1398	0.1969	0.2579
Os07g0184800	127.456	123.341	116.493	561.268	552.918	556.925	380.673	371.061	371.128
Os07g0188000	0.1248	0.5766	0.2332	1.0645	1.1342	1.3299	0.8196	0.9584	0.7776
Os07g0192000	63.7104	62.1019	60.7056	231.613	216.76	230.789	171.865	153.541	162.317
Os07g0192800	0.1616	0.3828	0.23	0	0	0	0	0	0
Os07g0194500	25.6474	25.1625	27.4882	326.851	318.212	320.608	251.127	246.959	237.983
Os07g0244200	0.1837	0.4352	0.3923	1.2904	1.5684	1.7603	4.8255	3.7013	4.4515
Os07g0245100	209.624	219.031	220.57	47.0509	44.6333	42.0928	15.8407	16.5821	16.5437
Os07g0283050	0.4767	0.1506	0.1131	0	0	0	0	0.0525	0
Os07g0451300	0.1327	0.3773	0	0.5992	0.8771	1.118	4.2948	2.7612	3.3073
Os07g0489300	0.2742	0.2924	0.5125	0	0	0	0	0	0
Os07g0489950	0.6505	0.3083	0.3087	0	0	0	0	0	0
Os07g0501100	3.3927	4.7361	4.6109	33.0611	28.1371	30.5781	225.094	213.604	223.096
Os07g0519100	0.3965	0.1409	0.2823	0	0	0	0.124	0.1637	0.3432
Os07g0531500	12.0269	14.0399	12.8428	91.2317	87.9795	81.7084	29.9344	26.9755	32.2162
Os07g0550600	11.4215	11.1994	11.916	66.0137	62.2148	69.3726	63.808	57.6381	66.9521
Os07g0561800	14.8563	14.3018	12.8069	125.266	113.107	116.756	62.5828	53.8326	59.553
Os07g0562400	0.5899	0.3355	0.3779	0.0592	0	0.0585	0	0	0.0613
Os07g0588600	0.5774	0.1642	0.7399	3.2452	2.7672	2.0607	2.9255	1.9456	1.5593
Os07g0592600	16.8432	16.857	17.6843	59.8759	61.9316	64.6488	31.7403	30.8208	32.3502
Os07g0604600	330.875	378.577	372.366	1942.67	1855.54	1741.58	1520.53	1413.4	1431.77
Os07g0633400	0.1003	0.3567	0.2679	0.3525	1.4926	1.0944	0.5649	0.4475	1.0423
Os07g0635500	38.8479	40.1989	41.7802	174.842	170.256	180.874	187.058	184.505	184.35
Os07g0664400	0.5359	0.762	0.8584	0	0.0738	0.0886	0.0838	0	0
Os07g0673400	46.9424	40.7971	42.8697	507.272	482.951	487.103	204.996	201.307	188.233
Os07g0673900	97.5846	109.124	104.041	744.641	760.168	703.958	338.223	305.015	304.551
Os07g0674800	39.6251	37.6735	35.2394	262.437	233.583	259.113	336.202	331.355	349.525
Os07g0686600	0.742	0.5275	0.3961	4.1888	3.2188	4.5054	1.9145	1.8383	2.1193
Os07g0687000	0.6375	0.811	0.3225	1.3471	2.5787	2.2954	3.3059	3.8576	3.5898
Os07g0691700	0.3432	0.0813	0.0305	0	0	0	0	0	0
Os08g0120600	12.5704	11.8433	11.4824	44.0819	42.6131	41.4415	51.6553	44.1284	52.6979
Os08g0127900	0.3557	0.2529	0.2532	1.7255	1.2247	1.3518	1.1125	0.6463	0.7389
Os08g0128000	5.4304	5.0925	4.1331	52.4156	53.561	54.4101	43.6352	44.7721	45.1228
Os08g0137800	12.1295	16.2005	15.9614	61.9767	63.4788	67.0503	60.4689	62.5337	61.9745
Os08g0137900	13.0318	12.7847	10.7152	54.1497	51.0432	54.1344	80.9473	89.2447	87.5762
Os08g0140300	11.7539	12.0876	12.5512	43.6376	41.1608	40.2763	44.3287	38.7352	41.3664
Os08g0142900	0.1858	0.7926	0.1984	1.3055	2.3031	2.2106	0.6974	1.6574	0.579
Os08g0163300	0.5771	0	0.9243	2.3168	2.3843	4.2909	0.8122	1.4298	0.8991
Os08g0290700	1.144	0.2324	0.349	0.082	0	0	0.1533	0.162	0
Os08g0345700	96.9532	93.238	98.7817	399.663	419.808	423.623	417.303	448.39	421.542
Os08g0393600	0.4952	0.6161	0.7932	0.1864	0.0512	0	0.1162	0.4908	0.2572
Os08g0400000	0.8749	0.5277	0.3963	3.06	2.607	3.338	1.2687	1.2086	1.4594
Os08g0441100	4.3857	3.0515	3.5871	25.7552	24.2117	25.7182	27.4047	30.148	26.6533
Os08g0448000	24.9219	23.8012	21.267	102.376	95.1851	105.075	60.9603	67.0023	63.2884
Os08g0453200	266.371	264.215	258.01	51.2615	51.8354	50.1162	36.2491	34.9131	38.2225
Os08g0455600	0.4018	1.1425	0.429	4.3551	2.1912	3.1069	2.6389	3.1058	2.5873
Os08g0465300	0.5098	0.6213	0.4666	0.0731	0.0602	0	0.0683	0.0722	0.1513
Os08g0468100	0.0677	0.1444	0	6.25	6.9634	7.6164	11.908	13.282	11.8109
Os08g0478700	31.3787	38.9407	37.3809	209.534	203.237	177.305	197.077	181.556	202.523
Os08g0480400	5.4742	6.2041	5.7609	44.1935	44.6453	42.1593	53.0022	48.2772	52.0797
Os08g0483900	0.0754	0.1071	0	0.8319	0.1868	0.5229	0.5656	0.6721	0.4696
Os08g0499100	0.4497	0.4263	0.5123	0.0602	0.1239	0.0297	0.2251	0.2972	0.2803
Os08g0502600	0.5545	0.7884	0.3948	12.0589	13.8995	13.9275	7.2844	5.1293	9.4076
Os08g0518900	104.99	96.3421	104.211	355.055	369.424	371.182	574.261	589.959	604.628
Os08g0545500	33.5183	26.231	27.6711	237.327	209.009	207.9	236.668	217.456	228.927
Os08g0548400	88.3627	72.4284	71.1543	402.969	358.9	388.713	240.123	213.429	242.489
Os09g0437500	418.003	436.373	402.853	50.2499	45.7852	43.7123	178.478	174.697	170.676
Os09g0442700	0.43	0.1595	0.1996	0.0375	0.0463	0.0185	0.0175	0.0185	0
Os09g0457900	0.9679	0.6881	1.1369	14.1833	13.037	11.899	14.4401	12.6622	13.2704
Os09g0470000	0.6096	0.5778	0.8679	2.2433	3.1901	4.2303	4.9569	5.437	5.065
Os09g0471000	14.8082	16.7292	14.2805	52.4798	52.5031	51.0992	51.5388	50.5121	53.3559
Os09g0482800	15.8208	18.8464	18.416	489.241	442.253	420.951	455.769	398.623	451.23
Os09g0482840	0.1512	0	0.323	27.4741	30.118	25.3394	10.7847	8.993	8.0113
Os09g0482900	0.9299	0.0944	0.2837	1.6666	2.2503	2.5023	3.49	2.5672	2.7595
Os09g0483100	7.6966	7.9793	5.6504	288.878	267.383	231.3	259.379	243.931	255.815
Os09g0483300	0.7562	0.6451	1.1305	48.8766	44.3646	39.1336	58.89	57.855	56.2359
Os09g0483500	16.3162	18.48	19.3424	284.776	282.563	263.067	421.786	432.213	409.602
Os09g0522000	2.0178	0.8438	2.028	22.1584	19.5183	17.0631	3.7866	3.9996	3.9451
Os09g0522100	0.8621	0.6129	0.4603	3.4611	3.3245	3.4188	0.2696	0.5696	0.4477
Os09g0522200	4.5134	3.6199	4.3252	33.5682	29.5496	28.1099	10.0986	9.0608	8.6546
Os09g0536700	24.6625	27.8284	27.3731	128.038	142.924	140.603	109.148	115.653	120.391
Os09g0543400	0.6074	0.987	1.2972	7.8382	8.8912	8.0866	0.6513	1.4619	1.8026
Os09g0543900	1.5535	0.7363	1.3824	10.7588	9.3286	10.1654	2.0408	1.7449	2.1515
Os09g0570100	55.5974	57.6628	55.7529	184.24	195.286	203.382	145.565	149.458	150.012
Os10g0117800	1.2403	0.6497	0.2788	0.0655	0.0539	0.1294	0.3063	0.1294	0.0678
Os10g0140700	1.0976	0.7803	0	12.3018	14.8144	13.2398	3.2613	3.4447	2.8502
Os10g0204400	38.6604	39.2912	33.7539	180.951	186.125	189.203	472.506	520.977	488.008
Os10g0205700	0.5168	0.4409	0.6623	6.2249	6.15	6.4563	0.291	0.7171	0.5368
Os10g0380800	1.3469	1.532	1.2944	9.1923	8.3472	8.7462	3.9808	2.8699	2.3083
Os10g0390500	134.329	140.362	141.042	522.845	536.577	528.658	480.964	485.734	488.364
Os10g0444700	184.186	178.154	171.764	617.099	596.613	642.487	601.297	580.03	615.623
Os10g0447900	0.3813	0.7831	0.9953	0	0	0	0	0	0
Os10g0508000	0.5696	0.1157	0.4996	0.0612	0.0168	0.0605	0.229	0.4637	0.4014
Os10g0521000	4.0208	2.5916	2.9196	24.805	26.8014	27.8505	12.4749	10.148	11.7492
Os10g0525800	14.9774	11.1104	10.7782	47.3847	56.097	55.0374	50.4083	54.5338	51.5734
Os10g0527400	31.7558	32.9084	34.4042	169.025	167.008	169.256	125.179	116.712	125.877
Os10g0532200	1.1279	0.4009	0.3613	0.0566	0.0932	0.0559	0.9524	0.4471	1.0543
Os10g0533500	0.3634	0.1722	0.388	3.1608	2.3021	2.6419	0.4546	0.4802	0.3774
Os10g0542400	19.7793	17.7348	18.1717	66.6202	63.3158	63.1567	38.2881	38.8518	42.3839
Os10g0551900	15.4284	9.8811	11.4286	48.5476	54.4416	47.817	139.286	153.18	154.042
Os11g0112000	114.428	118.186	124.457	573.71	632.809	616.326	548.289	620.838	566.528
Os11g0124900	0.9129	0.4867	0.325	0.0764	0.1257	0.0377	0.2498	0.3016	0.1185
Os11g0148500	93.0733	100.458	97.0219	405.918	415.927	421.794	445.116	471.913	447.229
Os11g0168500	0.1113	0.3164	0.2376	1.4516	1.2871	1.4339	5.8458	3.0873	3.3511
Os11g0169200	0.2214	0.2098	0.5515	1.1849	1.4633	1.8288	2.4231	1.755	1.9159
Os11g0210300	248.468	251.109	249.429	1754.3	1681.65	1704.33	1997.58	1862.76	1893.66
Os11g0210500	371.463	376.863	373.158	2597.25	2636.09	2589.9	3671.28	3559.91	3574.75
Os11g0221000	0.5352	0.1522	0.2667	0	0	0.0354	0	0.0354	0.1112
Os11g0265800	0	0	0	1.2827	1.1373	0.8772	2.7673	2.8255	3.4718
Os11g0482200	27.4703	34.207	26.4579	99.292	102.667	96.8335	83.0536	78.8271	69.0003
Os11g0514700	0	0.4005	0	0.8481	1.3965	0.9774	2.775	1.6749	1.3165
Os11g0549615	0.6492	0.1154	0.4333	2.6064	3.1517	2.7354	8.9849	8.123	7.8389
Os11g0556400	0.276	0.5493	0.1768	0	0	0	0	0	0
Os11g0664000	0.4822	0.3809	0.4577	0.0538	0.0443	0.0531	0.2514	0	0
Os11g0701500	71.9899	70.2671	70.96	284.297	273.695	284.451	243.427	243.447	244.398
Os11g0702200	18.1625	21.88	18.6302	125.269	110.307	110.168	174.615	166.257	176.846
Os12g0123500	0.4999	0.7107	0.6005	0.1254	0	0.1239	0.2345	0.0619	0
Os12g0127800	24.0029	15.8448	21.4203	83.1138	81.8875	88.218	64.5088	62.0194	63.2179
Os12g0137700	0.7629	0.3616	0.2716	0	0	0	0.0795	0.168	0.088
Os12g0145700	50.3361	57.0078	51.6677	205.836	197.808	201.764	232.694	236.865	233.217
Os12g0147800	37.113	39.3831	33.969	145.956	154.5	140.526	92.895	86.2159	83.1649
Os12g0156500	0.2164	0.1538	0.3466	4.1267	3.8446	5.6854	4.6701	2.3591	2.922
Os12g0190400	0.6334	0.2349	0.3823	1.9625	2.2302	2.0478	5.2457	5.2131	5.9784
Os12g0197100	4.6581	5.9921	4.0266	239.101	246.984	244.867	102.242	103.759	103.387
Os12g0198200	9.1668	10.2832	8.262	80.8629	71.8568	68.8697	56.8153	53.8425	58.5254
Os12g0242100	8.0625	7.0664	6.6045	37.0243	41.6168	45.2225	17.8245	24.6282	20.8784
Os12g0415800	0.2591	0.3683	0	2.08	1.0703	2.0546	0.9723	0	0.8072
Os12g0424700	0.4328	0.7692	0.9243	2.4978	4.5599	3.6472	1.3198	2.2519	2.5849
Os12g0484900	0.5086	0.7231	0.6517	0.034	0.0841	0	0	0.0336	0.1057
Os12g0541300	54.3734	52.2119	52.8422	221.499	226.724	236.335	145.293	149.717	151.615
Os12g0556200	43.8946	44.8476	48.6162	252.193	255.377	249.417	167.666	170.417	171.659
Os12g0559200	0.3113	0.4918	0.5171	0	0	0.1029	0	0.0686	0.0719
Os12g0590500	0.0882	0.1792	0.175	0.0126	0.0104	0.0125	0.0473	0.0125	0.0655
Os12g0618600	0.5197	0.7389	0.6243	0	0	0.2576	0	0.0644	0.0675

## Sheet: B.up_or_down regulation
	GeneID	S0aver.	S1aver.	S6aver.
u1	Os01g0191700	46.6006	176.903	177.602	Similar to Pyrophosphate-fructose-6-phosphate 1-phosphotransferase-like protein (Pyrophosphate-dependent phosphofructo-1-kinase-like protein). (Os01t0191700-01)
u2	Os01g0212700	2.41157	22.2934	28.6214	Similar to RING-H2 finger protein ATL2K. (Os01t0212700-01)
u3	Os01g0276700	21.8764	118.604	115.791	Similar to Pyruvate kinase%2C cytosolic isozyme (EC 2.7.1.40) (PK). (Os01t0276700-01)%3BSimilar to Pyruvate kinase%2C cytosolic isozyme (EC 2.7.1.40) (PK). (Os01t0276700-02)%3BSimilar to Pyruvate kinase. (Os01t0276700-03)%3BSimilar to Pyruvate kinase. (Os01t0276700-04)
u4	Os01g0298400	1.41617	11.9144	9.99913	Myb transcription factor domain containing protein. (Os01t0298400-01)
u5	Os01g0313300	116.741	794.96	898.339	Similar to EREBP-3 protein (Fragment). (Os01t0313300-01)
u6	Os01g0318400	83.4539	578.804	538.028	Conserved hypothetical protein. (Os01t0318400-00)
u7	Os01g0342900	3.02293	111.001	118.568	Similar to Adenosine monophosphate binding protein 1 AMPBP1. (Os01t0342900-01)
u8	Os01g0508100	9.12083	62.0907	72.6067	Ferritin/ribonucleotide reductase-like family protein. (Os01t0508100-01)
u9	Os01g0511000	118.693	485.625	459.698	Similar to LOB domain protein 40. (Os01t0511000-01)
u10	Os01g0597600	0.1786	3.44663	2.3232	Amino acid transporter%2C transmembrane domain containing protein. (Os01t0597600-01)
u11	Os01g0605700	0.714	5.739	6.39243	MtN3 and saliva related transmembrane protein family protein. (Os01t0605700-01)
u12	Os01g0606000	0.233667	2.16517	2.98033	MtN3 and saliva related transmembrane protein family protein. (Os01t0606000-00)
u13	Os01g0606900	0.662033	5.9279	8.62133	Heat shock protein DnaJ%2C N-terminal domain containing protein. (Os01t0606900-01)
u14	Os01g0607300	1.60987	15.2342	11.8204	Small ubiquitin-related modifier%2C SUMO domain containing protein. (Os01t0607300-01)
u15	Os01g0644200	0.3916	2.0511	1.16633	Similar to Little protein 1. (Os01t0644200-01)
u16	Os01g0646300	2.3358	14.9574	16.826	Similar to RGA2 protein. (Os01t0646300-01)
u17	Os01g0653200	0.245467	1.011	0.754233	Glycosyl transferase%2C group 1 domain containing protein. (Os01t0653200-01)
u18	Os01g0720400	2.3121	40.361	35.1715	HAD-superfamily subfamily IB hydrolase%2C hypothetical 1 protein. (Os01t0720400-01)
u19	Os01g0729600	10.6006	51.6892	55.39	Pyridoxal phosphate-dependent transferase%2C major region%2C subdomain 1 domain containing protein. (Os01t0729600-01)
u20	Os01g0768333	16.4549	80.0147	70.0586	Auxin responsive SAUR protein family protein. (Os01t0768333-00)
u21	Os01g0788200	9.78853	72.4257	58.9366	Nuclear transport factor 2 domain containing protein. (Os01t0788200-01)
u22	Os01g0821600	7.09117	40.6909	31.4153	WRKY transcription factor 48-like protein (WRKY transcription factor 21). (Os01t0821600-01)
u23	Os01g0823100	10.067	46.384	52.4829	Alpha-expansin OsEXPA2. (Os01t0823100-01)
u24	Os01g0841600	26.2433	336.755	288.417	Similar to Triosephosphate isomerase%2C cytosolic (EC 5.3.1.1) (TIM) (Triose- phosphate isomerase). (Os01t0841600-01)
u25	Os01g0854500	0.405433	2.8237	3.14827	Homeobox domain containing protein. (Os01t0854500-01)
u26	Os01g0866200	4.92437	47.5214	44.2918	Similar to Histone H3. (Os01t0866200-00)
u27	Os01g0880800	38.1466	456.454	449.619	Similar to Acyl-[acyl-carrier-protein] desaturase%2C chloroplast precursor (EC 1.14.19.2) (Stearoyl-ACP desaturase). (Os01t0880800-01)
u28	Os01g0886900	8.61077	42.2154	42.0588	Similar to EMB1879 (EMBRYO DEFECTIVE 1879). (Os01t0886900-00)
u29	Os01g0891100	8.0993	40.0263	41.6458	Similar to Polygalacturonase. (Os01t0891100-00)
u30	Os01g0895300	25.528	95.6293	100.923	Cytochrome b561%2C eukaryote domain containing protein. (Os01t0895300-01)
u31	Os01g0905800	461.767	2252.49	2297.3	Aldolase C-1. (Os01t0905800-01)%3BAldolase C-1. (Os01t0905800-02)%3BAldolase C-1. (Os01t0905800-03)
u32	Os01g0928700	8.3202	40.8136	46.6152	Similar to Serine palmitoyltransferase. (Os01t0928700-00)
u33	Os01g0953801	0.1582	1.2926	0.882167	Domain of unknown function DUF296 domain containing protein. (Os01t0953801-00)
u34	Os01g0963000	5.69107	40.6425	34.5585	Similar to Peroxidase BP 1 precursor. (Os01t0963000-01)%3BSimilar to Peroxidase BP 1 precursor. (Os01t0963000-04)
u35	Os02g0105400	39.2155	215.63	171.65	Similar to L-lactate dehydrogenase A (EC 1.1.1.27) (LDH-A). (Os02t0105400-01)%3BSimilar to L-lactate dehydrogenase. (Os02t0105400-02)
u36	Os02g0202200	11.6157	41.6607	35.7043	SPX domain-containing protein%2C Pi-dependent inhibition of phosphate starvation responses (Os02t0202200-01)
u37	Os02g0205500	20.2362	85.3563	69.9788	Similar to Fatty acid elongase 1. (Os02t0205500-01)
u38	Os02g0208700	21.2588	200.988	190.87	Similar to Protein kinase Kelch repeat:Kelch. (Os02t0208700-00)
u39	Os02g0210700	0.6134	2.7671	2.7719	Protein kinase%2C core domain containing protein. (Os02t0210700-01)
u40	Os02g0318100	4.74127	29.7363	64.3209	Similar to Alternative oxidase. (Os02t0318100-00)
u41	Os02g0467600	24.9364	135.284	117.872	Similar to Cinnamate 4-hydroxylase CYP73. (Os02t0467600-01)
u42	Os02g0587000	24.8898	148.323	115.597	Similar to Glycine rich protein (Fragment). (Os02t0587000-01)
u43	Os02g0601300	327.035	1858.44	2278.14	Similar to Glyceraldehyde-3-phosphate dehydrogenase%2C cytosolic 3 (EC 1.2.1.12). (Os02t0601300-01)
u44	Os02g0618100	21.4966	94.3585	105.225	Similar to Glutaredoxin-C4%2C chloroplastic. (Os02t0618100-01)
u45	Os02g0626600	12.294	55.5298	42.4944	Similar to Phenylalanine ammonia-lyase. (Os02t0626600-00)
u46	Os02g0661100	3.51933	25.8962	22.8017	Similar to Trehalose-6-phosphate phosphatase. (Os02t0661100-01)%3BSimilar to Trehalose-phosphate phosphatase. (Os02t0661100-02)
u47	Os02g0676400	2.3129	14.4127	12.6559	Multi antimicrobial extrusion protein MatE family protein. (Os02t0676400-00)
u48	Os02g0682300	38.8732	197.363	201.566	Zinc finger%2C RING/FYVE/PHD-type domain containing protein. (Os02t0682300-01)
u49	Os02g0694100	3.60253	25.582	27.2885	Cyclin-like F-box domain containing protein. (Os02t0694100-01)
u50	Os02g0695200	0.374	3.74663	3.5352	Similar to P-type R2R3 Myb protein (Fragment). (Os02t0695200-01)%3BSimilar to P-type R2R3 Myb protein (Fragment). (Os02t0695200-02)
u51	Os02g0703600	19.3274	135.686	124.284	Similar to Abscisic acid 8'-hydroxylase 1. (Os02t0703600-01)
u52	Os02g0764700	0.191333	1.1902	1.1231	Similar to Ethylene-responsive transcription factor 4 (Ethylene-responsive element binding factor 4) (Related to APETALA-2 protein 5) (EREBP-4) (AtERF4). (Os02t0764700-01)
u53	Os02g0802500	221.135	1157.09	1230.65	Similar to H(+)-translocating (Pyrophosphate-ENERGIZED) inorganic pyrophosphatase beta-1 polypeptide (EC 3.6.1.1) (Fragment). (Os02t0802500-01)%3BSimilar to Proton translocating pyrophosphatase. (Os02t0802500-02)
u54	Os02g0808800	2.80897	168.033	192.354	Similar to Cinnamoyl-CoA reductase (EC 1.2.1.44). (Os02t0808800-01)
u55	Os02g0811400	2.14517	186.678	184.479	Similar to Cinnamoyl CoA reductase. (Os02t0811400-00)
u56	Os02g0811800	10.5566	151.219	308.861	Similar to Cinnamoyl-CoA reductase (EC 1.2.1.44). (Os02t0811800-01)
u57	Os02g0813200	0.541167	2.34673	2.15567	Myb/SANT-like domain domain containing protein. (Os02t0813200-00)
u58	Os03g0119900	10.5535	88.0548	77.4922	Similar to Histone H4. (Os03t0119900-01)
u59	Os03g0141200	3.12233	20.0178	15.3843	Similar to Beta-amylase PCT-BMYI (EC 3.2.1.2). (Os03t0141200-01)
u60	Os03g0142500	12.1219	41.2582	37.0015	Zinc finger%2C RING/FYVE/PHD-type domain containing protein. (Os03t0142500-01)
u61	Os03g0146400	39.8094	225.513	177.692	Similar to Lethal leaf-spot 1 (Fragment). (Os03t0146400-01)%3BSimilar to Lethal leaf-spot 1 (Fragment). (Os03t0146400-02)
u62	Os03g0172100	182.855	1427.32	1398.29	Similar to Leucine zipper protein. (Os03t0172100-01)
u63	Os03g0179400	13.2342	47.6061	47.9697	Drought-inducible receptor-like cytoplasmic kinase%2C Drought tolerance%2C Regulator of grain yield (Os03t0179400-01)
u64	Os03g0180800	0.0830667	0.7522	0.4402	TIFY domain-containing transcriptional regulator%2C Salt and dehydration stress tolerance (Os03t0180800-01)
u65	Os03g0218400	99.6222	361.569	331.803	Similar to Hexose transporter. (Os03t0218400-01)
u66	Os03g0221200	11.4689	49.3376	50.578	Similar to Homocysteine S-methyltransferase 1 (EC 2.1.1.10) (S- methylmethionine:homocysteine methyltransferase 1) (SMM:Hcy S- methyltransferase 1) (ZmHMT-1). (Os03t0221200-01)
u67	Os03g0226200	468.893	2078.78	1904.95	Non-symbiotic hemoglobin 2 (rHb2) (ORYsa GLB1b). (Os03t0226200-01)
u68	Os03g0233900	30.0165	283.379	226.4	Non-symbiotic hemoglobin 1 (rHb1) (ORYsa GLB1a). (Os03t0233900-01)
u69	Os03g0234000	0.0743	2.57707	1.5294	Non-symbiotic hemoglobin 3 (rHb3) (ORYsa GLB1c). (Os03t0234000-00)
u70	Os03g0234100	0	0.1024	2.17337	Similar to Non-symbiotic hemoglobin 4 (rHb4) (ORYsa GLB1d). (Os03t0234100-01)
u71	Os03g0236200	14.2129	351.824	304.015	Similar to Glutamate decarboxylase isozyme 3 (EC 4.1.1.15). (Os03t0236200-01)
u72	Os03g0269300	4.75607	59.8769	56.301	Protein kinase-like domain containing protein. (Os03t0269300-01)%3BHypothetical conserved gene. (Os03t0269300-02)
u73	Os03g0283200	2.11933	16.03	11.9938	Similar to IN2-1 protein. (Os03t0283200-00)
u74	Os03g0293500	181.141	1802.66	1692.2	Similar to Pyruvate decarboxylase isozyme 2. (Os03t0293500-01)%3BSimilar to Pyruvate decarboxylase isozyme 3 (EC 4.1.1.1) (PDC) (Fragment). (Os03t0293500-02)
u75	Os03g0299200	20.1521	87.933	71.7763	Similar to Alcohol dehydrogenase (Fragment). (Os03t0299200-01)
u76	Os03g0305400	89.9541	843.473	680.122	UspA domain containing protein. (Os03t0305400-01)
u77	Os03g0313100	0.521133	2.05047	1.83687	Similar to ANT-like protein. (Os03t0313100-01)
u78	Os03g0318400	1.7194	11.7126	13.8251	Peptidase A1 domain containing protein. (Os03t0318400-01)
u79	Os03g0336900	0.2177	1.27903	1.07477	Similar to Uncharacterized plant-specific domain TIGR01568 family protein%2C expressed. (Os03t0336900-00)
u80	Os03g0341000	19.8259	150.035	163.23	Similar to AP2 domain containing protein RAP2.2 (Fragment). (Os03t0341000-01)
u81	Os03g0432100	169.381	656.054	704.37	Similar to Pyruvate%2C phosphate dikinase 2. (Os03t0432100-01)
u82	Os03g0636800	0.1562	1.22597	1.00983	LSTK-1-like kinase. (Os03t0636800-01)%3BSimilar to cDNA clone:J033073A22%2C full insert sequence. (Os03t0636800-02)
u83	Os03g0648800	0.1659	1.53497	1.36027	Thioredoxin fold domain containing protein. (Os03t0648800-00)
u84	Os03g0655100	30.6937	238.186	227.954	Similar to Cupin%2C RmlC-type. (Os03t0655100-00)
u85	Os03g0718500	0.0495	1.26633	1.2772	Homeodomain-related domain containing protein. (Os03t0718500-00)
u86	Os03g0733800	90.9951	368.387	339.445	Endoplasmic reticulum oxidoreductin 1 family protein. (Os03t0733800-00)
u87	Os03g0785900	3.4993	21.7872	22.481	Similar to Glutathione-S-transferase. (Os03t0785900-01)
u88	Os03g0799000	154.455	592.667	462.243	Similar to Histone H1. (Os03t0799000-01)
u89	Os03g0816700	3.4573	47.6141	45.5907	Tubby%2C C-terminal domain containing protein. (Os03t0816700-01)
u90	Os03g0850400	9.3051	62.8981	96.4278	Similar to Aspartokinase. (Os03t0850400-01)
u91	Os03g0854000	17.3641	64.9809	68.6245	Butirosin biosynthesis%2C BtrG-like domain containing protein. (Os03t0854000-01)
u92	Os04g0226800	0.0136667	0.2172	0.176067	Similar to OSIGBa0135L04.4 protein. (Os04t0226800-00)
u93	Os04g0249600	32.771	192.232	190.067	Similar to senescence-associated protein DIN1. (Os04t0249600-01)%3BRhodanese-like domain containing protein. (Os04t0249600-02)
u94	Os04g0253000	134.325	667.448	586.791	Similar to Histone H1. (Os04t0253000-01)
u95	Os04g0268700	2.39363	23.478	28.6379	Eggshell protein family protein. (Os04t0268700-01)
u96	Os04g0301500	0.5363	9.5871	6.92453	Helix-loop-helix DNA-binding domain containing protein. (Os04t0301500-01)
u97	Os04g0304400	0.0666	0.6459	0.605167	Similar to MADS-box protein AGL16-II. (Os04t0304400-01)
u98	Os04g0406600	38.7137	155.499	135.48	Prephenate dehydratase domain containing protein. (Os04t0406600-01)
u99	Os04g0423100	0.2126	2.1333	3.16767	Monooxygenase%2C FAD-binding domain containing protein. (Os04t0423100-00)
u100	Os04g0447100	10.0231	49.4665	41.9072	Similar to Lipoxygenase. (Os04t0447100-01)
u101	Os04g0450000	19.3382	71.7227	74.4954	Zinc finger%2C FYVE/PHD-type domain containing protein. (Os04t0450000-01)
u102	Os04g0481800	1.27507	12.2191	12.8585	Membrane bound O-acyl transferase%2C MBOAT family protein. (Os04t0481800-01)
u103	Os04g0542800	11.3428	44.3149	42.4451	Transporter of the Copper-Nicotianamine Complex%2C Fe(III)-deoxymugineic acid transporter%2C Copper distribution%2C Allocation of iron (Os04t0542800-01)
u104	Os04g0561200	0.0421333	2.2923	1.85547	Similar to cellular retinaldehyde-binding/triple function%2C C-terminal. (Os04t0561200-01)
u105	Os04g0569300	5.07497	31.7344	34.077	Similar to Membrane protein. (Os04t0569300-01)%3BSimilar to Membrane protein. (Os04t0569300-02)
u106	Os04g0572400	0.391	2.9145	1.65913	Similar to CRT/DRE binding factor 1. (Os04t0572400-00)
u107	Os04g0581100	16.8696	66.8695	111.304	2OG-Fe(II) oxygenase domain containing protein. (Os04t0581100-01)
u108	Os04g0610400	79.94	327.073	316.169	APETALA-2-like transcription Factor%2C Control of the abscisic acid (ABA)/gibberellin (GA) balance (Os04t0610400-01)
u109	Os04g0610800	111.063	740.428	669.466	Similar to Coproporphyrinogen III oxidase (Fragment). (Os04t0610800-01)
u110	Os04g0635500	92.0887	405.979	380.426	Similar to Wound induced protein (Fragment). (Os04t0635500-01)
u111	Os04g0677500	126.998	602.207	540.232	Pyruvate kinase (EC 2.7.1.40). (Os04t0677500-01)%3BPyruvate kinase (EC 2.7.1.40). (Os04t0677500-02)
u112	Os04g0683700	22.9663	108.712	128.707	Similar to 4-coumarate-CoA ligase-like protein (Adenosine monophosphate binding protein 3 AMPBP3). (Os04t0683700-01)
u113	Os05g0104700	10.2377	44.6152	72.9518	Leucine-rich repeat (LRR) protein%2C Inhibitor of fungal polygalacturonase%2C Defence response (Os05t0104700-01)
u114	Os05g0124600	0.0303333	0.163167	0.148067	Ankyrin repeat domain containing protein. (Os05t0124600-01)
u115	Os05g0177500	0	0.538233	0.491867	UDP-glucuronosyl/UDP-glucosyltransferase family protein. (Os05t0177500-01)
u116	Os05g0186300	5.13683	34.1015	44.1952	Similar to NADP-malic enzyme. (Os05t0186300-01)%3BNon-protein coding transcript. (Os05t0186300-03)
u117	Os05g0194900	50.5978	514.478	523.507	Similar to Pyrophosphate-fructose-6-phosphate 1-phosphotransferase-like protein (Pyrophosphate-dependent phosphofructo-1-kinase-like protein). (Os05t0194900-01)
u118	Os05g0244700	37.6736	135.863	134.73	Aminotransferase%2C class IV family protein. (Os05t0244700-01)%3BAminotransferase%2C class IV family protein. (Os05t0244700-02)
u119	Os05g0361700	33.5354	238.074	216.355	Similar to EREBP-2 protein (Fragment). (Os05t0361700-01)%3BSimilar to ethylene responsive element binding protein 2. (Os05t0361700-02)
u120	Os05g0402700	180.05	810.433	949.171	Similar to Fructose-bisphosphate aldolase%2C cytoplasmic isozyme (EC 4.1.2.13). (Os05t0402700-01)
u121	Os05g0403000	15.0114	85.4874	82.8677	Peptidase aspartic%2C catalytic domain containing protein. (Os05t0403000-01)
u122	Os05g0403300	7.37643	47.2806	47.1582	Peptidase A1 domain containing protein. (Os05t0403300-01)
u123	Os05g0404700	16.6979	74.7692	74.8871	Similar to MBD1. (Os05t0404700-01)
u124	Os05g0442400	0.173933	3.5292	2.2578	Similar to MybSt1. (Os05t0442400-01)
u125	Os05g0469600	7.84617	177.377	238.243	Similar to Pyruvate decarboxylase (Fragment). (Os05t0469600-01)
u126	Os05g0469800	19.1649	415.972	435.439	Pyruvate decarboxylase (EC 4.1.1.1) (Fragment). (Os05t0469800-00)
u127	Os05g0473000	55.3157	252.769	232.073	Streptomyces cyclase/dehydrase family protein. (Os05t0473000-01)
u128	Os05g0524400	88.3071	646.295	637.37	Phosphofructokinase family protein. (Os05t0524400-01)%3BPhosphofructokinase family protein. (Os05t0524400-02)
u129	Os05g0525000	0.0498	0.4164	0.351267	Protein kinase%2C catalytic domain domain containing protein. (Os05t0525000-00)
u130	Os05g0525900	148.385	1124.97	944.914	Similar to Zing finger transcription factor PEI1. (Os05t0525900-01)
u131	Os05g0548300	0.441867	2.88023	2.87423	ABC transporter%2C transmembrane domain domain containing protein. (Os05t0548300-01)
u132	Os05g0560900	0.565633	17.3979	14.7684	Similar to gibberellin 2-beta-dioxygenase. (Os05t0560900-01)%3BIsopenicillin N synthase family protein. (Os05t0560900-02)
u133	Os05g0572700	1.7743	14.3951	14.5772	Similar to protein phosphatase 2C ABI1. (Os05t0572700-01)%3BSimilar to Protein phosphatase 2C. (Os05t0572700-02)
u134	Os05g0578500	3.40047	30.8207	30.3772	NAD(P)-binding domain containing protein. (Os05t0578500-01)
u135	Os05g0586200	18.0069	63.0234	61.9671	Gretchen hagen 3 (GH3) family protein%2C Phytochrome%2C Jasmonate signaling (Os05t0586200-01)
u136	Os05g0588900	1.19353	8.55667	9.748	Similar to mitochondrial chaperone BCS1. (Os05t0588900-01)
u137	Os06g0104900	1.3518	24.0514	22.7271	Similar to L-lactate dehydrogenase B (EC 1.1.1.27) (LDH-B) (Fragment). (Os06t0104900-01)
u138	Os06g0109500	11.4779	52.953	54.1036	Similar to Beta-phosphoglucomutase. (Os06t0109500-01)
u139	Os06g0141400	0.215533	1.28383	1.17643	Similar to Early nodulin. (Os06t0141400-01)
u140	Os06g0141600	5.60617	41.7062	47.1966	Early nodulin 93 ENOD93 protein family protein. (Os06t0141600-01)
u141	Os06g0141700	0.444467	30.7071	26.6539	Similar to Early nodulin. (Os06t0141700-01)
u142	Os06g0142200	120.492	503.357	451.869	Early nodulin. (Os06t0142200-01)%3BSimilar to cDNA clone:J033147G13%2C full insert sequence. (Os06t0142200-02)
u143	Os06g0142300	27.7203	398.206	341.85	Early nodulin 93 ENOD93 protein family protein. (Os06t0142300-00)
u144	Os06g0142350	7.32607	123.394	96.7977	Similar to Early nodulin. (Os06t0142350-01)
u145	Os06g0142400	28.5898	620.115	481.438	Early nodulin. (Os06t0142400-01)
u146	Os06g0156400	0.128767	1.17023	0.7206	Similar to carboxylic ester hydrolase/ hydrolase%2C acting on ester bonds. (Os06t0156400-00)
u147	Os06g0216100	9.53683	57.2365	42.7847	Similar to UDP-glucoronosyl and UDP-glucosyl transferase family protein%2C expressed. (Os06t0216100-00)
u148	Os06g0216300	22	160.623	143.804	Similar to 12-oxophytodienoic acid reductase. (Os06t0216300-01)
u149	Os06g0219900	0.362867	4.84453	3.71053	Similar to Phi-1 protein. (Os06t0219900-01)
u150	Os06g0229800	0.128967	0.713167	0.693267	Similar to Starch synthase IIA. (Os06t0229800-01)
u151	Os06g0247500	81.6683	671.695	671.528	Pyrophosphate-fructose 6-phosphate 1-phosphotransferase (PFP) beta subunit%2C Regulation of carbon metabolism during grain filling (Os06t0247500-01)%3BSimilar to pyrophosphate--fructose 6-phosphate 1-phosphotransferase beta subunit. (Os06t0247500-02)
u152	Os06g0325200	0.286667	1.67887	1.5823	Major facilitator superfamily protein. (Os06t0325200-00)
u153	Os06g0521500	9.09253	60.0365	53.8567	Haem peroxidase family protein. (Os06t0521500-01)%3BHaem peroxidase family protein. (Os06t0521500-02)
u154	Os06g0548200	41.9777	189.211	197.136	FAD linked oxidase%2C N-terminal domain containing protein. (Os06t0548200-01)
u155	Os06g0606700	5.25507	53.5813	76.099	Tetratricopeptide-like helical domain containing protein. (Os06t0606700-00)
u156	Os06g0653200	0	0.430833	1.36503	Basic helix-loop-helix dimerisation region bHLH domain containing protein. (Os06t0653200-01)
u157	Os06g0707300	28.2074	101.205	116.078	Cyclin-like F-box domain containing protein. (Os06t0707300-02)
u158	Os06g0725300	0.341333	1.50543	1.4658	Barwin-related endoglucanase domain containing protein. (Os06t0725300-01)
u159	Os07g0153000	0.221933	1.47683	2.28323	Tify domain containing protein. (Os07t0153000-00)
u160	Os07g0154100	0.0507667	0.976833	0.774233	Similar to Viviparous-14. (Os07t0154100-01)
u161	Os07g0184800	122.43	557.037	496.839	Similar to Variant of histone H1. (Os07t0184800-01)
u162	Os07g0188000	0.311533	1.1762	1.09457	Similar to Argonaute 4 protein. (Os07t0188000-01)
u163	Os07g0192000	62.1726	226.387	206.471	ATPase%2C AAA-type%2C core domain containing protein. (Os07t0192000-01)
u164	Os07g0194500	26.0994	321.89	296.649	2OG-Fe(II) oxygenase domain containing protein. (Os07t0194500-01)
u165	Os07g0244200	0.337067	1.5397	2.71807	Transferase family protein. (Os07t0244200-01)
u166	Os07g0451300	0.17	0.864767	2.09663	Cytochrome P450 family protein. (Os07t0451300-01)
u167	Os07g0501100	4.24657	30.5921	94.603	Similar to Chalcone synthase 2 (EC 2.3.1.74) (Naringenin-chalcone synthase 2). (Os07t0501100-01)
u168	Os07g0531500	12.9699	86.9732	66.5408	Harpin-induced 1 domain containing protein. (Os07t0531500-01)
u169	Os07g0550600	11.5123	65.867	65.1318	Transferase family protein. (Os07t0550600-01)
u170	Os07g0561800	13.9883	118.376	97.4819	Similar to carbohydrate transporter/ sugar porter. (Os07t0561800-01)%3BSimilar to carbohydrate transporter/ sugar porter. (Os07t0561800-02)
u171	Os07g0588600	0.493833	2.69103	2.58447	Zinc finger%2C C2H2-type domain containing protein. (Os07t0588600-01)
u172	Os07g0592600	17.1282	62.1521	52.7736	Indole-3-acetic acid (IAA)-amido synthetase%2C Auxin signaling and defense signaling in a pathogen-nonspecific manner (Os07t0592600-01)
u173	Os07g0604600	360.606	1846.6	1705.88	Similar to B12D protein. (Os07t0604600-01)
u174	Os07g0633400	0.241633	0.979833	1.05063	IQ calmodulin-binding region domain containing protein. (Os07t0633400-01)
u175	Os07g0635500	40.2757	175.324	179.396	Similar to Cytochrome P450. (Os07t0635500-01)
u176	Os07g0673400	43.5364	492.442	391.683	Rossmann-like alpha/beta/alpha sandwich fold domain containing protein. (Os07t0673400-01)%3BSimilar to Universal stress protein. (Os07t0673400-02)
u177	Os07g0673900	103.583	736.256	600.783	Similar to Hypoxia induced protein conserved region containing protein. (Os07t0673900-01)
u178	Os07g0674800	37.5127	251.711	276.3	Similar to AP2 domain transcription factor EREBP. (Os07t0674800-01)
u179	Os07g0686600	0.5552	3.971	3.2129	VQ domain containing protein. (Os07t0686600-01)
u180	Os07g0687000	0.590333	2.07373	2.72667	Serine/threonine protein kinase%2C Abiotic stresses (Os07t0687000-00)
u181	Os08g0120600	11.9654	42.7122	45.2366	Similar to Fructose-bisphosphate aldolase%2C cytoplasmic isozyme (EC 4.1.2.13). (Os08t0120600-01)
u182	Os08g0127900	0.287267	1.434	1.22967	Similar to Globulin 1 (Fragment). (Os08t0127900-01)
u183	Os08g0128000	4.88533	53.4622	50.5354	Galactose oxidase/kelch%2C beta-propeller domain containing protein. (Os08t0128000-01)%3BGalactose oxidase/kelch%2C beta-propeller domain containing protein. (Os08t0128000-02)
u184	Os08g0137800	14.7638	64.1686	63.666	Cupredoxin domain containing protein. (Os08t0137800-01)
u185	Os08g0137900	12.1772	53.1091	62.0416	Similar to Chemocyanin precursor (Basic blue protein) (Plantacyanin). (Os08t0137900-01)
u186	Os08g0140300	12.1309	41.6916	41.9219	Aromatic L-amino acid decarboxylase (AADC)%2C Senescence-induced serotonin biosynthesis (Os08t0140300-01)
u187	Os08g0142900	0.392267	1.93973	1.73703	Pectinesterase inhibitor domain containing protein. (Os08t0142900-00)
u188	Os08g0163300	0.500467	2.99733	2.4958	Similar to delta DNA polymerase. (Os08t0163300-00)
u189	Os08g0345700	96.3243	414.365	420.245	Similar to Fructose-6-phosphate 1-phosphotransferase (Fragment). (Os08t0345700-01)%3BSimilar to Fructose-6-phosphate 1-phosphotransferase (Fragment). (Os08t0345700-02)
u190	Os08g0400000	0.599633	3.00167	2.40457	Similar to Puromycin-sensitive aminopeptidase (EC 3.4.11.-) (PSA). (Os08t0400000-01)
u191	Os08g0441100	3.67477	25.2284	25.7782	Similar to PnC401 homologue. (Os08t0441100-01)
u192	Os08g0448000	23.33	100.879	87.0736	Similar to 4-coumarate--CoA ligase 1 (EC 6.2.1.12) (4CL 1) (4-coumaroyl-CoA synthase 1) (Clone 4CL14) (Fragment). (Os08t0448000-01)
u193	Os08g0455600	0.657767	3.21773	2.64567	Similar to Serine/threonine protein phosphatase PP1-alpha catalytic subunit (EC 3.1.3.16) (PP-1A). Splice isoform 1. (Os08t0455600-01)
u194	Os08g0468100	0.0707	6.94327	8.82927	Similar to Nitrate reductase. (Os08t0468100-01)%3BSimilar to Nitrate reductase. (Os08t0468100-02)%3BSimilar to Nitrate reductase. (Os08t0468100-03)
u195	Os08g0478700	35.9001	196.692	192.54	Similar to Mitochondrial uncoupling protein 4. (Os08t0478700-01)
u196	Os08g0480400	5.81307	43.666	46.6023	Similar to cupin%2C RmlC-type. (Os08t0480400-01)
u197	Os08g0483900	0.0608333	0.513867	0.4251	Helix-loop-helix DNA-binding domain containing protein. (Os08t0483900-01)
u198	Os08g0502600	0.579233	13.2953	11.7038	EF hand domain containing protein. (Os08t0502600-01)
u199	Os08g0518900	101.848	365.22	438.289	Chitinase (EC 3.2.1.14). (Os08t0518900-01)
u200	Os08g0545500	29.1401	218.079	217.859	Similar to Dehydration-responsive element-binding protein 1J. (Os08t0545500-00)
u201	Os08g0548400	77.3151	383.527	329.245	Similar to chaperone protein dnaJ 11. (Os08t0548400-00)
u202	Os09g0457900	0.930967	13.0398	13.1254	AP2/ERF transcription factor%2C Regulation of the internode elongation (Os09t0457900-01)
u203	Os09g0470000	0.6851	3.22123	4.12577	Similar to Plastidic general dicarboxylate transporter. (Os09t0470000-01)
u204	Os09g0471000	15.2726	52.0274	51.7137	Similar to cupin%2C RmlC-type. (Os09t0471000-01)%3BSimilar to cupin%2C RmlC-type. (Os09t0471000-02)
u205	Os09g0482800	17.6944	450.815	439.658	EF hand domain containing protein. (Os09t0482800-01)
u206	Os09g0482840	0.158067	27.6438	22.0807	EF hand domain containing protein. (Os09t0482840-01)
u207	Os09g0482900	0.436	2.13973	2.74753	UDP-glucuronosyl/UDP-glucosyltransferase family protein. (Os09t0482900-01)
u208	Os09g0483100	7.10877	262.52	252.688	EF-Hand type domain containing protein. (Os09t0483100-01)
u209	Os09g0483300	0.843933	44.1249	47.4627	EF hand domain containing protein. (Os09t0483300-01)
u210	Os09g0483500	18.0462	276.802	322.472	EF-Hand type domain containing protein. (Os09t0483500-01)
u211	Os09g0522000	1.62987	19.5799	13.456	Similar to Dehydration-responsive element-binding protein 1B. (Os09t0522000-01)
u212	Os09g0522100	0.6451	3.40147	2.33763	Similar to Dehydration-responsive element-binding protein 1H. (Os09t0522100-00)
u213	Os09g0522200	4.15283	30.4092	22.586	DRE-binding protein 1A. (Os09t0522200-01)
u214	Os09g0536700	26.6213	137.188	130.892	Similar to predicted protein. (Os09t0536700-01)%3BNodulin-like domain containing protein. (Os09t0536700-02)
u215	Os09g0543400	0.963867	8.272	5.87637	Ornithine decarboxylase (EC 4.1.1.17). (Os09t0543400-00)
u216	Os09g0543900	1.22407	10.0843	7.17827	Transferase family protein. (Os09t0543900-01)%3BTransferase family protein. (Os09t0543900-02)
u217	Os09g0570100	56.3377	194.303	181.411	Protein kinase%2C catalytic domain domain containing protein. (Os09t0570100-01)%3BHypothetical conserved gene. (Os09t0570100-02)
u218	Os10g0140700	0.625967	13.452	10.4385	Hypothetical conserved gene. (Os10t0140700-00)
u219	Os10g0204400	37.2352	185.426	282.611	Similar to Phosphoenolpyruvate carboxykinase (Fragment). (Os10t0204400-01)
u220	Os10g0205700	0.54	6.27707	4.2991	Pollen Ole e 1 allergen/extensin domain containing protein. (Os10t0205700-01)
u221	Os10g0380800	1.3911	8.7619	7.02473	Similar to Tryptophan decarboxylase. (Os10t0380800-00)
u222	Os10g0390500	138.578	529.36	515.4	Alanine aminotransferase%2C Starch synthesis in developing seeds (Os10t0390500-01)
u223	Os10g0444700	178.035	618.733	613.466	Phosphate transporter%2C Pi homeostasis (Os10t0444700-01)%3BSimilar to Phosphate transporter 6. (Os10t0444700-02)
u224	Os10g0521000	3.17733	26.4856	22.3756	Similar to TRE1 protein (Fragment). (Os10t0521000-01)
u225	Os10g0525800	12.2887	52.8397	53.8476	Similar to Glutathione S-transferase GSTU31 (Fragment). (Os10t0525800-00)
u226	Os10g0527400	33.0228	168.43	153.814	Similar to Tau class GST protein 3. (Os10t0527400-01)
u227	Os10g0533500	0.307867	2.7016	1.79953	Similar to Beta-ring hydroxylase (Fragment). (Os10t0533500-00)
u228	Os10g0542400	18.5619	64.3642	54.9202	Expansin/Lol pI family protein. (Os10t0542400-01)%3BExpansin/Lol pI family protein. (Os10t0542400-02)
u229	Os10g0551900	12.246	50.2687	80.515	Plant lipid transfer protein and hydrophobic protein%2C helical domain containing protein. (Os10t0551900-01)
u230	Os11g0112000	119.024	607.615	599.141	Similar to Hypoxia induced protein conserved region containing protein%2C expressed. (Os11t0112000-01)
u231	Os11g0148500	96.8512	414.547	427.612	Pyruvate kinase family protein. (Os11t0148500-02)
u232	Os11g0168500	0.221767	1.39087	2.8556	Hypothetical conserved gene. (Os11t0168500-00)
u233	Os11g0169200	0.327567	1.49233	1.90507	Amino acid transporter%2C transmembrane domain containing protein. (Os11t0169200-00)
u234	Os11g0210300	249.668	1713.42	1794.52	Alcohol dehydrogenase 1. (Os11t0210300-01)%3BSimilar to Alcohol dehydrogenase 1. (Os11t0210300-02)
u235	Os11g0210500	373.828	2607.75	2965.76	Similar to Alcohol dehydrogenase. (Os11t0210500-01)%3BSimilar to Alcohol dehydrogenase. (Os11t0210500-02)
u236	Os11g0265800	0	1.09907	1.59393	Conserved hypothetical protein. (Os11t0265800-00)
u237	Os11g0482200	29.3784	99.5976	94.1848	Pathogenic type III effector avirulence factor Avr cleavage site domain containing protein. (Os11t0482200-01)
u238	Os11g0514700	0.1335	1.074	1.7163	Similar to BRASSINOSTEROID INSENSITIVE 1-associated receptor kinase 1. (Os11t0514700-00)
u239	Os11g0549615	0.3993	2.83117	4.95733	Metallophosphoesterase domain containing protein. (Os11t0549615-01)
u240	Os11g0701500	71.0723	280.814	267.191	Similar to Class III chitinase homologue (OsChib3H-g) (Fragment). (Os11t0701500-01)
u241	Os11g0702200	19.5576	115.248	131.697	Glycoside hydrolase%2C family 18 protein. (Os11t0702200-01)
u242	Os12g0127800	20.4227	84.4064	78.2048	Similar to VQ motif family protein. (Os12t0127800-01)
u243	Os12g0145700	53.0039	201.803	210.755	Pyruvate kinase family protein. (Os12t0145700-01)
u244	Os12g0147800	36.8217	146.994	129.307	Similar to Phytosulfokines 5 precursor (Secretory protein SH27A). (Os12t0147800-01)
u245	Os12g0156500	0.238933	4.55223	4.73337	Cyclin-like F-box domain containing protein. (Os12t0156500-00)
u246	Os12g0190400	0.416867	2.08017	3.17457	Similar to NifS-like protein. (Os12t0190400-00)
u247	Os12g0197100	4.89227	243.651	198.031	Pre-ATP-grasp fold domain containing protein. (Os12t0197100-01)
u248	Os12g0198200	9.23733	73.8631	65.8473	Similar to Protein phosphatase 2C. (Os12t0198200-00)
u249	Os12g0242100	7.24447	41.2879	34.8879	Similar to Glycine-rich cell wall structural protein 1 precursor. (Os12t0242100-01)
u250	Os12g0415800	0.209133	1.73497	1.36573	Similar to Histone H3. (Os12t0415800-00)
u251	Os12g0424700	0.708767	3.5683	3.17563	Serine/threonine protein kinase domain containing protein. (Os12t0424700-00)
u252	Os12g0541300	53.1425	228.186	202.784	Similar to Respiratory burst oxidase homolog protein B. (Os12t0541300-01)
u253	Os12g0556200	45.7861	252.329	224.153	Calmodulin binding protein-like family protein. (Os12t0556200-01)%3BNon-protein coding transcript. (Os12t0556200-02)
d1	Os01g0220100	0.495133	0.0611	0.0591	Similar to Cellulase. (Os01t0220100-01)
d2	Os01g0279400	0.462467	0.0328	0.0700333	Major facilitator superfamily antiporter. (Os01t0279400-01)
d3	Os01g0311600	0.4883	0.0208333	0.1155	Sulfotransferase family protein. (Os01t0311600-01)
d4	Os01g0329900	0.5242	0	0	Similar to Lipase homolog (Fragment). (Os01t0329900-01)%3BHypothetical conserved gene. (Os01t0329900-02)
d5	Os01g0385400	0.413067	0	0.0144667	C4-dicarboxylate transporter/malic acid transport protein family protein. (Os01t0385400-01)%3BSimilar to C4-dicarboxylate transporter/malic acid transport protein. (Os01t0385400-02)
d6	Os01g0513900	0.244267	0.0264	0.0704667	Similar to Kinesin heavy chain (Fragment). (Os01t0513900-01)
d7	Os01g0543600	0.5606	0.0354333	0.0220333	Cytochrome P450 domain containing protein. (Os01t0543600-01)
d8	Os01g0686300	0.4758	0.0192667	0	UDP-glucuronosyl/UDP-glucosyltransferase family protein. (Os01t0686300-01)
d9	Os01g0741200	0.598433	0.0422333	0.0840667	Similar to LysM type receptor kinase (Fragment). (Os01t0741200-01)
d10	Os01g0770200	0.496267	0.0185333	0.0519667	Aromatic L-amino acid decarboxylase (AADC)%2C Conversion of tyrosine into tyramine (Os01t0770200-01)
d11	Os01g0865400	0.640267	0.0689333	0.195333	UDP-glucuronosyl/UDP-glucosyltransferase family protein. (Os01t0865400-01)
d12	Os01g0974200	441.024	62.2304	58.0373	RicMT (Metallothionein-like protein). (Os01t0974200-01)%3BRicMT (Metallothionein-like protein). (Os01t0974200-02)%3BConserved hypothetical protein. (Os01t0974200-03)
d13	Os02g0189300	0.675567	0.0224	0.174933	Esterase%2C SGNH hydrolase-type domain containing protein. (Os02t0189300-01)
d14	Os02g0278400	0.382667	0.0447667	0.0525333	Cytochrome P450 family protein. (Os02t0278400-01)%3BSimilar to Cytochrome P450 monooxygenase CYP71U4v2. (Os02t0278400-02)
d15	Os02g0574100	0.4974	0.0478	0.0478	Sugar/inositol transporter domain containing protein. (Os02t0574100-01)
d16	Os02g0670900	210.949	39.9703	34.7551	Similar to amino acid transport protein. (Os02t0670900-02)%3BSimilar to amino acid transport protein. (Os02t0670900-05)
d17	Os02g0704000	0.707633	0.0998333	0.334467	Carotenoid oxygenase family protein. (Os02t0704000-01)
d18	Os02g0816300	0.5612	0.0242667	0.0665333	Armadillo-type fold domain containing protein. (Os02t0816300-01)%3BHypothetical conserved gene. (Os02t0816300-02)%3BHypothetical conserved gene. (Os02t0816300-03)
d19	Os03g0297800	0.595733	0.0609	0.0581	Similar to Leucine Rich Repeat family protein%2C expressed. (Os03t0297800-01)
d20	Os03g0347900	0.730967	0.0178333	0.0270333	Terpenoid synthase domain containing protein. (Os03t0347900-01)%3BTerpenoid cylases/protein prenyltransferase alpha-alpha toroid domain containing protein. (Os03t0347900-02)
d21	Os03g0375300	0.372333	0	0	Similar to cationic amino acid transporter. (Os03t0375300-01)%3BSimilar to cationic amino acid transporter. (Os03t0375300-02)%3BSimilar to cationic amino acid transporter. (Os03t0375300-03)
d22	Os03g0674700	0.631133	0.0765333	0.0751	Similar to Growth-regulating factor 3. (Os03t0674700-01)
d23	Os03g0730500	0.306833	0	0	Peptidase S10%2C serine carboxypeptidase family protein. (Os03t0730500-01)%3BPeptidase S10%2C serine carboxypeptidase family protein. (Os03t0730500-02)
d24	Os03g0750900	0.191033	0	0.0257	Conserved hypothetical protein. (Os03t0750900-00)
d25	Os04g0219600	0.576967	0.0286	0.0286	Similar to NBS-LRR protein (Fragment). (Os04t0219600-01)
d26	Os04g0443300	0.3831	0	0.0443	Endoglucanase 11. (Os04t0443300-00)
d27	Os04g0461800	0.345	0.0366	0.0106667	Actin-binding FH2 domain containing protein. (Os04t0461800-01)
d28	Os04g0472300	0.5893	0.0543	0.4409	PLC-like phosphodiesterase%2C TIM beta/alpha-barrel domain domain containing protein. (Os04t0472300-01)%3BHypothetical conserved gene. (Os04t0472300-02)
d29	Os04g0649700	0.277433	0	0.0391	Serine/threonine protein kinase-related domain containing protein. (Os04t0649700-01)%3BSerine/threonine protein kinase-related domain containing protein. (Os04t0649700-02)%3BSimilar to H0212B02.5 protein. (Os04t0649700-03)%3BSimilar to H0212B02.5 protein. (Os04t0649700-04)%3BSimilar to H0212B02.5 protein. (Os04t0649700-05)
d30	Os05g0106700	0.4063	0.0228333	0.0384	Similar to PRAF1%3B Ran GTPase binding / chromatin binding / zinc ion binding. (Os05t0106700-00)
d31	Os05g0135500	0.362633	0	0	Haem peroxidase family protein. (Os05t0135500-01)
d32	Os05g0141300	0.6364	0.0263667	0.0263667	Transferase family protein. (Os05t0141300-00)
d33	Os05g0169800	0.253533	0.0270333	0.0833	Similar to Carboxyl-terminal proteinase. (Os05t0169800-00)
d34	Os05g0190500	0.449767	0	0	Similar to Acid phosphatase. (Os05t0190500-02)
d35	Os05g0204600	0.670067	0.0458	0.0446667	B-box zinc finger protein%2C Repressor of flowering under long and short-day conditions (Os05t0204600-01)
d36	Os05g0246600	0.1824	0.0220667	0.0325667	Leucine-rich repeat domain containing protein. (Os05t0246600-01)
d37	Os05g0375400	1297.96	245.324	174.993	Beta-glucanase precursor. (Os05t0375400-01)
d38	Os05g0406800	0.4818	0.0526333	0.0942	Leucine-rich repeat%2C N-terminal domain containing protein. (Os05t0406800-01)%3BLeucine-rich repeat%2C N-terminal domain containing protein. (Os05t0406800-02)
d39	Os05g0415700	0.315533	0.0136333	0.153033	Glycoside hydrolase%2C family 20 protein. (Os05t0415700-01)
d40	Os05g0448300	0.466767	0.0097	0	Similar to glycerol-3-phosphate acyltransferase 8. (Os05t0448300-01)
d41	Os05g0460600	0.522433	0.0202333	0.0189	Similar to GTP cyclohydrolase II/3%2C4-dihydroxy-2-butanone-4-phosphate synthase- like protein (Fragment). (Os05t0460600-01)%3BSimilar to riboflavin biosynthesis protein ribAB. (Os05t0460600-02)
d42	Os05g0476200	0.416467	0.0487	0.1355	Similar to DNA replication licensing factor MCM3 homolog (Replication origin activator) (ROA protein) (Fragment). (Os05t0476200-01)%3BSimilar to DNA replication licensing factor MCM3 homolog (Replication origin activator) (ROA protein) (Fragment). (Os05t0476200-02)
d43	Os05g0587000	0.441033	0	0.148333	Pectin lyase fold/virulence factor domain containing protein. (Os05t0587000-01)
d44	Os06g0134700	0.4614	0.0121667	0.0259667	Protein kinase%2C core domain containing protein. (Os06t0134700-01)
d45	Os06g0265400	0.331067	0	0.0212667	Similar to Transcription factor HBP-1b(C38) (Fragment). (Os06t0265400-01)
d46	Os06g0289200	0.6379	0.0713333	0.0699667	UDP-glucuronosyl/UDP-glucosyltransferase family protein. (Os06t0289200-01)
d47	Os06g0336200	820.123	138.168	124.01	Delta-tonoplast intrinsic protein. (Os06t0336200-01)%3BSimilar to cDNA clone:001-035-G09%2C full insert sequence. (Os06t0336200-02)
d48	Os06g0474500	0.409033	0.0351333	0.0519	Protein of unknown function DUF239%2C plant domain containing protein. (Os06t0474500-01)%3BProtein of unknown function DUF239%2C plant domain containing protein. (Os06t0474500-02)
d49	Os06g0560700	0.554233	0	0	Lipase%2C GDSL domain containing protein. (Os06t0560700-01)
d50	Os06g0567200	0.595033	0.0782	0.0695667	Cupredoxin domain containing protein. (Os06t0567200-01)
d51	Os06g0636700	0.4809	0.0211333	0.165067	Esterase%2C SGNH hydrolase-type domain containing protein. (Os06t0636700-01)
d52	Os06g0641500	0.7184	0	0	Similar to Cytochrome P450 CYP71Y10. (Os06t0641500-00)
d53	Os07g0192800	0.258133	0	0	Similar to ATPase 3. (Os07t0192800-01)
d54	Os07g0245100	216.408	44.5923	34.1889	Similar to Cytosine deaminase (EC 3.5.4.1). (Os07t0245100-01)%3BSimilar to cDNA clone:J023115F20%2C full insert sequence. (Os07t0245100-02)
d55	Os07g0283050	0.2468	0	0	Concanavalin A-like lectin/glucanase%2C subgroup domain containing protein. (Os07t0283050-00)
d56	Os07g0489300	0.3597	0	0	UDP-glucuronosyl/UDP-glucosyltransferase family protein. (Os07t0489300-01)
d57	Os07g0489950	0.4225	0	0	Similar to cytokinin-O-glucosyltransferase 2. (Os07t0489950-01)
d58	Os07g0519100	0.273233	0	0.0413333	Similar to taxane 10-beta-hydroxylase. (Os07t0519100-01)
d59	Os07g0562400	0.434433	0.0392333	0.0195	Major facilitator superfamily protein. (Os07t0562400-01)
d60	Os07g0664400	0.718767	0.0541333	0.0820667	Short-chain dehydrogenase/reductase SDR domain containing protein. (Os07t0664400-01)
d61	Os07g0691700	0.151667	0	0	Conserved hypothetical protein. (Os07t0691700-01)
d62	Os08g0290700	0.575133	0.0273333	0.0511	Winged helix repressor DNA-binding domain containing protein. (Os08t0290700-01)
d63	Os08g0393600	0.634833	0.0792	0.0558	Protein-tyrosine phosphatase-like%2C PTPLA domain containing protein. (Os08t0393600-01)
d64	Os08g0453200	262.865	51.071	46.0669	Similar to Auxin-repressed protein. (Os08t0453200-01)%3BNon-protein coding transcript. (Os08t0453200-02)
d65	Os08g0465300	0.532567	0.0444333	0.0428333	Similar to Sodium/hydrogen exchanger family protein. (Os08t0465300-01)
d66	Os08g0499100	0.462767	0.0712667	0.126233	ATPase%2C AAA+ type%2C core domain containing protein. (Os08t0499100-01)
d67	Os09g0437500	419.076	46.5825	89.3252	Dormancyauxin associated family protein. (Os09t0437500-01)
d68	Os09g0442700	0.263033	0.0341	0.0274333	Similar to chromatin complex subunit A101. (Os09t0442700-00)
d69	Os10g0117800	0.722933	0.0829333	0.1632	Guanine nucleotide binding protein (G-protein)%2C alpha subunit family protein. (Os10t0117800-01)%3BSimilar to cDNA clone:002-148-H04%2C full insert sequence. (Os10t0117800-02)
d70	Os10g0447900	0.7199	0	0	Similar to Citrate transporter family protein. (Os10t0447900-01)
d71	Os10g0508000	0.394967	0.0461667	0.1021	Similar to C-terminal peptide-binding protein 1. (Os10t0508000-00)
d72	Os10g0532200	0.630033	0.0685667	0.367167	Alpha/beta hydrolase family protein. (Os10t0532200-01)
d73	Os11g0124900	0.574867	0.0799333	0.137733	Glycosyl transferase%2C family 8 protein. (Os11t0124900-01)
d74	Os11g0221000	0.318033	0.0118	0.0118	Aux/IAA_ARF_dimerisation domain containing protein. (Os11t0221000-01)
d75	Os11g0556400	0.334033	0	0	Serine/threonine protein kinase-related domain containing protein. (Os11t0556400-00)
d76	Os11g0664000	0.440267	0.0504	0.116267	Serine/threonine protein kinase domain containing protein. (Os11t0664000-01)
d77	Os12g0123500	0.6037	0.0831	0.119467	Similar to Apyrase precursor (EC 3.6.1.5) (ATP-diphosphatase) (Adenosine diphosphatase) (ADPase) (ATP-diphosphohydrolase). (Os12t0123500-01)
d78	Os12g0137700	0.465367	0	0.0265	Sulfotransferase family protein. (Os12t0137700-01)
d79	Os12g0484900	0.6278	0.0393667	0.0280333	Similar to Growth-regulating factor 7. (Os12t0484900-01)
d80	Os12g0559200	0.440067	0.0343	0.0343	Lipoxygenase (EC 1.13.11.12). (Os12t0559200-01)%3BSimilar to Lipoxygenase. (Os12t0559200-02)
d81	Os12g0590500	0.147467	0.0118333	0.0234	Similar to Kinesin motor domain containing protein%2C expressed. (Os12t0590500-00)
d82	Os12g0618600	0.627633	0.0858667	0.0858667	Similar to Transcriptional activator HAP2. (Os12t0618600-01)
